# Supplementary material for: Comparative transcriptomic analyses revealed divergences of two agriculturally important aphid species
Source: BMC Genomics. 2014 Nov 25;15(1):1023. doi: 10.1186/1471-2164-15-1023 (PMC4301665; doi:10.1186/1471-2164-15-1023)
Supplement: Supplementary file 2 — Additional file 2: Annotations and the classifications of the assembled unigenes of grain aphid. (XLSX 4 MB) [file 12864_2013_6840_MOESM2_ESM.xlsx]

## Sheet: annotation.expression
								GO annotation
Unignene	RPKM	ORF_start_site	ORF_end_site	ORF_length	GC Content	COG/KOG annotation	GO Component	GO Function	GO Process	Pathway annotation	Nr annotation	Nt annotation	Swissprot annotation
aphid_c1	23.8595	1392	283	1110	0.31	KOG4583/Posttranslational modification, protein turnover, chaperones ;/Membrane-associated ER protein involved in stress response (contains ubiquitin-like domain)	-	-	-	ko04141//Protein processing in endoplasmic reticulum	PREDICTED: similar to HERPUD family member 2 [Acyrthosiphon pisum]	PREDICTED: Acyrthosiphon pisum homocysteine-responsive endoplasmic reticulum-resident ubiquitin-like domain member 2 protein-like (LOC100165580), mRNA	Homocysteine-responsive endoplasmic reticulum-resident ubiquitin-like domain member 2 protein
aphid_c100	14.9937	1285	317	969	0.34	KOG0509/General function prediction only ;/Ankyrin repeat and DHHC-type Zn-finger domain containing proteins	GO:0016020//membrane;GO:0005794//Golgi apparatus;GO:0030136//clathrin-coated vesicle	GO:0060089;GO:0016409//palmitoyltransferase activity	GO:0007267//cell-cell signaling;GO:0006887//exocytosis;GO:0007249//I-kappaB kinase/NF-kappaB cascade;GO:0008152//metabolic process	-	PREDICTED: similar to huntingtin interacting protein 14 [Acyrthosiphon pisum]	Paramecium tetraurelia hypothetical protein (GSPATT00001061001) partial mRNA	Palmitoyltransferase ZDHHC13
aphid_c1000	34.2998	875	147	729	0.33	KOG0326/RNA processing and modification ;/ATP-dependent RNA helicase	GO:0015630//microtubule cytoskeleton;GO:0030529//ribonucleoprotein complex	GO:0003676//nucleic acid binding;GO:0042623//ATPase activity, coupled;GO:0003724//RNA helicase activity;GO:0032559	GO:0022618//ribonucleoprotein complex assembly;GO:0031572//G2/M transition DNA damage checkpoint	ko03018//RNA degradation	PREDICTED: similar to DEAD box ATP-dependent RNA helicase [Acyrthosiphon pisum]	Drosophila mojavensis GI18279 (Dmoj\GI18279), mRNA	Putative ATP-dependent RNA helicase me31b
aphid_c10001	9.7157	523	747	225	0.24	-	-	-	-	-	-	PREDICTED: Acyrthosiphon pisum post-GPI attachment to proteins factor 2-like (LOC100167284), mRNA	-
aphid_c10002	23.2753	992	195	798	0.42	KOG4203/Signal transduction mechanisms ; Cytoskeleton ;/Armadillo/beta-Catenin/plakoglobin	GO:0019897//extrinsic to plasma membrane;GO:0043234//protein complex;GO:0043231//intracellular membrane-bounded organelle;GO:0005913//cell-cell adherens junction;GO:0031674//I band	GO:0003712//transcription cofactor activity;GO:0019900//kinase binding;GO:0050839//cell adhesion molecule binding;GO:0043565//sequence-specific DNA binding;GO:0003702//RNA polymerase II transcription factor activity	GO:0060560//developmental growth involved in morphogenesis;GO:0007010//cytoskeleton organization;GO:0001709//cell fate determination;GO:0032989;GO:0046666//retinal cell programmed cell death;GO:0001708//cell fate specification;GO:0002009//morphogenesis of an epithelium;GO:0010551;GO:0030182//neuron differentiation;GO:0001700//embryonic development via the syncytial blastoderm;GO:0007560//imaginal…	ko04510//Focal adhesion;ko04310//Wnt signaling pathway;ko04530//Tight junction;ko04520//Adherens junction	PREDICTED: similar to armadillo protein [Acyrthosiphon pisum]	PREDICTED: Acyrthosiphon pisum armadillo segment polarity protein-like (LOC100166193), mRNA	Armadillo segment polarity protein
aphid_c10003	10.8061	319	504	186	0.23	-	-	-	-	-	-	PREDICTED: Acyrthosiphon pisum alpha-N-acetylgalactosaminidase-like (LOC100159965), mRNA	-
aphid_c10004	8.15889	605	3	603	0.46	KOG1064/General function prediction only ;/RAVE (regulator of V-ATPase assembly) complex subunit RAV1/DMX protein, WD repeat superfamily	-	-	-	-	PREDICTED: similar to CG3585-PA, partial [Apis mellifera]	Anopheles gambiae str. PEST AGAP010490-PA (AgaP_AGAP010490) mRNA, complete cds	DmX-like protein 2
aphid_c10005	7.44751	808	122	687	0.36	KOG1215/Signal transduction mechanisms ;/Low-density lipoprotein receptors containing Ca2+-binding EGF-like domains	-	-	-	-	Sortilin-related receptor [Harpegnathos saltator]	PREDICTED: Acyrthosiphon pisum sortilin-related receptor-like (LOC100160168), mRNA	Very low-density lipoprotein receptor
aphid_c10006	12.2115	371	3	369	0.34	KOG2963/Translation, ribosomal structure and biogenesis ;/RNA-binding protein required for 60S ribosomal subunit biogenesis	-	GO:0016876//ligase activity, forming aminoacyl-tRNA and related compounds;GO:0032559	GO:0010467//gene expression	-	PREDICTED: similar to peter pan homolog [Acyrthosiphon pisum]	Acyrthosiphon pisum mRNA, clone: 540E21, full-insert cDNA sequence based on the ESTs (5'-EST:FF335921, 3'-EST:FF337709)	Protein Peter pan
aphid_c10010	7.85582	798	484	315	0.29	-	-	-	-	-	PREDICTED: hypothetical protein [Acyrthosiphon pisum]	PREDICTED: Acyrthosiphon pisum hypothetical protein LOC100158688 (LOC100158688), mRNA	-
aphid_c10011	9.94365	1	168	168	0.35	-	-	-	-	-	-	Homo sapiens BAC clone RP11-19C24 from 4, complete sequence	-
aphid_c10012	9.80819	757	1008	252	0.29	-	-	-	-	-	-	-	-
aphid_c10013	7.44199	563	3	561	0.37	KOG0505/Posttranslational modification, protein turnover, chaperones ; Signal transduction mechanisms ;/Myosin phosphatase, regulatory subunit	-	GO:0004722//protein serine/threonine phosphatase activity	GO:0009888//tissue development;GO:0048675//axon extension;GO:0042478//regulation of eye photoreceptor cell development;GO:0007476//imaginal disc-derived wing morphogenesis;GO:0043063//intercellular bridge organization;GO:0001700//embryonic development via the syncytial blastoderm	ko04510//Focal adhesion;ko04720//Long-term potentiation	PREDICTED: similar to Myosin binding subunit CG32156-PG, partial [Acyrthosiphon pisum]	PREDICTED: Acyrthosiphon pisum hypothetical protein LOC100573247 (LOC100573247), mRNA	Protein phosphatase 1 regulatory subunit 12A
aphid_c10014	6.67618	1	1167	1167	0.3	-	-	-	-	-	PREDICTED: hypothetical protein [Acyrthosiphon pisum]	PREDICTED: Acyrthosiphon pisum hypothetical protein LOC100158681 (LOC100158681), mRNA	-
aphid_c10015	7.47603	1267	350	918	0.32	KOG1973/Chromatin structure and dynamics ;/Chromatin remodeling protein, contains PHD Zn-finger	GO:0043231//intracellular membrane-bounded organelle	GO:0046872//metal ion binding;GO:0019904//protein domain specific binding	-	-	PREDICTED: similar to bip2 CG2009-PA [Acyrthosiphon pisum]	Drosophila yakuba GE14514 (Dyak\GE14514), mRNA	Transcription initiation factor TFIID subunit 3
aphid_c10016	11.854	67	726	660	0.33	-	-	-	-	-	-	PREDICTED: Acyrthosiphon pisum phosphatidylinositol N-acetylglucosaminyltransferase subunit Q-like (LOC100574913), mRNA	-
aphid_c10017	8.81169	3	488	486	0.6	KOG0572/Nucleotide transport and metabolism ;/Glutamine phosphoribosylpyrophosphate amidotransferase	-	-	-	ko00230//Purine metabolism;ko01100//Metabolic pathways;ko01110//Biosynthesis of secondary metabolites;ko00250//Alanine, aspartate and glutamate metabolism	PREDICTED: amidophosphoribosyltransferase-like, partial [Macaca mulatta]	-	Amidophosphoribosyltransferase
aphid_c10018	8.63111	1297	2	1296	0.39	-	-	-	-	-	hypothetical protein TcasGA2_TC016129 [Tribolium castaneum]	-	Envelope fusion protein
aphid_c1002	26.6359	353	1552	1200	0.46	-	-	-	-	-	PREDICTED: similar to GA11046-PA [Acyrthosiphon pisum]	PREDICTED: Apis mellifera pygopus (Pygo), mRNA	-
aphid_c10020	12.5737	589	2	588	0.38	KOG1081/Transcription ;/Transcription factor NSD1 and related SET domain proteins	-	-	GO:0044238//primary metabolic process;GO:0044260;GO:0032259//methylation	ko00310//Lysine degradation	PREDICTED: hypothetical protein [Acyrthosiphon pisum]	PREDICTED: Acyrthosiphon pisum hypothetical protein LOC100161826 (LOC100161826), partial mRNA	Histone-lysine N-methyltransferase NSD3
aphid_c10021	8.83377	866	63	804	0.36	KOG0054/Secondary metabolites biosynthesis, transport and catabolism ;/Multidrug resistance-associated protein/mitoxantrone resistance protein, ABC superfamily	GO:0016020//membrane	GO:0017111//nucleoside-triphosphatase activity;GO:0022857//transmembrane transporter activity;GO:0000166//nucleotide binding	GO:0009987//cellular process;GO:0006811//ion transport	ko00230//Purine metabolism;ko02010//ABC transporters	PREDICTED: similar to ATP-dependent bile acid permease [Acyrthosiphon pisum]	PREDICTED: Acyrthosiphon pisum multidrug resistance-associated protein 4-like (LOC100169586), mRNA	Probable multidrug resistance-associated protein lethal(2)03659
aphid_c10022	8.03735	286	891	606	0.38	KOG2533/Carbohydrate transport and metabolism ;/Permease of the major facilitator superfamily	-	-	GO:0006810//transport	-	PREDICTED: similar to solute carrier family 37 (glycerol-3-phosphate transporter), member 2 [Acyrthosiphon pisum]	Acyrthosiphon pisum mRNA, clone: ACI0AAF6YO05, full-insert cDNA sequence based on ESTs (5'-EST:ACI0AAF6YO05AAM1, 3'-EST ACI2AAF1YF16BBM1)	Sugar phosphate exchanger 2
aphid_c10023	15.1337	947	3	945	0.39	-	-	-	-	-	PREDICTED: similar to GA11625-PA [Acyrthosiphon pisum]	PREDICTED: Acyrthosiphon pisum hypothetical protein LOC100159758, transcript variant 2 (LOC100159758), mRNA	-
aphid_c10024	7.81072	100	993	894	0.36	KOG2119/Carbohydrate transport and metabolism ;/Predicted bile acid beta-glucosidase	-	GO:0016787//hydrolase activity	GO:0006629//lipid metabolic process;GO:0044237//cellular metabolic process	-	PREDICTED: similar to CG33090 CG33090-PB, partial [Acyrthosiphon pisum]	PREDICTED: Acyrthosiphon pisum non-lysosomal glucosylceramidase-like (LOC100164394), mRNA	Non-lysosomal glucosylceramidase
aphid_c10025	10.84	420	61	360	0.48	-	-	-	-	-	-	Acyrthosiphon pisum mRNA, clone: ACI0AAB2YK23, full-insert cDNA sequence based on ESTs (5'-EST:ACI0AAB2YK23AAM1, 3'-EST ACI0AAB2YK23BBM1)	-
aphid_c10026	8.17286	904	281	624	0.33	-	-	-	-	-	hypothetical protein TcasGA2_TC001492 [Tribolium castaneum]	PREDICTED: Acyrthosiphon pisum hypothetical LOC100573004 (LOC100573004), miscRNA	-
aphid_c10027	11.9195	721	323	399	0.33	KOG4546/Intracellular trafficking, secretion, and vesicular transport ;/Peroxisomal biogenesis protein (peroxin 16)	GO:0031224//intrinsic to membrane;GO:0005778//peroxisomal membrane	-	GO:0006625//protein targeting to peroxisome	ko04146//Peroxisome	peroxisomal biogenesis factor 16 [Acyrthosiphon pisum]	PREDICTED: Acyrthosiphon pisum peroxisomal membrane protein PEX16-like (LOC100570194), partial miscRNA	Peroxisomal membrane protein PEX16
aphid_c10028	8.49512	86	877	792	0.62	-	-	-	-	-	PREDICTED: similar to CG15186 CG15186-PA [Acyrthosiphon pisum]	PREDICTED: Acyrthosiphon pisum hypothetical protein LOC100164648 (LOC100164648), mRNA	-
aphid_c1003	15.8626	340	1962	1623	0.36	KOG2746/Transcription ;/HMG-box transcription factor Capicua and related proteins	-	-	GO:0007450//dorsal/ventral pattern formation, imaginal disc;GO:0003006//developmental process involved in reproduction;GO:0006355//regulation of transcription, DNA-dependent;GO:0009887//organ morphogenesis;GO:0016049//cell growth	ko04310//Wnt signaling pathway	PREDICTED: similar to capicua protein [Acyrthosiphon pisum]	Pediculus humanus corporis capicua protein, putative, mRNA	Putative transcription factor capicua
aphid_c10030	9.76217	1043	207	837	0.41	KOG3802/Transcription ;/Transcription factor OCT-1, contains POU and HOX domains	GO:0043231//intracellular membrane-bounded organelle	GO:0003677//DNA binding	GO:0006351//transcription, DNA-dependent	-	PREDICTED: similar to AGAP009500-PA [Acyrthosiphon pisum]	Publilia modesta nubbin (Nub) mRNA, partial cds	Protein nubbin
aphid_c10032	6.0423	3	320	318	0.36	-	-	-	-	-	PREDICTED: similar to conserved hypothetical protein [Acyrthosiphon pisum]	PREDICTED: Strongylocentrotus purpuratus hypothetical LOC581543 (LOC581543), mRNA	-
aphid_c10033	7.74739	681	1688	1008	0.35	KOG1512/General function prediction only ;/PHD Zn-finger protein	GO:0000785//chromatin	GO:0005488//binding	GO:0006355//regulation of transcription, DNA-dependent	-	PREDICTED: similar to PHD finger protein 10 [Acyrthosiphon pisum]	PREDICTED: Acyrthosiphon pisum hypothetical protein LOC100162709, transcript variant 3 (LOC100162709), mRNA	Supporter of activation of yellow protein
aphid_c10034	7.82017	550	2	549	0.5	KOG1064/General function prediction only ;/RAVE (regulator of V-ATPase assembly) complex subunit RAV1/DMX protein, WD repeat superfamily	-	-	-	-	DmX-like protein 1 [Camponotus floridanus]	Pediculus humanus corporis rabconnectin, putative, mRNA	DmX-like protein 1
aphid_c10035	6.71694	1225	227	999	0.4	-	-	-	-	-	PREDICTED: similar to CG2124 [Acyrthosiphon pisum]	PREDICTED: Acyrthosiphon pisum FAST kinase domain-containing protein 5-like (LOC100161435), mRNA	-
aphid_c10036	10.5417	166	654	489	0.33	KOG4292/Coenzyme transport and metabolism ;/Cubilin, multiligand receptor mediating cobalamin absorption	-	-	-	-	PREDICTED: similar to cubulin [Acyrthosiphon pisum]	PREDICTED: Acyrthosiphon pisum cubilin-like (LOC100160169), mRNA	Cubilin
aphid_c10037	9.58868	154	711	558	0.32	KOG1377/Nucleotide transport and metabolism ;/Uridine 5'- monophosphate synthase/orotate phosphoribosyltransferase	GO:0015630//microtubule cytoskeleton	GO:0016763//transferase activity, transferring pentosyl groups	GO:0019856//pyrimidine base biosynthetic process	ko00240//Pyrimidine metabolism;ko01100//Metabolic pathways	PREDICTED: similar to uridine 5-monophosphate synthase [Acyrthosiphon pisum]	PREDICTED: Acyrthosiphon pisum uridine 5'-monophosphate synthase-like, transcript variant 1 (LOC100162541), mRNA	Uridine 5'-monophosphate synthase
aphid_c10038	8.5325	900	1	900	0.31	KOG0619/General function prediction only ;/FOG: Leucine rich repeat	-	-	GO:0007424//open tracheal system development	ko04620//Toll-like receptor signaling pathway	PREDICTED: similar to AGAP008152-PA [Acyrthosiphon pisum]	PREDICTED: Acyrthosiphon pisum toll-like receptor 3-like, transcript variant 2 (LOC100163467), mRNA	Leucine-rich repeat and fibronectin type-III domain-containing protein 5
aphid_c10039	11.9692	672	253	420	0.4	-	-	-	-	-	-	Acyrthosiphon pisum mRNA, clone: 190K23, full-insert cDNA sequence based on the ESTs (5'-EST:EX634111, 3'-EST:EX635180)	-
aphid_c1004	30.6563	171	1517	1347	0.38	KOG0708/Nucleotide transport and metabolism ;/Membrane-associated guanylate kinase MAGUK (contains PDZ, SH3, HOOK and GUK domains)	GO:0044448//cell cortex part;GO:0033267//axon part;GO:0044459//plasma membrane part;GO:0045202//synapse	GO:0005488//binding	GO:0007626//locomotory behavior;GO:0007267//cell-cell signaling;GO:0007163//establishment or maintenance of cell polarity;GO:0008283//cell proliferation;GO:0008105//asymmetric protein localization;GO:0002009//morphogenesis of an epithelium;GO:0007619//courtship behavior;GO:0030154//cell differentiation;GO:0050794//regulation of cellular process;GO:0042331//phototaxis;GO:0051293;GO:0007416//synaps…	-	PREDICTED: similar to embryo-dlg/synapse-associated protein 97 [Acyrthosiphon pisum]	PREDICTED: Acyrthosiphon pisum disks large homolog 1-like, transcript variant 1 (LOC100166812), mRNA	Disks large homolog 4
aphid_c10040	28.5224	12	176	165	0.21	-	-	-	-	-	-	Acyrthosiphon pisum mRNA, clone: ACI0AAF48YB11, full-insert cDNA sequence based on ESTs (5'-EST:ACI0AAF48YB11AAM1, 3'-EST ACI2AAF7YF08BBM1)	-
aphid_c10042	8.65244	496	71	426	0.41	KOG1116/Lipid transport and metabolism ; Signal transduction mechanisms ;/Sphingosine kinase, involved in sphingolipid metabolism	-	GO:0016301//kinase activity	GO:0008344//adult locomotory behavior;GO:0033057;GO:0006796//phosphate metabolic process;GO:0006643//membrane lipid metabolic process	ko04020//Calcium signaling pathway;ko01100//Metabolic pathways;ko00600//Sphingolipid metabolism	PREDICTED: similar to sphingosine kinase a, b [Acyrthosiphon pisum]	PREDICTED: Acyrthosiphon pisum sphingosine kinase 2-like, transcript variant 2 (LOC100168375), mRNA	-
aphid_c10043	4.48262	633	442	192	0.45	-	-	-	-	-	-	PREDICTED: Acyrthosiphon pisum protein turtle-like, transcript variant 1 (LOC100169308), mRNA	-
aphid_c10044	7.07061	133	2037	1905	0.35	KOG0335/RNA processing and modification ;/ATP-dependent RNA helicase	-	GO:0016787//hydrolase activity;GO:0005488//binding	-	-	PREDICTED: similar to vasa-like protein [Acyrthosiphon pisum]	Drosophila melanogaster chromosome 3R, complete sequence	ATP-dependent RNA helicase vasa, isoform A
aphid_c10045	9.59907	530	1303	774	0.27	KOG0202/Inorganic ion transport and metabolism ;/Ca2+ transporting ATPase	GO:0031224//intrinsic to membrane;GO:0042579//microbody	GO:0019829//cation-transporting ATPase activity;GO:0032559	GO:0019932//second-messenger-mediated signaling;GO:0009206;GO:0006874//cellular calcium ion homeostasis	-	PREDICTED: similar to Secretory Pathway Calcium atpase CG32451-PB [Acyrthosiphon pisum]	PREDICTED: Ornithorhynchus anatinus hypothetical protein LOC100078538 (LOC100078538), mRNA	Calcium-transporting ATPase type 2C member 1
aphid_c10046	5.06931	593	132	462	0.35	KOG2516/Cell wall/membrane/envelope biogenesis ; Intracellular trafficking, secretion, and vesicular transport ;/Protein involved in dolichol pathway for N-glycosylation (mannosyltransferase family)	-	GO:0016740//transferase activity	-	ko00513//Various types of N-glycan biosynthesis;ko00510//N-Glycan biosynthesis;ko01100//Metabolic pathways	PREDICTED: similar to glycosyltransferase [Acyrthosiphon pisum]	PREDICTED: Strongylocentrotus purpuratus hypothetical LOC591306 (LOC591306), mRNA	Dolichyl-P-Man:Man(7)GlcNAc(2)-PP-dolichyl-alpha-1,6-mannosyltransferase
aphid_c10047	8.38718	240	725	486	0.32	-	-	-	-	-	PREDICTED: similar to abnormal spindle CG6875-PA [Acyrthosiphon pisum]	PREDICTED: Acyrthosiphon pisum abnormal spindle-like microcephaly-associated protein homolog (LOC100160614), mRNA	-
aphid_c10048	8.16856	1054	758	297	0.42	-	-	-	-	-	hypothetical protein LOC100165781 [Acyrthosiphon pisum]	Acyrthosiphon pisum heterogeneous nuclear ribonucleoprotein-like (LOC100165781), mRNA	-
aphid_c1005	23.076	1653	382	1272	0.38	KOG1109/General function prediction only ;/Vacuole membrane protein VMP1	GO:0043231//intracellular membrane-bounded organelle	-	GO:0006996//organelle organization	-	PREDICTED: similar to Transport and Golgi organization 5 CG32675-PA [Acyrthosiphon pisum]	Pediculus humanus corporis vacuole membrane protein, putative, mRNA	Vacuole membrane protein 1
aphid_c10051	11.4599	574	2	573	0.44	KOG1213/Cell cycle control, cell division, chromosome partitioning ;/Sister chromatid cohesion complex Cohesin, subunit RAD21/SCC1	GO:0043231//intracellular membrane-bounded organelle;GO:0000775//chromosome, centromeric region;GO:0005700//polytene chromosome;GO:0000793//condensed chromosome	-	GO:0000070//mitotic sister chromatid segregation;GO:0042551//neuron maturation;GO:0010467//gene expression	ko04110//Cell cycle	PREDICTED: similar to AGAP004560-PA [Acyrthosiphon pisum]	Drosophila ananassae GF20565 (Dana\GF20565), mRNA	Double-strand-break repair protein rad21 homolog
aphid_c10052	8.99773	2	751	750	0.58	KOG0773/Transcription ;/Transcription factor MEIS1 and related HOX domain proteins	-	GO:0003677//DNA binding	GO:0006351//transcription, DNA-dependent	-	PREDICTED: similar to iroquois-class homeodomain protein irx [Acyrthosiphon pisum]	PREDICTED: Apis mellifera homeobox protein araucan-like (LOC412840), mRNA	Homeobox protein araucan
aphid_c10053	11.7516	134	529	396	0.29	KOG1944/General function prediction only ;/Peroxisomal membrane protein MPV17 and related proteins	GO:0031224//intrinsic to membrane	-	-	ko04146//Peroxisome	hypothetical protein LOC100168281 [Acyrthosiphon pisum]	PREDICTED: Acyrthosiphon pisum peroxisomal membrane protein 2-like (LOC100573001), partial mRNA	Peroxisomal membrane protein 2
aphid_c10054	8.56643	95	943	849	0.29	-	-	-	-	-	PREDICTED: similar to conserved hypothetical protein [Acyrthosiphon pisum]	Acyrthosiphon pisum ACYPI009410 mRNA, clone: 115E15, complete cds, full-insert cDNA sequence based on the ESTs (5'-EST:EX615361, 3'-EST:EX617315)	-
aphid_c10055	10.0793	6	512	507	0.45	KOG0619/General function prediction only ;/FOG: Leucine rich repeat	-	-	-	ko04620//Toll-like receptor signaling pathway	PREDICTED: similar to leucine-rich transmembrane protein [Acyrthosiphon pisum]	PREDICTED: Acyrthosiphon pisum chaoptin-like (LOC100166267), mRNA	-
aphid_c10056	8.99028	3	662	660	0.58	-	-	-	-	-	-	-	-
aphid_c10058	9.00818	57	572	516	0.57	-	-	-	-	-	-	PREDICTED: Acyrthosiphon pisum rho guanine nucleotide exchange factor 17-like (LOC100159361), miscRNA	-
aphid_c10059	8.24673	256	624	369	0.28	-	-	-	-	-	ACYPI53115 [Acyrthosiphon pisum]	PREDICTED: Acyrthosiphon pisum PI-PLC X domain-containing protein 2-like (LOC100569784), mRNA	Zinc finger SWIM domain-containing protein 7
aphid_c10060	15.7024	931	500	432	0.36	KOG1215/Signal transduction mechanisms ;/Low-density lipoprotein receptors containing Ca2+-binding EGF-like domains	-	-	-	-	PREDICTED: similar to CG34352 CG34352-PA [Acyrthosiphon pisum]	PREDICTED: Acyrthosiphon pisum clavesin-1-like (LOC100168153), mRNA	-
aphid_c10062	9.40554	356	718	363	0.46	-	-	-	-	-	PREDICTED: hypothetical protein [Acyrthosiphon pisum]	PREDICTED: Acyrthosiphon pisum hypothetical protein LOC100167477, transcript variant 1 (LOC100167477), mRNA	-
aphid_c10063	8.4122	884	618	267	0.37	-	-	-	-	-	-	PREDICTED: Acyrthosiphon pisum telomerase-binding protein EST1A-like, transcript variant 1 (LOC100574863), mRNA	-
aphid_c10064	10.0676	855	1	855	0.53	KOG1266/Signal transduction mechanisms ;/Protein kinase	-	-	-	-	PREDICTED: similar to AGAP007996-PA [Acyrthosiphon pisum]	PREDICTED: Ailuropoda melanoleuca nuclear receptor binding protein 1 (NRBP1), mRNA	Nuclear receptor-binding protein
aphid_c10065	11.8052	161	655	495	0.55	-	-	-	-	-	PREDICTED: similar to CG14534 CG14534-PA [Acyrthosiphon pisum]	Drosophila melanogaster TweedleC (TwdlC), mRNA	-
aphid_c10066	11.0891	49	543	495	0.65	KOG4389/Signal transduction mechanisms ;/Acetylcholinesterase/Butyrylcholinesterase	-	-	-	ko00564//Glycerophospholipid metabolism	acetylcholinesterase 2 [Sitobion avenae]	Myzus persicae acetylcholinesterase precursor (acche) mRNA, complete cds	Acetylcholinesterase
aphid_c10067	15.9262	858	94	765	0.38	KOG2171/Nuclear structure ; Intracellular trafficking, secretion, and vesicular transport ;/Karyopherin (importin) beta 3	GO:0043234//protein complex;GO:0005635//nuclear envelope;GO:0044444//cytoplasmic part;GO:0015630//microtubule cytoskeleton	GO:0008565//protein transporter activity	GO:0006810//transport	-	PREDICTED: similar to importin beta-3 [Acyrthosiphon pisum]	PREDICTED: Apis mellifera importin-5-like (LOC724927), mRNA	Importin-5
aphid_c10068	11.5676	412	2	411	0.42	-	-	-	-	-	PREDICTED: similar to UPF0469 protein KIAA0907 [Acyrthosiphon pisum]	PREDICTED: Acyrthosiphon pisum hypothetical protein LOC100575979 (LOC100575979), mRNA	-
aphid_c1007	42.1489	126	1328	1203	0.39	KOG2086/Nuclear structure ;/Protein tyrosine phosphatase SHP1/Cofactor for p97 ATPase-mediated vesicle membrane fusion	-	-	-	ko04141//Protein processing in endoplasmic reticulum	PREDICTED: similar to potein tyrosine phosphatase SHP1 [Acyrthosiphon pisum]	Acyrthosiphon pisum mRNA, clone: 82I7, full-insert cDNA sequence based on the ESTs (5'-EST:EX626787, 3'-EST:EX627365)	NSFL1 cofactor p47
aphid_c10070	10.1386	603	1	603	0.33	KOG2339/Function unknown ;/Uncharacterized conserved protein	-	-	-	-	PREDICTED: similar to Pseudouridylate synthase 7 homolog [Acyrthosiphon pisum]	PREDICTED: Acyrthosiphon pisum pseudouridylate synthase 7 homolog (LOC100164960), mRNA	Pseudouridylate synthase 7 homolog
aphid_c10072	8.66882	293	844	552	0.34	KOG0956/General function prediction only ;/PHD finger protein AF10	GO:0031981//nuclear lumen	GO:0005488//binding	GO:0006357//regulation of transcription from RNA polymerase II promoter	-	PREDICTED: similar to maf10 [Acyrthosiphon pisum]	PREDICTED: Acyrthosiphon pisum hypothetical protein LOC100167457, transcript variant 1 (LOC100167457), mRNA	Protein AF-10
aphid_c10073	11.0485	299	721	423	0.32	KOG2186/Cell cycle control, cell division, chromosome partitioning ;/Cell growth-regulating nucleolar protein	-	-	-	-	PREDICTED: similar to CG12909 CG12909-PA [Acyrthosiphon pisum]	PREDICTED: Acyrthosiphon pisum hypothetical protein LOC100167741, transcript variant 2 (LOC100167741), mRNA	Cell growth-regulating nucleolar protein
aphid_c10074	6.39779	1173	1	1173	0.5	KOG2301/Inorganic ion transport and metabolism ; Signal transduction mechanisms ;/Voltage-gated Ca2+ channels, alpha1 subunits	GO:0044456//synapse part;GO:0034704//calcium channel complex;GO:0044459//plasma membrane part	GO:0005262//calcium channel activity	GO:0007626//locomotory behavior;GO:0008016//regulation of heart contraction;GO:0006816//calcium ion transport;GO:0008049//male courtship behavior;GO:0009584//detection of visible light;GO:0016192//vesicle-mediated transport;GO:0034765//regulation of ion transmembrane transport;GO:0007165//signal transduction;GO:0050804//regulation of synaptic transmission;GO:0001505//regulation of neurotransmitte…	ko04020//Calcium signaling pathway;ko04010//MAPK signaling pathway;ko04742//Taste transduction	PREDICTED: similar to voltage-dependent p/q type calcium channel [Acyrthosiphon pisum]	Culex quinquefasciatus voltage-dependent p/q type calcium channel, mRNA	Voltage-dependent calcium channel type A subunit alpha-1
aphid_c10075	10.0597	337	2	336	0.39	-	-	-	-	ko04120//Ubiquitin mediated proteolysis	PREDICTED: similar to thyroid hormone receptor interactor 12 [Acyrthosiphon pisum]	PREDICTED: Acyrthosiphon pisum probable E3 ubiquitin-protein ligase TRIP12-like, transcript variant 1 (LOC100169130), mRNA	-
aphid_c10076	6.70047	964	5	960	0.3	KOG1807/Replication, recombination and repair ;/Helicases	-	-	-	-	PREDICTED: similar to zinc finger, NFX1-type containing 1 [Acyrthosiphon pisum]	PREDICTED: Acyrthosiphon pisum NFX1-type zinc finger-containing protein 1-like (LOC100164643), mRNA	NFX1-type zinc finger-containing protein 1
aphid_c10077	8.86152	531	166	366	0.34	-	-	-	-	-	PREDICTED: similar to transcription initiation factor RRN3 [Acyrthosiphon pisum]	PREDICTED: Acyrthosiphon pisum RNA polymerase I-specific transcription initiation factor RRN3-like (LOC100162813), mRNA	-
aphid_c10079	9.67519	280	747	468	0.47	KOG3515/General function prediction only ;/Predicted transmembrane protein of the immunoglobulin family of cell adhesion molecules	-	-	-	-	PREDICTED: similar to neuromusculin [Acyrthosiphon pisum]	PREDICTED: Acyrthosiphon pisum hypothetical protein LOC100161772, transcript variant 2 (LOC100161772), mRNA	-
aphid_c1008	11.2651	304	633	330	0.35	-	-	-	-	-	-	PREDICTED: Acyrthosiphon pisum poly(rC)-binding protein 3-like, transcript variant 2 (LOC100163329), mRNA	-
aphid_c10081	6.02224	1	1308	1308	0.59	-	-	-	-	-	PREDICTED: similar to predicted protein [Acyrthosiphon pisum]	PREDICTED: Acyrthosiphon pisum hypothetical protein LOC100165051 (LOC100165051), mRNA	-
aphid_c10082	8.66736	2	694	693	0.45	KOG0017/General function prediction only ;/FOG: Transposon-encoded proteins with TYA, reverse transcriptase, integrase domains in various combinations	-	-	-	ko04978//Mineral absorption	PREDICTED: similar to BEL12_AG transposon polyprotein, partial [Acyrthosiphon pisum]	-	-
aphid_c10083	10.3829	746	303	444	0.42	KOG2782/General function prediction only ;/Putative SAM dependent methyltransferases	-	GO:0016791//phosphatase activity;GO:0016740//transferase activity	GO:0044237//cellular metabolic process	-	PREDICTED: similar to s-adenosyl-methyl transferase mraw [Acyrthosiphon pisum]	PREDICTED: Acyrthosiphon pisum probable S-adenosyl-L-methionine-dependent methyltransferase CG14683-like (LOC100165008), mRNA	Probable methyltransferase-like protein 15 homolog
aphid_c10084	6.46984	863	3	861	0.44	KOG3525/Posttranslational modification, protein turnover, chaperones ;/Subtilisin-like proprotein convertase	GO:0016020//membrane	GO:0004175//endopeptidase activity;GO:0004713//protein tyrosine kinase activity;GO:0032559	GO:0006464//protein modification process;GO:0007167//enzyme linked receptor protein signaling pathway	-	PREDICTED: similar to Furin 2 CG18734-PD, partial [Acyrthosiphon pisum]	PREDICTED: Acyrthosiphon pisum furin-like protease 2-like (LOC100164716), mRNA	Furin-like protease 2
aphid_c10087	11.192	536	3	534	0.37	KOG3700/General function prediction only ;/Predicted acyltransferase	-	-	-	-	PREDICTED: similar to conserved hypothetical protein [Acyrthosiphon pisum]	PREDICTED: Acyrthosiphon pisum hypothetical protein LOC100570101 (LOC100570101), mRNA	-
aphid_c10089	12.6849	66	779	714	0.31	KOG1279/Chromatin structure and dynamics ;/Chromatin remodeling factor subunit and related transcription factors	GO:0043231//intracellular membrane-bounded organelle;GO:0043234//protein complex	GO:0003712//transcription cofactor activity;GO:0016790//thiolester hydrolase activity;GO:0005515//protein binding;GO:0019783//small conjugating protein-specific protease activity	GO:0006355//regulation of transcription, DNA-dependent;GO:0016570//histone modification	-	PREDICTED: similar to myb-like, SWIRM and MPN domains 1 [Acyrthosiphon pisum]	PREDICTED: Acyrthosiphon pisum hypothetical protein LOC100164293 (LOC100164293), mRNA	Histone H2A deubiquitinase MYSM1
aphid_c10090	9.79299	496	113	384	0.43	-	-	-	-	-	PREDICTED: similar to F-box protein 21 [Acyrthosiphon pisum]	PREDICTED: Acyrthosiphon pisum hypothetical protein LOC100573372, transcript variant 1 (LOC100573372), mRNA	-
aphid_c10091	7.88817	163	675	513	0.46	KOG3580/Signal transduction mechanisms ;/Tight junction proteins	GO:0070161;GO:0005911//cell-cell junction	-	GO:0007423//sensory organ development;GO:0035153//epithelial cell type specification, open tracheal system;GO:0007155//cell adhesion;GO:0007444//imaginal disc development;GO:0035146	ko00230//Purine metabolism;ko04530//Tight junction;ko01100//Metabolic pathways	PREDICTED: similar to polychaetoid CG31349-PB [Acyrthosiphon pisum]	Acyrthosiphon pisum mRNA, clone: ACI0AAF8YE24, full-insert cDNA sequence based on ESTs (5'-EST:ACI0AAF8YE24AAM1, 3'-EST ACI2AAF2YG15BBM1)	Tight junction protein ZO-3
aphid_c10093	8.51919	885	157	729	0.36	KOG3652/Function unknown ;/Uncharacterized conserved protein	-	-	-	-	PREDICTED: similar to CG34408 CG34408-PB [Acyrthosiphon pisum]	PREDICTED: Apis mellifera ral GTPase-activating protein subunit beta-like (LOC412130), mRNA	Ral GTPase-activating protein subunit beta
aphid_c10095	7.9427	486	1	486	0.55	-	-	-	-	-	-	PREDICTED: Acyrthosiphon pisum zinc finger protein Xfin-like (LOC100570287), mRNA	-
aphid_c10096	9.36721	529	2	528	0.5	KOG3916/Carbohydrate transport and metabolism ;/UDP-Gal:glucosylceramide beta-1,4-galactosyltransferase	-	GO:0008194//UDP-glycosyltransferase activity;GO:0016758//transferase activity, transferring hexosyl groups	GO:0008593//regulation of Notch signaling pathway;GO:0048646//anatomical structure formation involved in morphogenesis;GO:0042221//response to chemical stimulus	ko00601//Glycosphingolipid biosynthesis - lacto and neolacto series;ko00514//Other types of O-glycan biosynthesis;ko00513//Various types of N-glycan biosynthesis;ko00533//Glycosaminoglycan biosynthesis - keratan sulfate;ko00510//N-Glycan biosynthesis;ko01100//Metabolic pathways	PREDICTED: similar to BT (Bacillus thuringiensis) toxin REsistant family member (bre-4) [Acyrthosiphon pisum]	PREDICTED: Ciona intestinalis similar to beta 4 galactosyltransferase (LOC100182676), mRNA	Beta-1,4-N-acetylgalactosaminyltransferase bre-4
aphid_c10099	10.7723	3	560	558	0.36	-	-	-	-	-	ACYPI37407 [Acyrthosiphon pisum]	Acyrthosiphon pisum ACYPI37407 mRNA, clone: 22G3, complete cds, full-insert cDNA sequence based on the ESTs (5'-EST:EX622422, 3'-EST:EX622537)	-
aphid_c101	20.5021	2167	200	1968	0.45	KOG0061/Secondary metabolites biosynthesis, transport and catabolism ;/Transporter, ABC superfamily (Breast cancer resistance protein)	GO:0016020//membrane	GO:0017111//nucleoside-triphosphatase activity	-	ko02010//ABC transporters	PREDICTED: similar to CG32091 CG32091-PB [Acyrthosiphon pisum]	Anopheles gambiae str. PEST AGAP009463-PA (AgaP_AGAP009463) mRNA, complete cds	ATP-binding cassette sub-family G member 1
aphid_c1010	16.2461	1165	149	1017	0.27	KOG0619/General function prediction only ;/FOG: Leucine rich repeat	-	-	-	-	PREDICTED: similar to toll [Acyrthosiphon pisum]	PREDICTED: Acyrthosiphon pisum protein toll-like (LOC100161089), mRNA	Carboxypeptidase N subunit 2
aphid_c10102	9.50278	1091	114	978	0.37	KOG1939/Amino acid transport and metabolism ;/Oxoprolinase	-	GO:0003824//catalytic activity	-	ko00480//Glutathione metabolism	PREDICTED: similar to 5-oxoprolinase (ATP-hydrolysing) [Acyrthosiphon pisum]	Rattus norvegicus 5-oxoprolinase (ATP-hydrolysing) (Oplah), mRNA	5-oxoprolinase
aphid_c10105	11.192	578	66	513	0.43	-	-	-	-	-	-	PREDICTED: Acyrthosiphon pisum hypothetical protein LOC100164676 (LOC100164676), mRNA	-
aphid_c10106	8.17825	692	39	654	0.31	KOG3417/Signal transduction mechanisms ;/Ras1 guanine nucleotide exchange factor	GO:0043229//intracellular organelle	GO:0005088//Ras guanyl-nucleotide exchange factor activity	GO:0007265//Ras protein signal transduction;GO:0007424//open tracheal system development;GO:0065008;GO:0007169//transmembrane receptor protein tyrosine kinase signaling pathway;GO:0030036//actin cytoskeleton organization;GO:0009966//regulation of signal transduction;GO:0007090//regulation of S phase of mitotic cell cycle;GO:0000578//embryonic axis specification	ko04540//Gap junction;ko04510//Focal adhesion;ko04664//Fc epsilon RI signaling pathway;ko04912//GnRH signaling pathway;ko04650//Natural killer cell mediated cytotoxicity;ko04012//ErbB signaling pathway;ko04010//MAPK signaling pathway	PREDICTED: similar to AGAP009180-PA [Acyrthosiphon pisum]	PREDICTED: Acyrthosiphon pisum protein son of sevenless-like (LOC100159712), mRNA	Protein son of sevenless
aphid_c10107	7.93716	3507	2050	1458	0.32	KOG3664/Signal transduction mechanisms ;/Predicted patched transmembrane receptor	-	-	-	-	PREDICTED: similar to Protein dispatched homolog 1 [Acyrthosiphon pisum]	PREDICTED: Acyrthosiphon pisum protein dispatched-like (LOC100161127), mRNA	Protein dispatched
aphid_c10108	8.84927	1016	609	408	0.38	KOG1215/Signal transduction mechanisms ;/Low-density lipoprotein receptors containing Ca2+-binding EGF-like domains	-	-	-	-	PREDICTED: similar to rfx transcription factor [Acyrthosiphon pisum]	PREDICTED: Acyrthosiphon pisum hypothetical protein LOC100571883 (LOC100571883), mRNA	Integral membrane protein DGCR2/IDD
aphid_c10109	8.49047	2	844	843	0.39	KOG4659/Function unknown ;/Uncharacterized conserved protein (Rhs family)	-	-	GO:0007365//periodic partitioning	-	Teneurin-3 [Harpegnathos saltator]	PREDICTED: Apis mellifera teneurin-3-like, transcript variant 1 (LOC411155), mRNA	Teneurin-3
aphid_c1011	15.228	2771	1119	1653	0.49	KOG0196/Signal transduction mechanisms ;/Tyrosine kinase, EPH (ephrin) receptor family	GO:0016021//integral to membrane	GO:0016798//hydrolase activity, acting on glycosyl bonds;GO:0000166//nucleotide binding;GO:0004714//transmembrane receptor protein tyrosine kinase activity	GO:0044238//primary metabolic process;GO:0044260;GO:0050794//regulation of cellular process	-	Ephrin type-A receptor 5 [Harpegnathos saltator]	PREDICTED: Acyrthosiphon pisum EPH receptor A7, transcript variant 3 (EPHA7), mRNA	Ephrin type-A receptor 4
aphid_c10110	7.27243	63	1184	1122	0.41	KOG1221/Lipid transport and metabolism ;/Acyl-CoA reductase	-	-	-	ko04146//Peroxisome	PREDICTED: similar to conserved hypothetical protein [Nasonia vitripennis]	PREDICTED: Acyrthosiphon pisum putative fatty acyl-CoA reductase CG5065-like (LOC100167005), partial mRNA	Fatty acyl-CoA reductase 1
aphid_c10111	7.70137	531	31	501	0.36	KOG2576/Transcription ;/Glucosyltransferase - Alg8p	GO:0031090//organelle membrane	GO:0000030//mannosyltransferase activity;GO:0046527//glucosyltransferase activity	GO:0006487//protein N-linked glycosylation	ko00510//N-Glycan biosynthesis;ko01100//Metabolic pathways	PREDICTED: similar to Probable dolichyl pyrophosphate Glc1Man9GlcNAc2 alpha-1,3-glucosyltransferase (Dolichyl-P-Glc:Glc1Man9GlcNAc2-PP-dolichyl glucosyltransferase) (Asparagine-linked glycosylation protein 8) [Acyrthosiphon pisum]	PREDICTED: Acyrthosiphon pisum troponin T-like, transcript variant 2 (LOC100163274), mRNA	Probable dolichyl pyrophosphate Glc1Man9GlcNAc2 alpha-1,3-glucosyltransferase
aphid_c10112	6.71301	1027	146	882	0.54	-	-	GO:0016787//hydrolase activity	GO:0044238//primary metabolic process	ko04977//Vitamin digestion and absorption;ko00564//Glycerophospholipid metabolism;ko00592//alpha-Linolenic acid metabolism;ko01100//Metabolic pathways;ko04975//Fat digestion and absorption;ko00561//Glycerolipid metabolism	PREDICTED: similar to lipase [Acyrthosiphon pisum]	PREDICTED: Acyrthosiphon pisum transmembrane and TPR repeat-containing protein CG4341-like (LOC100574407), mRNA	Lipase member I
aphid_c10114	13.631	285	569	285	0.39	-	-	-	-	-	hypothetical protein LOC100165399 [Acyrthosiphon pisum]	Acyrthosiphon pisum mRNA, clone: ACI0AAC1YC03, full-insert cDNA sequence based on ESTs (5'-EST:ACI0AAC1YC03AAM1, 3'-EST ACI0AAC1YC03NM1)	-
aphid_c10115	7.68077	536	3	534	0.59	-	-	-	-	-	PREDICTED: similar to AGAP011648-PA [Acyrthosiphon pisum]	PREDICTED: Acyrthosiphon pisum hypothetical protein LOC100158733, transcript variant 1 (LOC100158733), mRNA	-
aphid_c10116	8.70488	692	132	561	0.44	-	-	-	-	ko04977//Vitamin digestion and absorption;ko01100//Metabolic pathways;ko04975//Fat digestion and absorption;ko00561//Glycerolipid metabolism	PREDICTED: similar to lipase [Acyrthosiphon pisum]	Acyrthosiphon pisum mRNA, clone: ACI0AAF58YI06, full-insert cDNA sequence based on ESTs (5'-EST:ACI0AAF58YI06AAM1, 3'-EST ACI2AAF9YH07BBM1)	Lipase member I
aphid_c10118	8.24369	176	940	765	0.28	KOG0702/Signal transduction mechanisms ;/Predicted GTPase-activating protein	-	GO:0005083//small GTPase regulator activity;GO:0046914//transition metal ion binding	GO:0032012//regulation of ARF protein signal transduction	ko04144//Endocytosis	PREDICTED: similar to Nucleoporin-like protein RIP (HIV-1 Rev-binding protein) (Rev-interacting protein) (Rev/Rex activation domain-binding protein) [Acyrthosiphon pisum]	PREDICTED: Acyrthosiphon pisum hypothetical protein LOC100159761, transcript variant 1 (LOC100159761), mRNA	Arf-GAP domain and FG repeats-containing protein 1
aphid_c1012	29.3702	964	428	537	0.3	KOG0421/Posttranslational modification, protein turnover, chaperones ;/Ubiquitin-protein ligase	-	GO:0000166//nucleotide binding;GO:0016874//ligase activity	-	ko04120//Ubiquitin mediated proteolysis	PREDICTED: similar to vihar CG10682-PA [Acyrthosiphon pisum]	Acyrthosiphon pisum ACYPI000705 mRNA, clone: 383A15, complete cds, full-insert cDNA sequence based on the ESTs (5'-EST:FF293010, 3'-EST:FF293538)	Ubiquitin-conjugating enzyme E2 C
aphid_c10120	10.7235	883	614	270	0.3	KOG0878/Translation, ribosomal structure and biogenesis ;/60S ribosomal protein L32	GO:0030529//ribonucleoprotein complex	GO:0005198//structural molecule activity	GO:0010467//gene expression	ko03010//Ribosome	ribosomal protein L32 [Acyrthosiphon pisum]	PREDICTED: Acyrthosiphon pisum mps one binder kinase activator-like 3-like (LOC100159681), mRNA	60S ribosomal protein L32
aphid_c10121	9.36721	1061	3	1059	0.45	KOG0583/Signal transduction mechanisms ;/Serine/threonine protein kinase	-	GO:0004674//protein serine/threonine kinase activity;GO:0000166//nucleotide binding	GO:0048468//cell development;GO:0044057	-	PREDICTED: similar to Melk protein [Acyrthosiphon pisum]	Monosiga brevicollis MX1 predicted protein MONBRDRAFT_29648 mRNA, complete cds	Maternal embryonic leucine zipper kinase
aphid_c10122	6.94364	1117	38	1080	0.57	KOG1192/Carbohydrate transport and metabolism ; Energy production and conversion ;/UDP-glucuronosyl and UDP-glucosyl transferase	-	-	-	ko00980//Metabolism of xenobiotics by cytochrome P450;ko00500//Starch and sucrose metabolism;ko00140//Steroid hormone biosynthesis;ko00514//Other types of O-glycan biosynthesis;ko00860//Porphyrin and chlorophyll metabolism;ko01100//Metabolic pathways;ko00830//Retinol metabolism;ko00040//Pentose and glucuronate interconversions;ko00053//Ascorbate and aldarate metabolism	PREDICTED: similar to AGAP007920-PA [Acyrthosiphon pisum]	Acyrthosiphon pisum mRNA, clone: ACI0AAD18YI06, full-insert cDNA sequence based on ESTs (5'-EST:ACI0AAD18YI06AAM1, 3'-EST ACI2AAD2YD04BBM1)	UDP-glucuronosyltransferase (Fragment)
aphid_c10123	7.47427	2	838	837	0.29	-	-	-	-	-	ACYPI004402 [Acyrthosiphon pisum]	Acyrthosiphon pisum ACYPI004402 mRNA, clone: 508E19, complete cds, full-insert cDNA sequence based on the ESTs (5'-EST:FF322691, 3'-EST:FF323893)	Pleckstrin homology domain-containing family M member 2
aphid_c10124	8.28637	624	1	624	0.48	KOG1217/Signal transduction mechanisms ;/Fibrillins and related proteins containing Ca2+-binding EGF-like domains	-	-	-	ko04330//Notch signaling pathway	GA26108 [Drosophila pseudoobscura pseudoobscura]	PREDICTED: Acyrthosiphon pisum hypothetical protein LOC100166039 (LOC100166039), mRNA	Multiple epidermal growth factor-like domains protein 6
aphid_c10125	6.5216	3	380	378	0.34	KOG1027/Signal transduction mechanisms ;/Serine/threonine protein kinase and endoribonuclease ERN1/IRE1, sensor of the unfolded protein response pathway	-	GO:0016301//kinase activity	-	ko04141//Protein processing in endoplasmic reticulum	PREDICTED: similar to serine threonine-protein kinase [Acyrthosiphon pisum]	PREDICTED: Acyrthosiphon pisum glucose dehydrogenase [acceptor]-like (LOC100166585), mRNA	Serine/threonine-protein kinase/endoribonuclease IRE1
aphid_c10126	5.69688	1657	722	936	0.31	KOG1479/Nucleotide transport and metabolism ;/Nucleoside transporter	-	-	-	-	Equilibrative nucleoside transporter 1 [Harpegnathos saltator]	PREDICTED: Acyrthosiphon pisum equilibrative nucleoside transporter 1-like (LOC100573667), mRNA	Equilibrative nucleoside transporter 1
aphid_c10127	10.0013	142	489	348	0.41	KOG1089/General function prediction only ;/Myotubularin-related phosphatidylinositol 3-phosphate 3-phosphatase MTM6	-	GO:0004721//phosphoprotein phosphatase activity;GO:0046914//transition metal ion binding	GO:0007049//cell cycle;GO:0006796//phosphate metabolic process;GO:0006464//protein modification process	ko00051//Fructose and mannose metabolism	PREDICTED: similar to AGAP005341-PA [Acyrthosiphon pisum]	PREDICTED: Acyrthosiphon pisum myotubularin-related protein 8-like, transcript variant 1 (LOC100169408), mRNA	Myotubularin-related protein 8
aphid_c10128	9.15708	683	3	681	0.33	KOG2222/Signal transduction mechanisms ; General function prediction only ;/Uncharacterized conserved protein, contains TBC, SH3 and RUN domains	GO:0044464//cell part	GO:0005099//Ras GTPase activator activity	GO:0032318//regulation of Ras GTPase activity	-	PREDICTED: similar to gtpase-activating protein gyp2 [Acyrthosiphon pisum]	Pediculus humanus corporis run and tbc1 domain-containing protein, putative, mRNA	Small G protein signaling modulator 3 homolog
aphid_c10129	7.87016	84	863	780	0.38	KOG1053/Inorganic ion transport and metabolism ; Amino acid transport and metabolism ; Signal transduction mechanisms ;/Glutamate-gated NMDA-type ion channel receptor subunit GRIN2A and related subunits	GO:0044459//plasma membrane part;GO:0030313;GO:0031224//intrinsic to membrane	GO:0008066//glutamate receptor activity;GO:0005231//excitatory extracellular ligand-gated ion channel activity	GO:0006810//transport	-	PREDICTED: similar to glutamate receptor, ionotropic, n-methyl d-aspartate epsilon (nmda epsilon), partial [Acyrthosiphon pisum]	Aedes aegypti glutamate receptor, ionotropic, n-methyl d-aspartate epsilon (nmda epsilon) partial mRNA	Glutamate [NMDA] receptor subunit epsilon-4
aphid_c1013	22.361	2928	115	2814	0.41	-	GO:0043234//protein complex;GO:0015630//microtubule cytoskeleton;GO:0044444//cytoplasmic part;GO:0044430//cytoskeletal part	GO:0005488//binding	GO:0006810//transport;GO:0001745//compound eye morphogenesis;GO:0035239//tube morphogenesis;GO:0007018//microtubule-based movement	-	hypothetical protein TcasGA2_TC001444 [Tribolium castaneum]	PREDICTED: Acyrthosiphon pisum hypothetical protein LOC100570947 (LOC100570947), mRNA	-
aphid_c10130	10.3208	490	2	489	0.44	KOG0061/Secondary metabolites biosynthesis, transport and catabolism ;/Transporter, ABC superfamily (Breast cancer resistance protein)	GO:0031224//intrinsic to membrane;GO:0043234//protein complex	GO:0017111//nucleoside-triphosphatase activity;GO:0015405;GO:0015604//phosphonate transmembrane transporter activity;GO:0032559	GO:0006909//phagocytosis;GO:0009207	ko02010//ABC transporters	PREDICTED: similar to serine (or cysteine) proteinase inhibitor, clade A, member 1d [Acyrthosiphon pisum]	PREDICTED: Acyrthosiphon pisum ATP-binding cassette sub-family G member 4-like, transcript variant 4 (LOC100169220), mRNA	ATP-binding cassette sub-family G member 1
aphid_c10131	13.0771	659	3	657	0.28	-	-	-	-	-	PREDICTED: similar to GA21838-PA [Acyrthosiphon pisum]	PREDICTED: Acyrthosiphon pisum hypothetical protein LOC100159632 (LOC100159632), mRNA	-
aphid_c10132	9.41839	473	3	471	0.52	KOG3686/Signal transduction mechanisms ;/Rap1-GTPase-activating protein (Rap1GAP)	-	GO:0008047//enzyme activator activity	-	-	PREDICTED: similar to Rapgap1 CG34374-PD [Acyrthosiphon pisum]	PREDICTED: Acyrthosiphon pisum hypothetical protein LOC100571402 (LOC100571402), partial mRNA	-
aphid_c10134	10.0486	1585	41	1545	0.35	KOG1815/Posttranslational modification, protein turnover, chaperones ;/Predicted E3 ubiquitin ligase	-	GO:0016564//transcription repressor activity;GO:0003824//catalytic activity;GO:0046914//transition metal ion binding	-	-	PREDICTED: similar to ariadne ubiquitin-conjugating enzyme E2 binding protein [Acyrthosiphon pisum]	Pediculus humanus corporis protein ariadne-1, putative, mRNA	Protein ariadne-1
aphid_c10136	8.5835	251	48	204	0.28	-	-	-	-	-	-	-	-
aphid_c10139	8.70488	77	382	306	0.18	-	-	-	-	-	-	PREDICTED: Acyrthosiphon pisum Nipped-B homolog (Drosophila) (NIPBL), mRNA	-
aphid_c1014	21.791	2298	1027	1272	0.34	KOG3698/Posttranslational modification, protein turnover, chaperones ;/Hyaluronoglucosaminidase	-	-	-	ko00531//Glycosaminoglycan degradation;ko01100//Metabolic pathways	PREDICTED: similar to meningioma expressed antigen 5 (hyaluronidase) [Acyrthosiphon pisum]	PREDICTED: Nasonia vitripennis similar to conserved hypothetical protein (LOC100119788), mRNA	Bifunctional protein NCOAT
aphid_c10140	9.31098	715	2	714	0.36	KOG3598/Transcription ;/Thyroid hormone receptor-associated protein complex, subunit TRAP230	-	-	-	-	PREDICTED: similar to thyroid hormone receptor-associated protein [Acyrthosiphon pisum]	PREDICTED: Acyrthosiphon pisum mediator of RNA polymerase II transcription subunit 12-like (LOC100169614), mRNA	Mediator of RNA polymerase II transcription subunit 12-like protein
aphid_c10142	17.2013	499	167	333	0.37	KOG0860/Intracellular trafficking, secretion, and vesicular transport ;/Synaptobrevin/VAMP-like protein	GO:0031224//intrinsic to membrane;GO:0030136//clathrin-coated vesicle;GO:0033267//axon part	GO:0005515//protein binding	GO:0001505//regulation of neurotransmitter levels;GO:0006904//vesicle docking involved in exocytosis	ko04962//Vasopressin-regulated water reabsorption;ko04130//SNARE interactions in vesicular transport	hypothetical protein LOC100166654 [Acyrthosiphon pisum]	Anopheles gambiae str. PEST AGAP005507-PA (AgaP_AGAP005507) mRNA, complete cds	Synaptobrevin
aphid_c10143	10.4008	367	11	357	0.34	KOG1061/Intracellular trafficking, secretion, and vesicular transport ;/Vesicle coat complex AP-1/AP-2/AP-4, beta subunit	GO:0030119//AP-type membrane coat adaptor complex;GO:0030130//clathrin coat of trans-Golgi network vesicle	GO:0022892;GO:0003677//DNA binding	GO:0006357//regulation of transcription from RNA polymerase II promoter;GO:0006901//vesicle coating;GO:0048333//mesodermal cell differentiation;GO:0007517//muscle organ development;GO:0001708//cell fate specification;GO:0015031//protein transport;GO:0048565//digestive tract development;GO:0001505//regulation of neurotransmitter levels	ko04142//Lysosome	PREDICTED: similar to Beta Adaptin CG12532-PA [Acyrthosiphon pisum]	Pediculus humanus corporis conserved hypothetical protein, mRNA	AP-2 complex subunit beta
aphid_c10145	12.0409	83	499	417	0.3	-	GO:0005840//ribosome	-	-	-	ACYPI008449 [Acyrthosiphon pisum]	PREDICTED: Acyrthosiphon pisum 39S ribosomal protein L52, mitochondrial-like (LOC100569414), mRNA	39S ribosomal protein L52, mitochondrial
aphid_c10146	12.8305	125	280	156	0.23	-	-	-	-	-	-	-	-
aphid_c10147	8.07922	2	742	741	0.49	KOG2641/Signal transduction mechanisms ;/Predicted seven transmembrane receptor - rhodopsin family	-	-	-	-	PREDICTED: similar to AGAP001974-PA [Tribolium castaneum]	PREDICTED: Acyrthosiphon pisum hypothetical protein LOC100167296 (LOC100167296), mRNA	Organic solute transporter alpha-like protein
aphid_c10149	7.39093	581	3	579	0.43	-	-	-	-	-	PREDICTED: similar to Cobl-like 1 (predicted) [Acyrthosiphon pisum]	PREDICTED: Acyrthosiphon pisum hypothetical protein LOC100164801, transcript variant 1 (LOC100164801), mRNA	-
aphid_c1015	17.3582	559	1425	867	0.37	KOG2398/Cell cycle control, cell division, chromosome partitioning ;/Predicted proline-serine-threonine phosphatase-interacting protein (PSTPIP)	-	-	-	ko04621//NOD-like receptor signaling pathway	PREDICTED: similar to FCH domain only 2 [Acyrthosiphon pisum]	PREDICTED: Acyrthosiphon pisum FCH domain only protein 2-like, transcript variant 1 (LOC100163183), mRNA	FCH domain only protein 2
aphid_c10150	6.14306	2	925	924	0.51	-	-	-	-	-	PREDICTED: similar to CG13310 CG13310-PA [Acyrthosiphon pisum]	Acyrthosiphon pisum mRNA, clone: ACI0AAF47YO04, full-insert cDNA sequence based on ESTs (5'-EST:ACI0AAF47YO04AAM1, 3'-EST ACI2AAF7YP04BBM1)	-
aphid_c10151	7.19242	906	1109	204	0.28	-	-	-	-	-	-	-	-
aphid_c10152	6.39147	1618	1100	519	0.41	-	-	-	-	-	-	PREDICTED: Acyrthosiphon pisum glucose dehydrogenase [acceptor]-like (LOC100163926), mRNA	-
aphid_c10153	7.48653	804	184	621	0.31	KOG1162/Intracellular trafficking, secretion, and vesicular transport ;/Predicted small molecule transporter	-	-	-	-	PREDICTED: similar to CG7536 CG7536-PA [Acyrthosiphon pisum]	PREDICTED: Apis mellifera xenotropic and polytropic retrovirus receptor 1 homolog (LOC551795), mRNA	Xenotropic and polytropic retrovirus receptor 1 homolog
aphid_c10154	10.9921	784	389	396	0.3	KOG4403/General function prediction only ;/Cell surface glycoprotein STIM, contains SAM domain	GO:0016020//membrane	GO:0005218//intracellular ligand-gated calcium channel activity;GO:0046872//metal ion binding	GO:0032236//positive regulation of calcium ion transport via store-operated calcium channel activity;GO:0007472//wing disc morphogenesis;GO:0042993//positive regulation of transcription factor import into nucleus;GO:0007423//sensory organ development	-	Stromal interaction molecule-like protein [Camponotus floridanus]	PREDICTED: Apis mellifera stromal interaction molecule, transcript variant 1 (Stim), mRNA	Stromal interaction molecule homolog
aphid_c10155	9.60447	92	940	849	0.32	-	-	-	-	-	PREDICTED: similar to tetratricopeptide repeat domain 21B [Acyrthosiphon pisum]	PREDICTED: Acyrthosiphon pisum tetratricopeptide repeat protein 21B-like (LOC100159770), mRNA	Tetratricopeptide repeat protein 21B
aphid_c10156	8.67203	368	793	426	0.47	-	-	-	-	-	PREDICTED: hypothetical protein [Acyrthosiphon pisum]	PREDICTED: Acyrthosiphon pisum HIG1 domain family member 2A-like (LOC100163016), mRNA	-
aphid_c10157	34.7239	947	1357	411	0.58	-	-	-	-	ko03410//Base excision repair	PREDICTED: similar to GA11488-PA [Acyrthosiphon pisum]	PREDICTED: Acyrthosiphon pisum hypothetical protein LOC100167132 (LOC100167132), mRNA	-
aphid_c10159	11.1491	1739	105	1635	0.49	KOG2579/General function prediction only ;/Ficolin and related extracellular proteins	-	GO:0005515//protein binding	-	-	Angiopoietin-2 precursor, putative [Pediculus humanus corporis]	Anopheles gambiae str. PEST AGAP009042-PA (AgaP_AGAP009042) mRNA, partial cds	Techylectin-5B
aphid_c1016	22.1407	1518	274	1245	0.34	KOG0157/Secondary metabolites biosynthesis, transport and catabolism ; Lipid transport and metabolism ;/Cytochrome P450 CYP4/CYP19/CYP26 subfamilies	GO:0044464//cell part	GO:0046872//metal ion binding;GO:0016491//oxidoreductase activity	-	-	PREDICTED: similar to p450 enzyme [Acyrthosiphon pisum]	PREDICTED: Acyrthosiphon pisum cytochrome P450 4C1-like (LOC100162661), mRNA	Cytochrome P450 4C1
aphid_c10161	8.34253	909	79	831	0.55	KOG0254/General function prediction only ;/Predicted transporter (major facilitator superfamily)	-	-	GO:0006810//transport	-	PREDICTED: similar to AGAP007667-PA [Acyrthosiphon pisum]	PREDICTED: Acyrthosiphon pisum facilitated trehalose transporter Tret1-like (LOC100158736), mRNA	Facilitated trehalose transporter Tret1
aphid_c10162	9.92456	508	179	330	0.32	KOG1775/RNA processing and modification ;/U6 snRNA-associated Sm-like protein	GO:0043231//intracellular membrane-bounded organelle;GO:0044444//cytoplasmic part;GO:0032991//macromolecular complex	GO:0003676//nucleic acid binding;GO:0046983//protein dimerization activity	GO:0000291//nuclear-transcribed mRNA catabolic process, exonucleolytic;GO:0006396//RNA processing	ko03040//Spliceosome;ko03018//RNA degradation	PREDICTED: similar to Lsm5 protein [Acyrthosiphon pisum]	Mouse DNA sequence from clone RP24-345I17 on chromosome 17, complete sequence	U6 snRNA-associated Sm-like protein LSm5
aphid_c10163	10.0297	126	1028	903	0.39	KOG1078/Intracellular trafficking, secretion, and vesicular transport ;/Vesicle coat complex COPI, gamma subunit	GO:0030120//vesicle coat;GO:0044431//Golgi apparatus part	-	GO:0043062//extracellular structure organization;GO:0035151//regulation of tube size, open tracheal system;GO:0006909//phagocytosis;GO:0035148//tube formation;GO:0002168//instar larval development;GO:0040003//chitin-based cuticle development;GO:0019915//lipid storage;GO:0048193//Golgi vesicle transport;GO:0015031//protein transport;GO:0035146	-	PREDICTED: similar to gamma-coatomer protein CG1528-PA [Acyrthosiphon pisum]	PREDICTED: Anolis carolinensis coatomer subunit gamma-like (LOC100558399), mRNA	Coatomer subunit gamma
aphid_c10164	8.19185	2	625	624	0.33	KOG4812/General function prediction only ;/Golgi-associated protein/Nedd4 WW domain-binding protein	-	-	-	-	PREDICTED: similar to CG32177 CG32177-PA [Acyrthosiphon pisum]	PREDICTED: Acyrthosiphon pisum NEDD4 family-interacting protein 1-like (LOC100166153), mRNA	NEDD4 family-interacting protein 1
aphid_c10165	9.29982	555	4	552	0.51	KOG1146/General function prediction only ;/Homeobox protein	-	GO:0005488//binding	-	-	PREDICTED: similar to Zinc finger homeobox protein 3 (Zinc finger homeodomain protein 3) (ZFH-3) (Alpha-fetoprotein enhancer-binding protein) (AT motif-binding factor) (AT-binding transcription factor 1) [Acyrthosiphon pisum]	Ornithorhynchus anatinus BAC clone OABb-313A1 from chromosome unknown, complete sequence	Zinc finger homeobox protein 4
aphid_c10166	10.4936	630	1	630	0.44	-	-	-	-	-	-	-	-
aphid_c10168	6.90347	1	492	492	0.53	KOG3568/Amino acid transport and metabolism ;/Dopamine beta-monooxygenase	-	-	GO:0008152//metabolic process	ko01100//Metabolic pathways;ko00350//Tyrosine metabolism	PREDICTED: similar to AGAP011450-PA [Acyrthosiphon pisum]	PREDICTED: Acyrthosiphon pisum MOXD1 homolog 1-like (LOC100168792), mRNA	MOXD1 homolog 1
aphid_c1017	39.7135	44	820	777	0.34	KOG4798/Function unknown ;/Uncharacterized conserved protein	-	-	-	-	apolipoprotein O-like [Acyrthosiphon pisum]	PREDICTED: Acyrthosiphon pisum protein TBRG4-like (LOC100159607), mRNA	Apolipoprotein O-like
aphid_c10170	9.42268	1276	326	951	0.3	KOG4456/Cell cycle control, cell division, chromosome partitioning ;/Inner centromere protein (INCENP), C-terminal domain	GO:0032991//macromolecular complex;GO:0015630//microtubule cytoskeleton;GO:0000794//condensed nuclear chromosome;GO:0000775//chromosome, centromeric region	-	GO:0007049//cell cycle	-	PREDICTED: similar to inner centromere protein [Acyrthosiphon pisum]	PREDICTED: Acyrthosiphon pisum hypothetical protein LOC100163211, transcript variant 1 (LOC100163211), mRNA	Inner centromere protein
aphid_c10171	6.98632	1475	2071	597	0.41	-	-	-	-	-	-	-	-
aphid_c10172	8.36682	114	1076	963	0.42	KOG1337/General function prediction only ;/N-methyltransferase	-	GO:0008168//methyltransferase activity	GO:0018022//peptidyl-lysine methylation	-	PREDICTED: similar to SET domain containing 3, partial [Acyrthosiphon pisum]	PREDICTED: Acyrthosiphon pisum SET domain-containing protein 3-like (LOC100162428), mRNA	Histone-lysine N-methyltransferase setd3
aphid_c10173	10.3208	662	6	657	0.38	-	-	-	-	-	-	PREDICTED: Acyrthosiphon pisum hypothetical LOC100572712 (LOC100572712), miscRNA	-
aphid_c10174	9.63655	552	67	486	0.31	KOG3692/Function unknown ;/Uncharacterized conserved protein	-	-	-	-	PREDICTED: similar to CG6729 CG6729-PA [Acyrthosiphon pisum]	PREDICTED: Acyrthosiphon pisum protein SMG8-like (LOC100168084), mRNA	Protein smg8
aphid_c10176	9.04759	682	2	681	0.37	KOG0317/Posttranslational modification, protein turnover, chaperones ;/Predicted E3 ubiquitin ligase, integral peroxisomal membrane protein	-	-	GO:0009987//cellular process	ko04146//Peroxisome	GG14799 [Drosophila erecta]	PREDICTED: Acyrthosiphon pisum peroxisome biogenesis factor 10-like (LOC100574620), mRNA	Peroxisome biogenesis factor 10
aphid_c10177	10.5463	570	1	570	0.64	-	-	-	-	-	PREDICTED: similar to conserved hypothetical protein [Acyrthosiphon pisum]	PREDICTED: Acyrthosiphon pisum hypothetical protein LOC100167703 (LOC100167703), mRNA	-
aphid_c10178	9.41105	639	220	420	0.26	KOG4105/Coenzyme transport and metabolism ;/6-pyruvoyl tetrahydrobiopterin synthase	GO:0043231//intracellular membrane-bounded organelle	GO:0042802//identical protein binding;GO:0016838//carbon-oxygen lyase activity, acting on phosphates	GO:0009108//coenzyme biosynthetic process;GO:0007399//nervous system development;GO:0019752//carboxylic acid metabolic process	ko00790//Folate biosynthesis;ko01100//Metabolic pathways	PREDICTED: similar to 6-pyruvoyl tetrahydrobiopterin synthase (PTPS) (PTP synthase) [Acyrthosiphon pisum]	PREDICTED: Hydra magnipapillata similar to AGAP008730-PA (LOC100206243), mRNA	6-pyruvoyl tetrahydrobiopterin synthase
aphid_c10179	9.96281	450	70	381	0.36	-	-	-	-	-	PREDICTED: hypothetical protein [Acyrthosiphon pisum]	Acyrthosiphon pisum ACYPI007968 mRNA, clone: 673E5, complete cds, full-insert cDNA sequence based on the ESTs (5'-EST:FF327225, 3'-EST:FF328883)	-
aphid_c1018	27.2945	1716	1	1716	0.56	KOG3821/Signal transduction mechanisms ;/Heparin sulfate cell surface proteoglycan	GO:0044464//cell part	-	GO:0007423//sensory organ development;GO:0035220//wing disc development;GO:0007178//transmembrane receptor protein serine/threonine kinase signaling pathway;GO:0048468//cell development;GO:0007560//imaginal disc morphogenesis;GO:0007399//nervous system development	ko04310//Wnt signaling pathway	PREDICTED: similar to dally [Acyrthosiphon pisum]	PREDICTED: Acyrthosiphon pisum division abnormally delayed protein-like (LOC100164483), mRNA	Division abnormally delayed protein
aphid_c10180	8.20746	14	592	579	0.34	KOG2840/General function prediction only ;/Uncharacterized conserved protein with similarity to predicted ATPase of the PP-loop superfamily	GO:0044444//cytoplasmic part	GO:0003723//RNA binding;GO:0003824//catalytic activity;GO:0032559	GO:0002097	-	PREDICTED: similar to CG8078 CG8078-PA [Acyrthosiphon pisum]	Dictyostelium discoideum AX4 ATP-binding domain-containing protein 3 (ctu1) mRNA, complete cds	Cytoplasmic tRNA 2-thiolation protein 1
aphid_c10182	17.398	1486	2	1485	0.49	KOG0517/Cytoskeleton ;/Beta-spectrin	GO:0044459//plasma membrane part	GO:0008092//cytoskeletal protein binding	GO:0009987//cellular process;GO:0016043//cellular component organization	-	PREDICTED: similar to beta chain spectrin [Acyrthosiphon pisum]	Anopheles gambiae str. PEST AGAP004440-PA (AgaP_AGAP004440) mRNA, complete cds	Spectrin alpha chain, brain
aphid_c10183	8.0326	701	102	600	0.38	KOG0370/General function prediction only ;/Multifunctional pyrimidine synthesis protein CAD (includes carbamoyl-phophate synthetase, aspartate transcarbamylase, and glutamine amidotransferase)	-	GO:0016874//ligase activity;GO:0016743//carboxyl- or carbamoyltransferase activity;GO:0005488//binding;GO:0016810//hydrolase activity, acting on carbon-nitrogen (but not peptide) bonds	GO:0019856//pyrimidine base biosynthetic process;GO:0006520//cellular amino acid metabolic process	ko00240//Pyrimidine metabolism;ko01100//Metabolic pathways;ko00250//Alanine, aspartate and glutamate metabolism	PREDICTED: similar to carbamoyl-phosphate synthase large chain [Acyrthosiphon pisum]	Micropsectra sp. To379 partial cad gene for carbamoylphosphate synthetase, specimen voucher To379	CAD protein
aphid_c10184	14.363	120	521	402	0.58	-	-	-	-	-	-	-	-
aphid_c10186	6.50675	763	2	762	0.35	KOG0017/General function prediction only ;/FOG: Transposon-encoded proteins with TYA, reverse transcriptase, integrase domains in various combinations	-	GO:0003676//nucleic acid binding;GO:0034061;GO:0004518//nuclease activity	GO:0006260//DNA replication	-	hypothetical protein TcasGA2_TC001491 [Tribolium castaneum]	Drosophila melanogaster genomic scaffold 211000022280253	Retrovirus-related Pol polyprotein from transposon 412
aphid_c10187	8.35945	706	1059	354	0.44	KOG3529/General function prediction only ;/Radixin, moesin and related proteins of the ERM family	GO:0031981//nuclear lumen;GO:0032991//macromolecular complex;GO:0005815//microtubule organizing center;GO:0070161;GO:0015629//actin cytoskeleton;GO:0005902//microvillus;GO:0001726//ruffle;GO:0031254//trailing edge	GO:0003779//actin binding	GO:0033036;GO:0048729//tissue morphogenesis;GO:0007315//pole plasm assembly;GO:0065008;GO:0016337//cell-cell adhesion;GO:0016056//rhodopsin mediated signaling pathway;GO:0009855//determination of bilateral symmetry;GO:0007635//chemosensory behavior;GO:0022406;GO:0007015//actin filament organization;GO:0035088//establishment or maintenance of apical/basal cell polarity;GO:0044091//membrane biogene…	-	Chain A, Moesin From Spodoptera Frugiperda At 2.1 Angstroms Resolution	Aedes aegypti moesin/ezrin/radixin partial mRNA	Moesin/ezrin/radixin homolog 1
aphid_c10188	8.03735	965	3	963	0.33	KOG0390/Replication, recombination and repair ;/DNA repair protein, SNF2 family	-	GO:0005488//binding;GO:0004386//helicase activity	GO:0050896//response to stimulus;GO:0006310//DNA recombination	ko03440//Homologous recombination	PREDICTED: similar to DNA repair and recombination protein RAD54B (RAD54 homolog B) [Acyrthosiphon pisum]	PREDICTED: Apis mellifera DNA repair and recombination protein RAD54B-like (LOC552169), mRNA	DNA repair and recombination protein RAD54B
aphid_c10189	10.9317	135	302	168	0.34	-	-	-	-	-	-	-	-
aphid_c1019	35.2873	107	1561	1455	0.38	KOG0363/Posttranslational modification, protein turnover, chaperones ;/Chaperonin complex component, TCP-1 beta subunit (CCT2)	GO:0044444//cytoplasmic part;GO:0015630//microtubule cytoskeleton	GO:0005515//protein binding;GO:0032559	GO:0000278//mitotic cell cycle;GO:0000226//microtubule cytoskeleton organization;GO:0044267//cellular protein metabolic process	-	PREDICTED: similar to AGAP009694-PA [Acyrthosiphon pisum]	PREDICTED: Acyrthosiphon pisum hypothetical protein LOC100168926 (LOC100168926), mRNA	T-complex protein 1 subunit beta
aphid_c10190	7.74057	159	344	186	0.33	-	-	-	-	-	-	PREDICTED: Acyrthosiphon pisum hypothetical protein LOC100166288 (LOC100166288), mRNA	-
aphid_c10193	9.32115	18	158	141	0.26	-	-	-	-	-	-	PREDICTED: Acyrthosiphon pisum immunoglobulin superfamily containing leucine-rich repeat protein 2-like, transcript variant 2 (LOC100159369), mRNA	-
aphid_c10194	7.46491	3	563	561	0.31	-	-	-	-	-	-	PREDICTED: Acyrthosiphon pisum hypothetical protein LOC100575733, transcript variant 1 (LOC100575733), mRNA	-
aphid_c10195	20.6663	1648	395	1254	0.38	-	-	-	-	-	PREDICTED: similar to GH09468p [Acyrthosiphon pisum]	PREDICTED: Acyrthosiphon pisum hypothetical protein LOC100167426, transcript variant 2 (LOC100167426), mRNA	-
aphid_c10196	9.47882	152	838	687	0.34	-	-	-	-	-	PREDICTED: hypothetical protein [Acyrthosiphon pisum]	PREDICTED: Acyrthosiphon pisum tumor protein p53 binding protein 1 homolog, transcript variant 2 (LOC100168759), mRNA	-
aphid_c10197	6.68697	206	1030	825	0.35	KOG2024/Carbohydrate transport and metabolism ;/Beta-Glucuronidase GUSB (glycosylhydrolase superfamily 2)	GO:0000323//lytic vacuole;GO:0042598//vesicular fraction	GO:0004553//hydrolase activity, hydrolyzing O-glycosyl compounds	GO:0006026	ko00531//Glycosaminoglycan degradation;ko00500//Starch and sucrose metabolism;ko04142//Lysosome;ko00860//Porphyrin and chlorophyll metabolism;ko01100//Metabolic pathways;ko00040//Pentose and glucuronate interconversions;ko00944//Flavone and flavonol biosynthesis	PREDICTED: similar to CG15117 CG15117-PA [Acyrthosiphon pisum]	PREDICTED: Acyrthosiphon pisum beta-glucuronidase-like (LOC100165307), mRNA	Beta-glucuronidase
aphid_c10199	6.79333	33	491	459	0.33	KOG3813/General function prediction only ;/Uncharacterized conserved protein (tumor-suppressor AXUD1 in humans)	-	-	-	-	PREDICTED: similar to conserved hypothetical protein [Acyrthosiphon pisum]	Zebrafish DNA sequence from clone DKEY-63E5 in linkage group 6, complete sequence	-
aphid_c102	18.7245	1731	223	1509	0.32	KOG2315/Translation, ribosomal structure and biogenesis ;/Predicted translation initiation factor related to eIF-3a	-	GO:0005488//binding	GO:0044267//cellular protein metabolic process	ko03013//RNA transport	PREDICTED: similar to Eukaryotic translation initiation factor 2A (eIF-2A) (65 kDa eukaryotic translation initiation factor 2A) [Acyrthosiphon pisum]	PREDICTED: Apis mellifera eukaryotic translation initiation factor 2A (LOC552764), mRNA	Eukaryotic translation initiation factor 2A
aphid_c1020	20.0149	1447	674	774	0.26	-	-	-	-	-	hypothetical protein LOC100159195 [Acyrthosiphon pisum]	PREDICTED: Acyrthosiphon pisum protein PTCD3 homolog, mitochondrial-like (LOC100569563), mRNA	Transmembrane protein 179
aphid_c10200	50.4648	2	160	159	0.35	-	-	-	-	-	-	PREDICTED: Acyrthosiphon pisum transmembrane protein 132C-like (LOC100162840), mRNA	-
aphid_c10202	7.04935	569	429	141	0.23	-	-	-	-	-	-	PREDICTED: Acyrthosiphon pisum eukaryotic peptide chain release factor subunit 1-like (LOC100164551), mRNA	-
aphid_c10204	192.003	1000	2	999	0.5	KOG0628/Amino acid transport and metabolism ;/Aromatic-L-amino-acid/L-histidine decarboxylase	-	GO:0016831//carboxy-lyase activity;GO:0048037//cofactor binding	GO:0019752//carboxylic acid metabolic process	ko00360//Phenylalanine metabolism;ko01100//Metabolic pathways;ko00340//Histidine metabolism;ko00950//Isoquinoline alkaloid biosynthesis;ko00380//Tryptophan metabolism;ko00350//Tyrosine metabolism;ko00965//Betalain biosynthesis;ko01110//Biosynthesis of secondary metabolites;ko00901//Indole alkaloid biosynthesis	PREDICTED: similar to dopa decarboxylase [Acyrthosiphon pisum]	PREDICTED: Acyrthosiphon pisum hypothetical protein LOC100167736 (LOC100167736), mRNA	Aromatic-L-amino-acid decarboxylase
aphid_c10205	7.39728	785	222	564	0.25	-	-	-	-	-	PREDICTED: similar to gamma-glutamyltranspeptidase-like protein [Acyrthosiphon pisum]	PREDICTED: Acyrthosiphon pisum gamma-glutamyltransferase 7-like (LOC100162142), mRNA	-
aphid_c10207	7.53966	2	895	894	0.35	-	-	-	-	-	PREDICTED: similar to Cdep CG31536-PE [Acyrthosiphon pisum]	PREDICTED: Acyrthosiphon pisum hypothetical protein LOC100164208 (LOC100164208), mRNA	-
aphid_c10208	7.82017	750	223	528	0.33	KOG3651/Signal transduction mechanisms ;/Protein kinase C, alpha binding protein	GO:0005886//plasma membrane	GO:0005515//protein binding	GO:0009987//cellular process	-	PREDICTED: similar to PRKCA-binding protein [Acyrthosiphon pisum]	PREDICTED: Hydra magnipapillata similar to predicted protein (LOC100211304), partial mRNA	PRKCA-binding protein
aphid_c10209	9.32377	1294	260	1035	0.34	KOG0604/Signal transduction mechanisms ;/MAP kinase-activated protein kinase 2	-	GO:0004674//protein serine/threonine kinase activity;GO:0032559	GO:0065008;GO:0006464//protein modification process	ko04010//MAPK signaling pathway	PREDICTED: similar to map kinase-activated protein kinase (mapkapk) [Acyrthosiphon pisum]	PREDICTED: Apis mellifera hormone receptor-like in 78 (Hr78), mRNA	MAP kinase-activated protein kinase 2
aphid_c1021	34.3268	476	3	474	0.4	KOG0987/Cell cycle control, cell division, chromosome partitioning ;/DNA helicase PIF1/RRM3	-	-	-	-	Uncharacterized ATP-dependent helicase YHR031C [Camponotus floridanus]	PREDICTED: Acyrthosiphon pisum uncharacterized ATP-dependent helicase YHR031C-like (LOC100159360), mRNA	-
aphid_c10211	8.95359	576	46	531	0.51	KOG2104/Intracellular trafficking, secretion, and vesicular transport ;/Nuclear transport factor 2	-	-	-	-	hypothetical protein BRAFLDRAFT_261281 [Branchiostoma floridae]	-	Nuclear transport factor 2
aphid_c10212	10.0709	559	2	558	0.52	KOG1370/Coenzyme transport and metabolism ;/S-adenosylhomocysteine hydrolase	-	GO:0005488//binding	-	ko00270//Cysteine and methionine metabolism;ko01100//Metabolic pathways	Adenosylhomocysteinase [Brugia malayi]	L.donovani S-adenosylhomocysteine hydrolase gene, complete cds	Adenosylhomocysteinase
aphid_c10213	6.606	1433	330	1104	0.35	-	-	-	-	-	PREDICTED: hypothetical protein [Acyrthosiphon pisum]	PREDICTED: Acyrthosiphon pisum hypothetical protein LOC100160248, transcript variant 3 (LOC100160248), mRNA	-
aphid_c10214	10.5167	83	1474	1392	0.37	KOG1064/General function prediction only ;/RAVE (regulator of V-ATPase assembly) complex subunit RAV1/DMX protein, WD repeat superfamily	-	-	-	-	rabconnectin [Culex quinquefasciatus]	Pediculus humanus corporis rabconnectin, putative, mRNA	DmX-like protein 2
aphid_c10215	9.08734	602	33	570	0.31	KOG2487/Transcription ; Replication, recombination and repair ;/RNA polymerase II transcription initiation/nucleotide excision repair factor TFIIH, subunit TFB4	GO:0043234//protein complex;GO:0044428//nuclear part	-	-	ko03022//Basal transcription factors;ko03420//Nucleotide excision repair	PREDICTED: similar to transcription factor TFIIH-subunit, putative [Acyrthosiphon pisum]	-	General transcription factor IIH subunit 3
aphid_c10216	8.04152	2	271	270	0.34	-	GO:0044424//intracellular part	-	-	-	hypothetical protein LOC100169572 [Acyrthosiphon pisum]	Acyrthosiphon pisum SMN (human Survival Motor Neuron gene) homolog family member (smn-1)-like (LOC100169572), mRNA	-
aphid_c10217	7.25851	66	1304	1239	0.33	KOG1132/Replication, recombination and repair ;/Helicase of the DEAD superfamily	GO:0043231//intracellular membrane-bounded organelle	GO:0003678//DNA helicase activity;GO:0032559	GO:0033554//cellular response to stress;GO:0000018//regulation of DNA recombination	-	PREDICTED: similar to regulator of telomere elongation helicase 1 rtel1, partial [Acyrthosiphon pisum]	PREDICTED: Acyrthosiphon pisum regulator of telomere elongation helicase 1 homolog (LOC100159083), mRNA	Regulator of telomere elongation helicase 1 homolog
aphid_c10218	4.20895	819	259	561	0.38	KOG0676/Cytoskeleton ;/Actin and related proteins	-	-	-	ko04510//Focal adhesion;ko04145//Phagosome;ko04530//Tight junction;ko04520//Adherens junction	PREDICTED: similar to jing CG9397-PG [Tribolium castaneum]	Acyrthosiphon pisum ACYPI006035 mRNA, clone: 163O19, complete cds, full-insert cDNA sequence based on the ESTs (5'-EST:EX631646, 3'-EST:EX632115)	Actin, muscle-type A2
aphid_c10219	10.3725	1097	276	822	0.41	KOG2300/Function unknown ;/Uncharacterized conserved protein	GO:0044427;GO:0043234//protein complex;GO:0031981//nuclear lumen	GO:0005515//protein binding	GO:0007064//mitotic sister chromatid cohesion	-	PREDICTED: similar to conserved hypothetical protein [Acyrthosiphon pisum]	Pediculus humanus corporis conserved hypothetical protein, mRNA	MAU2 chromatid cohesion factor homolog
aphid_c1022	20.2002	88	2871	2784	0.44	KOG0504/General function prediction only ;/FOG: Ankyrin repeat	GO:0031090//organelle membrane	GO:0005488//binding;GO:0003824//catalytic activity	-	-	Ankyrin repeat and FYVE domain-containing protein 1 [Camponotus floridanus]	PREDICTED: Acyrthosiphon pisum ankyrin repeat and FYVE domain-containing protein 1-like (LOC100167884), mRNA	Ankyrin repeat and FYVE domain-containing protein 1
aphid_c10221	6.43922	37	801	765	0.5	KOG1192/Carbohydrate transport and metabolism ; Energy production and conversion ;/UDP-glucuronosyl and UDP-glucosyl transferase	-	-	-	ko00980//Metabolism of xenobiotics by cytochrome P450;ko00500//Starch and sucrose metabolism;ko00140//Steroid hormone biosynthesis;ko00514//Other types of O-glycan biosynthesis;ko00860//Porphyrin and chlorophyll metabolism;ko01100//Metabolic pathways;ko00830//Retinol metabolism;ko00040//Pentose and glucuronate interconversions;ko00053//Ascorbate and aldarate metabolism	PREDICTED: similar to AGAP007029-PA [Acyrthosiphon pisum]	PREDICTED: Acyrthosiphon pisum UDP-glucuronosyltransferase 1-9-like, transcript variant 1 (LOC100169261), mRNA	UDP-glucuronosyltransferase 3A1
aphid_c10222	8.29635	785	3	783	0.35	KOG0054/Secondary metabolites biosynthesis, transport and catabolism ;/Multidrug resistance-associated protein/mitoxantrone resistance protein, ABC superfamily	GO:0031224//intrinsic to membrane	GO:0017111//nucleoside-triphosphatase activity;GO:0015405;GO:0032559	GO:0006810//transport;GO:0009207	ko00230//Purine metabolism;ko02010//ABC transporters	PREDICTED: similar to CG7627 CG7627-PA [Acyrthosiphon pisum]	PREDICTED: Acyrthosiphon pisum probable multidrug resistance-associated protein lethal(2)03659-like (LOC100160058), mRNA	Probable multidrug resistance-associated protein lethal(2)03659
aphid_c10224	8.65027	353	796	444	0.38	KOG1219/Signal transduction mechanisms ;/Uncharacterized conserved protein, contains laminin, cadherin and EGF domains	GO:0005911//cell-cell junction	-	GO:0007155//cell adhesion;GO:0001667//ameboidal cell migration	-	protocadherin fat 2 precursor, putative [Pediculus humanus corporis]	PREDICTED: Acyrthosiphon pisum fat-like cadherin-related tumor suppressor homolog, transcript variant 3 (LOC100164473), mRNA	Protocadherin Fat 2
aphid_c10225	7.83439	171	353	183	0.32	-	-	-	-	-	-	-	-
aphid_c10226	7.65689	574	1821	1248	0.34	KOG1141/Chromatin structure and dynamics ;/Predicted histone methyl transferase	-	-	-	ko00310//Lysine degradation	PREDICTED: similar to GA15838-PA [Acyrthosiphon pisum]	PREDICTED: Acyrthosiphon pisum histone-lysine N-methyltransferase eggless-like (LOC100574903), mRNA	Histone-lysine N-methyltransferase eggless
aphid_c10227	6.80579	1	951	951	0.33	KOG1943/Posttranslational modification, protein turnover, chaperones ;/Beta-tubulin folding cofactor D	GO:0005737//cytoplasm;GO:0030054//cell junction	GO:0005515//protein binding	GO:0006457//protein folding;GO:0034329//cell junction assembly;GO:0048523//negative regulation of cellular process;GO:0045216//cell-cell junction organization	ko03040//Spliceosome	PREDICTED: similar to beta-tubulin cofactor D [Acyrthosiphon pisum]	PREDICTED: Acyrthosiphon pisum tubulin folding cofactor D (TBCD), mRNA	Tubulin-specific chaperone D
aphid_c10228	10.2441	498	1	498	0.48	KOG3594/Function unknown ;/FOG: Cadherin repeats	GO:0044459//plasma membrane part;GO:0031224//intrinsic to membrane;GO:0042995//cell projection	-	GO:0007155//cell adhesion;GO:0003006//developmental process involved in reproduction	-	PREDICTED: similar to cadherin [Acyrthosiphon pisum]	PREDICTED: Acyrthosiphon pisum protocadherin Fat 4-like (LOC100167397), mRNA	Cadherin-87A
aphid_c1023	17.5986	1565	729	837	0.34	KOG1721/General function prediction only ;/FOG: Zn-finger	-	-	-	-	PREDICTED: similar to zinc finger protein 672 [Acyrthosiphon pisum]	PREDICTED: Acyrthosiphon pisum zinc finger protein 658-like (LOC100160375), mRNA	Zinc finger protein 420
aphid_c10230	9.11404	428	643	216	0.32	-	-	-	-	-	-	PREDICTED: Acyrthosiphon pisum hypothetical LOC100574203 (LOC100574203), miscRNA	-
aphid_c10231	10.0839	1066	371	696	0.36	KOG0283/Function unknown ;/WD40 repeat-containing protein	-	-	-	-	PREDICTED: similar to wd-repeat protein [Acyrthosiphon pisum]	Pediculus humanus corporis WD repeat domain-containing protein, putative, mRNA	WD repeat-containing protein 44
aphid_c10232	7.40595	1178	132	1047	0.31	KOG2042/Posttranslational modification, protein turnover, chaperones ;/Ubiquitin fusion degradation protein-2	-	-	-	ko04120//Ubiquitin mediated proteolysis	PREDICTED: similar to predicted protein [Acyrthosiphon pisum]	PREDICTED: Acyrthosiphon pisum ubiquitin conjugation factor E4 A-like (LOC100159631), mRNA	Ubiquitin conjugation factor E4 A
aphid_c10233	6.98861	1636	104	1533	0.29	KOG3569/Signal transduction mechanisms ;/RAS signaling inhibitor ST5	-	-	-	-	DENN domain-containing protein 2A, putative [Pediculus humanus corporis]	PREDICTED: Acyrthosiphon pisum DENN domain-containing protein 2A-like (LOC100572853), mRNA	DENN domain-containing protein 2A
aphid_c10234	9.86195	744	1	744	0.51	-	-	-	-	-	-	PREDICTED: Acyrthosiphon pisum hypothetical protein LOC100569263 (LOC100569263), mRNA	-
aphid_c10235	11.6233	519	1	519	0.59	-	-	-	-	-	-	-	-
aphid_c10237	10.3961	1573	452	1122	0.48	-	-	-	-	-	PREDICTED: hypothetical protein [Acyrthosiphon pisum]	PREDICTED: Acyrthosiphon pisum hypothetical protein LOC100169411 (LOC100169411), mRNA	-
aphid_c10238	9.93983	1065	7	1059	0.31	KOG3674/RNA processing and modification ;/FtsJ-like RNA methyltransferase	-	-	-	-	PREDICTED: similar to CDNA sequence BC025546 [Acyrthosiphon pisum]	PREDICTED: Acyrthosiphon pisum ftsJ methyltransferase domain-containing protein 1-like (LOC100166993), mRNA	FtsJ methyltransferase domain-containing protein 1
aphid_c10239	11.3853	893	3	891	0.44	KOG0399/Amino acid transport and metabolism ;/Glutamate synthase	-	GO:0045181//glutamate synthase activity, NADH or NADPH as acceptor;GO:0046914//transition metal ion binding;GO:0051540;GO:0050662//coenzyme binding;GO:0000166//nucleotide binding	GO:0006536//glutamate metabolic process	ko00910//Nitrogen metabolism;ko01100//Metabolic pathways;ko01110//Biosynthesis of secondary metabolites;ko00250//Alanine, aspartate and glutamate metabolism	PREDICTED: similar to CG9674 CG9674-PA [Acyrthosiphon pisum]	Culex quinquefasciatus glutamate synthase, mRNA	Putative glutamate synthase [NADPH]
aphid_c10240	6.63761	777	1	777	0.33	-	-	GO:0016787//hydrolase activity	-	-	PREDICTED: similar to ubiquitin specific protease 34 [Acyrthosiphon pisum]	PREDICTED: Acyrthosiphon pisum ubiquitin carboxyl-terminal hydrolase 34-like (LOC100166899), mRNA	Ubiquitin carboxyl-terminal hydrolase 34
aphid_c10242	7.32393	282	878	597	0.34	-	-	-	-	-	PREDICTED: similar to FERM domain containing 4A [Acyrthosiphon pisum]	Pediculus humanus corporis hypothetical protein, mRNA	-
aphid_c10243	5.61625	767	1351	585	0.53	KOG3510/Signal transduction mechanisms ;/FOG: Immunoglobulin C-2 Type/fibronectin type III domains	-	-	-	-	PREDICTED: similar to Dscam family member AbsCAM-Ig7A [Acyrthosiphon pisum]	PREDICTED: Acyrthosiphon pisum Down syndrome cell adhesion molecule-like protein CG42256-like (LOC100163371), mRNA	Down syndrome cell adhesion molecule-like protein CG42256
aphid_c10244	13.8749	304	173	132	0.35	-	-	-	-	-	-	PREDICTED: Acyrthosiphon pisum striatin-3-like (LOC100163364), mRNA	-
aphid_c10245	11.7906	196	447	252	0.31	-	-	-	-	-	-	-	-
aphid_c10246	8.4135	717	310	408	0.33	KOG2185/RNA processing and modification ;/Predicted RNA-processing protein, contains G-patch domain	GO:0043231//intracellular membrane-bounded organelle	GO:0046914//transition metal ion binding;GO:0003677//DNA binding	GO:0007176//regulation of epidermal growth factor receptor activity;GO:0006355//regulation of transcription, DNA-dependent	-	PREDICTED: similar to zinc finger protein [Acyrthosiphon pisum]	PREDICTED: Acyrthosiphon pisum zinc finger CCCH-type with G patch domain-containing protein-like (LOC100164746), mRNA	Zinc finger CCCH-type with G patch domain-containing protein
aphid_c10247	9.96281	239	868	630	0.32	-	-	-	-	-	PREDICTED: similar to Protein FAM114A2 [Acyrthosiphon pisum]	PREDICTED: Acyrthosiphon pisum protein FAM114A2-like (LOC100167602), mRNA	Protein FAM114A2
aphid_c10248	57.1412	3	1361	1359	0.35	KOG0675/Posttranslational modification, protein turnover, chaperones ;/Calnexin	GO:0016020//membrane	GO:0005488//binding	-	ko04145//Phagosome;ko04141//Protein processing in endoplasmic reticulum	PREDICTED: similar to calnexin [Acyrthosiphon pisum]	Trichoplax adhaerens hypothetical protein, mRNA	Calnexin
aphid_c10249	9.80692	703	26	678	0.47	KOG3810/Coenzyme transport and metabolism ;/Micronutrient transporters (folate transporter family)	-	-	GO:0008152//metabolic process	-	PREDICTED: similar to thiamine transporter 1 [Acyrthosiphon pisum]	PREDICTED: Acyrthosiphon pisum thiamine transporter 2-like (LOC100161664), mRNA	Thiamine transporter 2
aphid_c1025	18.5221	2458	518	1941	0.33	KOG3561/Transcription ;/Aryl-hydrocarbon receptor nuclear translocator	-	-	-	-	Neuronal PAS domain-containing protein 2 [Camponotus floridanus]	PREDICTED: Acyrthosiphon pisum hypothetical protein LOC100573780, transcript variant 1 (LOC100573780), mRNA	Circadian locomoter output cycles protein kaput
aphid_c10253	6.95547	75	941	867	0.36	KOG2710/Signal transduction mechanisms ; Cytoskeleton ;/Rho GTPase-activating protein	GO:0005856//cytoskeleton	GO:0005099//Ras GTPase activator activity	GO:0007044//cell-substrate junction assembly;GO:0030036//actin cytoskeleton organization;GO:0051345//positive regulation of hydrolase activity;GO:0032319//regulation of Rho GTPase activity	ko04144//Endocytosis	PREDICTED: similar to RhoGAP102A CG1748-PA [Acyrthosiphon pisum]	PREDICTED: Acyrthosiphon pisum hypothetical protein LOC100163133 (LOC100163133), mRNA	Rho GTPase-activating protein 6
aphid_c10254	9.17678	699	977	279	0.29	KOG0621/Cell wall/membrane/envelope biogenesis ;/Phospholipid scramblase	-	-	GO:0007009//plasma membrane organization;GO:0007267//cell-cell signaling	-	phospholipid scramblase 1, putative [Ixodes scapularis]	PREDICTED: Acyrthosiphon pisum phospholipid scramblase 2-like (LOC100167118), miscRNA	Phospholipid scramblase 1
aphid_c10256	7.21157	80	886	807	0.34	KOG1121/Replication, recombination and repair ;/Tam3-transposase (Ac family)	-	GO:0005488//binding	-	-	transposase [Bactrocera dorsalis]	-	Zinc finger BED domain-containing protein 1
aphid_c10257	7.60397	679	365	315	0.27	KOG0741/Posttranslational modification, protein turnover, chaperones ;/AAA+-type ATPase	GO:0044424//intracellular part	GO:0017111//nucleoside-triphosphatase activity;GO:0032559	GO:0006996//organelle organization;GO:0016079//synaptic vesicle exocytosis;GO:0006909//phagocytosis;GO:0048168//regulation of neuronal synaptic plasticity;GO:0048193//Golgi vesicle transport	ko04962//Vasopressin-regulated water reabsorption	PREDICTED: similar to vesicular-fusion protein nsf [Acyrthosiphon pisum]	PREDICTED: Acyrthosiphon pisum vesicle-fusing ATPase 1-like (LOC100169274), mRNA	Vesicle-fusing ATPase 1
aphid_c10258	11.603	32	604	573	0.32	-	-	-	-	ko04120//Ubiquitin mediated proteolysis	PREDICTED: similar to ubiquitin-activating enzyme E1 [Acyrthosiphon pisum]	PREDICTED: Acyrthosiphon pisum SUMO-activating enzyme subunit 2-like (LOC100165176), mRNA	-
aphid_c10259	26.0688	1731	556	1176	0.45	KOG1716/Defense mechanisms ;/Dual specificity phosphatase	GO:0031981//nuclear lumen	GO:0004721//phosphoprotein phosphatase activity	GO:0042221//response to chemical stimulus;GO:0043408//regulation of MAPKKK cascade;GO:0006796//phosphate metabolic process;GO:0070302//regulation of stress-activated protein kinase signaling cascade;GO:0006464//protein modification process;GO:0019222//regulation of metabolic process;GO:0048585//negative regulation of response to stimulus	ko04010//MAPK signaling pathway	PREDICTED: similar to dual specificity protein phosphatase [Acyrthosiphon pisum]	Acyrthosiphon pisum mRNA, clone: ACI0AAF9YF03, full-insert cDNA sequence based on ESTs (5'-EST:ACI0AAF9YF03AAM1, 3'-EST ACI2AAF2YE08BBM1)	Dual specificity protein phosphatase 10
aphid_c1026	22.2727	342	1670	1329	0.34	-	-	-	-	ko03013//RNA transport	PREDICTED: similar to NAD(+) ADP-ribosyltransferase-3-like protein [Acyrthosiphon pisum]	PREDICTED: Acyrthosiphon pisum hypothetical protein LOC100162126 (LOC100162126), mRNA	-
aphid_c10260	9.57537	416	3	414	0.59	-	-	-	-	-	-	Rhesus Macaque BAC CH250-393G10 () complete sequence	-
aphid_c10261	8.93039	134	772	639	0.41	-	-	-	-	ko00230//Purine metabolism;ko01100//Metabolic pathways;ko01110//Biosynthesis of secondary metabolites	PREDICTED: similar to AGAP000577-PA [Acyrthosiphon pisum]	PREDICTED: Acyrthosiphon pisum AMP deaminase 2-like, transcript variant 2 (LOC100167425), mRNA	-
aphid_c10262	12.0249	16	645	630	0.4	KOG4043/Function unknown ;/Uncharacterized conserved protein	GO:0043234//protein complex;GO:0043231//intracellular membrane-bounded organelle	GO:0016251//general RNA polymerase II transcription factor activity	GO:0006355//regulation of transcription, DNA-dependent	-	PREDICTED: similar to mediator complex, subunit, putative [Acyrthosiphon pisum]	PREDICTED: Nasonia vitripennis similar to mediator complex, subunit, putative (LOC100122806), mRNA	Mediator of RNA polymerase II transcription subunit 19
aphid_c10263	17.065	238	567	330	0.47	KOG1609/RNA processing and modification ;/Protein involved in mRNA turnover and stability	-	GO:0046914//transition metal ion binding	-	ko04141//Protein processing in endoplasmic reticulum	PREDICTED: similar to ssm4 protein [Acyrthosiphon pisum]	PREDICTED: Acyrthosiphon pisum trifunctional enzyme subunit beta, mitochondrial-like (LOC100167580), mRNA	E3 ubiquitin-protein ligase MARCH6
aphid_c10264	6.97329	6	1445	1440	0.52	KOG2532/Carbohydrate transport and metabolism ;/Permease of the major facilitator superfamily	-	-	GO:0006810//transport	-	PREDICTED: similar to sodium-dependent phosphate transporter [Acyrthosiphon pisum]	PREDICTED: Acyrthosiphon pisum putative inorganic phosphate cotransporter-like, transcript variant 2 (LOC100161085), mRNA	Putative inorganic phosphate cotransporter
aphid_c10265	11.4036	1024	665	360	0.32	KOG1993/Nuclear structure ; Intracellular trafficking, secretion, and vesicular transport ;/Nuclear transport receptor KAP120 (importin beta superfamily)	-	GO:0005488//binding	-	-	PREDICTED: similar to Ran binding protein 11 [Acyrthosiphon pisum]	PREDICTED: Acyrthosiphon pisum importin 11 (IPO11), mRNA	Importin-11
aphid_c10267	8.71746	2	655	654	0.4	KOG1412/Amino acid transport and metabolism ;/Aspartate aminotransferase/Glutamic oxaloacetic transaminase AAT2/GOT1	GO:0044444//cytoplasmic part	GO:0005488//binding;GO:0008483//transaminase activity	GO:0043648//dicarboxylic acid metabolic process;GO:0009064//glutamine family amino acid metabolic process;GO:0031960//response to corticosteroid stimulus;GO:0032868//response to insulin stimulus;GO:0006006//glucose metabolic process;GO:0006531//aspartate metabolic process	ko00400//Phenylalanine, tyrosine and tryptophan biosynthesis;ko00330//Arginine and proline metabolism;ko00360//Phenylalanine metabolism;ko00710//Carbon fixation in photosynthetic organisms;ko00270//Cysteine and methionine metabolism;ko01100//Metabolic pathways;ko00950//Isoquinoline alkaloid biosynthesis;ko00350//Tyrosine metabolism;ko00960//Tropane, piperidine and pyridine alkaloid biosynthesis;k…	PREDICTED: similar to glutamic-oxaloacetic transaminase 1, soluble (aspartate aminotransferase 1) [Acyrthosiphon pisum]	PREDICTED: Acyrthosiphon pisum aspartate aminotransferase, cytoplasmic-like (LOC100161812), mRNA	Aspartate aminotransferase, cytoplasmic
aphid_c10268	7.51387	1491	703	789	0.33	KOG1021/Carbohydrate transport and metabolism ; Cell wall/membrane/envelope biogenesis ; Extracellular structures ;/Acetylglucosaminyltransferase EXT1/exostosin 1	GO:0031227//intrinsic to endoplasmic reticulum membrane	GO:0015020//glucuronosyltransferase activity;GO:0008375//acetylglucosaminyltransferase activity	GO:0030166//proteoglycan biosynthetic process;GO:0007399//nervous system development	ko00534//Glycosaminoglycan biosynthesis - heparan sulfate;ko01100//Metabolic pathways	PREDICTED: similar to tout-velu CG10117-PA, partial [Acyrthosiphon pisum]	PREDICTED: Acyrthosiphon pisum integrator complex subunit 9-like, transcript variant 1 (LOC100165069), mRNA	Exostosin-1b
aphid_c10274	8.4607	418	675	258	0.33	-	-	-	-	-	PREDICTED: similar to serine protease 1 [Acyrthosiphon pisum]	PREDICTED: Acyrthosiphon pisum hypothetical LOC100575535 (LOC100575535), miscRNA	-
aphid_c10276	15.389	179	352	174	0.33	-	-	-	-	-	-	-	-
aphid_c10277	14.8583	46	462	417	0.51	KOG3510/Signal transduction mechanisms ;/FOG: Immunoglobulin C-2 Type/fibronectin type III domains	-	-	-	-	AGAP005794-PA [Anopheles gambiae str. PEST]	PREDICTED: Acyrthosiphon pisum calcium homeostasis endoplasmic reticulum protein-like (LOC100162122), mRNA	-
aphid_c10278	7.11765	1391	879	513	0.3	-	-	-	-	-	PREDICTED: similar to E3 ubiquitin-protein ligase UBR4 (N-recognin-4) (Zinc finger UBR1-type protein 1) (Retinoblastoma-associated factor of 600 kDa) (600 kDa retinoblastoma protein-associated factor) (RBAF600) (p600) [Acyrthosiphon pisum]	PREDICTED: Acyrthosiphon pisum e3 ubiquitin-protein ligase UBR4-like (LOC100160313), mRNA	-
aphid_c10279	8.34368	1444	440	1005	0.33	KOG0135/Lipid transport and metabolism ; Secondary metabolites biosynthesis, transport and catabolism ;/Pristanoyl-CoA/acyl-CoA oxidase	-	GO:0016627//oxidoreductase activity, acting on the CH-CH group of donors	GO:0008152//metabolic process	ko04146//Peroxisome;ko00592//alpha-Linolenic acid metabolism;ko00071//Fatty acid metabolism;ko01100//Metabolic pathways;ko01040//Biosynthesis of unsaturated fatty acids	PREDICTED: similar to acyl-CoA oxidase [Acyrthosiphon pisum]	PREDICTED: Acyrthosiphon pisum peroxisomal acyl-coenzyme A oxidase 3-like, transcript variant 1 (LOC100163509), mRNA	Peroxisomal acyl-coenzyme A oxidase 3
aphid_c1028	26.1629	124	3432	3309	0.35	KOG1831/Transcription ;/Negative regulator of transcription	-	GO:0005488//binding	-	ko03018//RNA degradation	PREDICTED: similar to CCR4-NOT transcription complex subunit 1 (CCR4-associated factor 1) [Acyrthosiphon pisum]	PREDICTED: Apis mellifera CCR4-NOT transcription complex, subunit 1, transcript variant 2 (CNOT1), mRNA	CCR4-NOT transcription complex subunit 1
aphid_c10281	9.78187	980	159	822	0.33	KOG1912/General function prediction only ;/WD40 repeat protein	-	-	-	-	PREDICTED: similar to bromodomain and WD repeat domain containing 2 [Acyrthosiphon pisum]	PREDICTED: Acyrthosiphon pisum WD repeat-containing protein 11-like (LOC100165861), mRNA	WD repeat-containing protein 11
aphid_c10285	38.4317	94	792	699	0.48	-	-	-	-	-	-	PREDICTED: Acyrthosiphon pisum hypothetical protein LOC100573101 (LOC100573101), mRNA	-
aphid_c10286	6.75378	496	2	495	0.35	KOG3407/Function unknown ;/Uncharacterized conserved protein	-	-	-	ko03040//Spliceosome	PREDICTED: similar to CG15525 CG15525-PB [Acyrthosiphon pisum]	PREDICTED: Saccoglossus kowalevskii hypothetical protein LOC100366631 (LOC100366631), mRNA	Coiled-coil domain-containing protein 12
aphid_c10287	6.83051	3	755	753	0.32	KOG2993/Intracellular trafficking, secretion, and vesicular transport ;/Cytoplasm to vacuole targeting protein	-	-	-	-	PREDICTED: similar to autophagy-specific gene 2, partial [Acyrthosiphon pisum]	PREDICTED: Acyrthosiphon pisum autophagy-related protein 2 homolog B-like (LOC100169298), mRNA	Autophagy-related protein 2 homolog B
aphid_c10288	10.3829	3	653	651	0.51	KOG0631/Carbohydrate transport and metabolism ;/Galactokinase	-	GO:0016773//phosphotransferase activity, alcohol group as acceptor	GO:0044237//cellular metabolic process	ko00052//Galactose metabolism;ko00520//Amino sugar and nucleotide sugar metabolism;ko01100//Metabolic pathways	PREDICTED: similar to galactokinase 2 [Acyrthosiphon pisum]	Acyrthosiphon pisum mRNA, clone: ACI0AAF42YE03, full-insert cDNA sequence based on ESTs (5'-EST:ACI0AAF42YE03AAM2, 3'-EST ACI2AAF6YN24BBM1)	N-acetylgalactosamine kinase
aphid_c1029	13.0259	2266	422	1845	0.44	KOG4586/General function prediction only ;/CUB domain-containing protein	-	-	-	-	PREDICTED: similar to CG32635 CG32635-PA [Acyrthosiphon pisum]	PREDICTED: Acyrthosiphon pisum hypothetical protein LOC100162667 (LOC100162667), mRNA	Neuropilin and tolloid-like protein 2
aphid_c10290	13.2837	155	385	231	0.32	KOG2785/General function prediction only ;/C2H2-type Zn-finger protein	GO:0044464//cell part	GO:0046914//transition metal ion binding	-	-	PREDICTED: similar to CG6769 CG6769-PA [Acyrthosiphon pisum]	Acyrthosiphon pisum ACYPI002940 mRNA, clone: 533C13, complete cds, full-insert cDNA sequence based on the ESTs (5'-EST:FF330563, 3'-EST:FF331592)	Zinc finger protein 622
aphid_c10291	15.9787	655	128	528	0.38	KOG4080/Translation, ribosomal structure and biogenesis ;/Mitochondrial ribosomal protein L32	GO:0000315//organellar large ribosomal subunit	GO:0005198//structural molecule activity	-	-	PREDICTED: similar to mitochondrial ribosomal protein L32-like protein [Acyrthosiphon pisum]	PREDICTED: Acyrthosiphon pisum hypothetical protein LOC100568465 (LOC100568465), mRNA	39S ribosomal protein L32, mitochondrial
aphid_c10292	6.71694	314	1009	696	0.32	KOG1822/Function unknown ;/Uncharacterized conserved protein	-	-	-	-	PREDICTED: similar to CG2747 CG2747-PB [Acyrthosiphon pisum]	PREDICTED: Nasonia vitripennis similar to conserved hypothetical protein (LOC100115566), mRNA	HEAT repeat-containing protein 5B
aphid_c10293	6.02645	1080	574	507	0.31	-	-	-	-	-	PREDICTED: similar to mediator complex, 95kD-subunit, putative [Acyrthosiphon pisum]	PREDICTED: Acyrthosiphon pisum hypothetical LOC100163809 (LOC100163809), miscRNA	Mediator of RNA polymerase II transcription subunit 16
aphid_c10295	8.85393	105	416	312	0.42	KOG4810/Function unknown ;/Uncharacterized conserved protein	-	-	-	-	PREDICTED: similar to AGAP012393-PA [Acyrthosiphon pisum]	Acyrthosiphon pisum ACYPI009558 mRNA, clone: 286G21, complete cds, full-insert cDNA sequence based on the ESTs (5'-EST:EX637679, 3'-EST:EX638298)	-
aphid_c10296	10.3829	89	988	900	0.4	KOG0251/Signal transduction mechanisms ; Intracellular trafficking, secretion, and vesicular transport ;/Clathrin assembly protein AP180 and related proteins, contain ENTH domain	GO:0044444//cytoplasmic part;GO:0012505//endomembrane system	-	GO:0006901//vesicle coating;GO:0009416//response to light stimulus;GO:0007268//synaptic transmission;GO:0006897//endocytosis	-	PREDICTED: similar to phosphatidylinositol-binding clathrin assembly protein [Acyrthosiphon pisum]	PREDICTED: Acyrthosiphon pisum phosphatidylinositol-binding clathrin assembly protein LAP-like, transcript variant 5 (LOC100164083), mRNA	Phosphatidylinositol-binding clathrin assembly protein LAP
aphid_c10297	7.23319	60	608	549	0.36	KOG2981/General function prediction only ;/Protein involved in autophagocytosis during starvation	GO:0044424//intracellular part	-	GO:0044248//cellular catabolic process;GO:0006810//transport	-	PREDICTED: hypothetical protein [Acyrthosiphon pisum]	Acyrthosiphon pisum autophagy related protein Aut1-like (LOC100168321), mRNA	Ubiquitin-like-conjugating enzyme ATG3
aphid_c10298	8.11981	3	1211	1209	0.52	KOG3099/Nucleotide transport and metabolism ;/Bisphosphate 3'-nucleotidase BPNT1/Inositol polyphosphate 1-phosphatase	-	-	GO:0006793//phosphorus metabolic process	ko00562//Inositol phosphate metabolism;ko01100//Metabolic pathways;ko04070//Phosphatidylinositol signaling system	PREDICTED: similar to inositol polyphosphate 1-phosphatase [Acyrthosiphon pisum]	PREDICTED: Acyrthosiphon pisum inositol polyphosphate 1-phosphatase-like (LOC100162683), mRNA	Inositol polyphosphate 1-phosphatase
aphid_c10299	6.92195	2	1567	1566	0.49	KOG0509/General function prediction only ;/Ankyrin repeat and DHHC-type Zn-finger domain containing proteins	GO:0043231//intracellular membrane-bounded organelle	GO:0046872//metal ion binding;GO:0016491//oxidoreductase activity;GO:0016409//palmitoyltransferase activity	GO:0006497//protein lipidation	ko00903//Limonene and pinene degradation;ko00642//Ethylbenzene degradation;ko00362//Benzoate degradation;ko00627//Aminobenzoate degradation;ko00626//Naphthalene degradation;ko00350//Tyrosine metabolism	PREDICTED: similar to Patsas CG6618-PA [Acyrthosiphon pisum]	PREDICTED: Acyrthosiphon pisum hypothetical protein LOC100169609, transcript variant 2 (LOC100169609), mRNA	Probable S-acyltransferase At2g14255
aphid_c103	29.5478	1883	3961	2079	0.4	-	GO:0031981//nuclear lumen;GO:0043234//protein complex	GO:0003713//transcription coactivator activity;GO:0035257//nuclear hormone receptor binding;GO:0008134//transcription factor binding	GO:0051716//cellular response to stimulus;GO:0006366//transcription from RNA polymerase II promoter;GO:0006355//regulation of transcription, DNA-dependent;GO:0006352//transcription initiation, DNA-dependent;GO:0048513//organ development	-	Nuclear receptor coactivator 6 [Camponotus floridanus]	PREDICTED: Acyrthosiphon pisum hypothetical protein LOC100570013 (LOC100570013), mRNA	Nuclear receptor coactivator 6
aphid_c1030	16.1081	2459	681	1779	0.33	-	-	-	-	-	PREDICTED: similar to CG11866 CG11866-PA [Acyrthosiphon pisum]	PREDICTED: Apis mellifera f-box only protein 28-like (LOC552488), mRNA	F-box only protein 28
aphid_c10300	8.06913	45	650	606	0.39	KOG2714/General function prediction only ;/SETA binding protein SB1 and related proteins, contain BTB/POZ domain	GO:0005887//integral to plasma membrane	GO:0005267//potassium channel activity	GO:0034220//ion transmembrane transport;GO:0030001//metal ion transport	-	PREDICTED: similar to CG9467 CG9467-PA [Acyrthosiphon pisum]	PREDICTED: Tribolium castaneum similar to CG9467 CG9467-PA (LOC656111), mRNA	BTB/POZ domain-containing protein KCTD3
aphid_c10301	17.0155	719	3	717	0.5	KOG0061/Secondary metabolites biosynthesis, transport and catabolism ;/Transporter, ABC superfamily (Breast cancer resistance protein)	-	GO:0042626//ATPase activity, coupled to transmembrane movement of substances;GO:0000166//nucleotide binding	-	ko02010//ABC transporters	PREDICTED: similar to GA18458-PA [Acyrthosiphon pisum]	Schizaphis graminum microsatellite Gb5E3 sequence	ATP-binding cassette sub-family G member 4
aphid_c10302	5.90768	235	1167	933	0.49	-	-	-	-	-	hypothetical protein TcasGA2_TC010811 [Tribolium castaneum]	PREDICTED: Acyrthosiphon pisum hypothetical protein LOC100572104 (LOC100572104), mRNA	-
aphid_c10303	38.7468	106	1053	948	0.32	KOG3998/Intracellular trafficking, secretion, and vesicular transport ;/Putative cargo transport protein ERV29	GO:0044444//cytoplasmic part	-	-	-	PREDICTED: similar to GA19436-PA [Acyrthosiphon pisum]	PREDICTED: Acyrthosiphon pisum protein midA homolog, mitochondrial-like (LOC100168872), mRNA	Surfeit locus protein 4 homolog
aphid_c10305	9.83022	787	32	756	0.37	-	-	GO:0003824//catalytic activity	GO:0016109;GO:0006779//porphyrin biosynthetic process	ko01100//Metabolic pathways;ko00906//Carotenoid biosynthesis;ko01110//Biosynthesis of secondary metabolites	PREDICTED: similar to phytoene dehydrogenase [Acyrthosiphon pisum]	Acyrthosiphon pisum carotene dehydrogenase (tor), mRNA	Phytoene dehydrogenase
aphid_c10306	6.23915	186	944	759	0.48	KOG1181/Function unknown ;/FOG: Low-complexity	-	-	-	-	hypothetical protein EAI_00241 [Harpegnathos saltator]	PREDICTED: Acyrthosiphon pisum hypothetical protein LOC100568861 (LOC100568861), mRNA	-
aphid_c10307	9.58868	11	718	708	0.37	KOG1823/Defense mechanisms ;/DRIM (Down-regulated in metastasis)-like proteins	GO:0005634//nucleus	-	GO:0042254//ribosome biogenesis	-	PREDICTED: similar to CG4554 CG4554-PA [Acyrthosiphon pisum]	PREDICTED: Acyrthosiphon pisum small subunit processome component 20 homolog (LOC100160136), mRNA	Small subunit processome component 20 homolog
aphid_c1031	14.5884	2334	544	1791	0.38	KOG2410/Amino acid transport and metabolism ;/Gamma-glutamyltransferase	-	-	-	ko00590//Arachidonic acid metabolism;ko00460//Cyanoamino acid metabolism;ko00430//Taurine and hypotaurine metabolism;ko01100//Metabolic pathways;ko00480//Glutathione metabolism	PREDICTED: similar to AGAP010241-PA [Acyrthosiphon pisum]	PREDICTED: Acyrthosiphon pisum gamma-glutamyltranspeptidase 1-like, transcript variant 2 (LOC100164852), mRNA	Gamma-glutamyltranspeptidase 1
aphid_c10311	8.49885	232	858	627	0.34	KOG2070/Nucleotide transport and metabolism ;/Guanine nucleotide exchange factor	-	-	GO:0050794//regulation of cellular process	-	GF14535 [Drosophila ananassae]	PREDICTED: Acyrthosiphon pisum rho guanine nucleotide exchange factor 7-like, transcript variant 2 (LOC100160425), mRNA	Rho guanine nucleotide exchange factor 7
aphid_c10313	6.26426	2	943	942	0.56	-	-	-	-	-	PREDICTED: similar to Pleckstrin homology-like domain family B member 2 (Protein LL5-beta), partial [Acyrthosiphon pisum]	PREDICTED: Acyrthosiphon pisum hypothetical protein LOC100161558 (LOC100161558), mRNA	-
aphid_c10314	11.2468	1	612	612	0.33	KOG2175/Carbohydrate transport and metabolism ;/Protein predicted to be involved in carbohydrate metabolism	GO:0043231//intracellular membrane-bounded organelle	GO:0005488//binding	GO:0001700//embryonic development via the syncytial blastoderm;GO:0048699//generation of neurons;GO:0008104//protein localization;GO:0006909//phagocytosis;GO:0045165//cell fate commitment	-	PREDICTED: similar to SMEK homolog 1, suppressor of mek1 [Acyrthosiphon pisum]	PREDICTED: Acyrthosiphon pisum serine/threonine-protein phosphatase 4 regulatory subunit 3-like, transcript variant 2 (LOC100158849), mRNA	Serine/threonine-protein phosphatase 4 regulatory subunit 3
aphid_c10315	7.74478	1223	249	975	0.54	KOG1418/Inorganic ion transport and metabolism ;/Tandem pore domain K+ channel	GO:0031224//intrinsic to membrane	GO:0005261//cation channel activity	GO:0030001//metal ion transport;GO:0034220//ion transmembrane transport	-	potassium channel subfamily K member 9-like [Acyrthosiphon pisum]	Acyrthosiphon pisum potassium channel subfamily K member 9-like (LOC100161241), mRNA	Potassium channel subfamily K member 9
aphid_c10316	7.99592	767	486	282	0.28	-	-	-	-	-	-	PREDICTED: Acyrthosiphon pisum hypothetical protein LOC100575107 (LOC100575107), mRNA	-
aphid_c10317	9.33339	8	574	567	0.36	KOG1785/Defense mechanisms ;/Tyrosine kinase negative regulator CBL	GO:0043231//intracellular membrane-bounded organelle;GO:0044444//cytoplasmic part	GO:0046914//transition metal ion binding;GO:0060089;GO:0003824//catalytic activity	GO:0001752//compound eye photoreceptor fate commitment;GO:0008283//cell proliferation;GO:0007297//ovarian follicle cell migration;GO:0008219//cell death;GO:0007176//regulation of epidermal growth factor receptor activity;GO:0007472//wing disc morphogenesis	ko04120//Ubiquitin mediated proteolysis;ko04144//Endocytosis;ko04012//ErbB signaling pathway	PREDICTED: similar to Cbl CG7037-PB [Acyrthosiphon pisum]	PREDICTED: Meleagris gallopavo e3 ubiquitin-protein ligase CBL-like (LOC100549952), mRNA	E3 ubiquitin-protein ligase CBL-B
aphid_c10318	10.1062	937	395	543	0.4	KOG3806/Transcription ;/Predicted transcription factor	GO:0043231//intracellular membrane-bounded organelle	GO:0003677//DNA binding	GO:0006351//transcription, DNA-dependent	-	PREDICTED: similar to ETS-like protein pointed, isoform P1 (D-ETS-2) [Apis mellifera]	Anopheles gambiae str. PEST AGAP004619-PA (AgaP_AGAP004619) mRNA, partial cds	ETS-like protein pointed, isoform P2/D
aphid_c10319	39.172	218	9	210	0.2	-	-	-	-	-	-	Acyrthosiphon pisum myofilin (Mf), transcript variant 4, mRNA	-
aphid_c1032	15.8287	3	599	597	0.47	-	-	-	-	-	PREDICTED: similar to GA21619-PA [Acyrthosiphon pisum]	PREDICTED: Acyrthosiphon pisum hypothetical protein LOC100166108, transcript variant 4 (LOC100166108), mRNA	-
aphid_c10320	5.24412	416	144	273	0.33	-	-	-	-	-	-	-	-
aphid_c10321	8.29968	2	622	621	0.55	KOG2323/Carbohydrate transport and metabolism ;/Pyruvate kinase	-	GO:0046872//metal ion binding;GO:0016301//kinase activity	GO:0044237//cellular metabolic process	ko00230//Purine metabolism;ko00710//Carbon fixation in photosynthetic organisms;ko01100//Metabolic pathways;ko00620//Pyruvate metabolism;ko01110//Biosynthesis of secondary metabolites;ko00010//Glycolysis / Gluconeogenesis	hypothetical protein [Monosiga brevicollis MX1]	Drosophila pseudoobscura pseudoobscura GA26534 (Dpse\GA26534), mRNA	Pyruvate kinase
aphid_c10322	9.33516	1752	346	1407	0.29	KOG0701/RNA processing and modification ;/dsRNA-specific nuclease Dicer and related ribonucleases	-	-	-	-	PREDICTED: similar to conserved hypothetical protein [Acyrthosiphon pisum]	PREDICTED: Acyrthosiphon pisum transmembrane protein 62-like (LOC100166277), mRNA	Transmembrane protein 62
aphid_c10323	7.1118	2059	575	1485	0.41	-	-	-	-	-	hypothetical protein Phum_PHUM383910 [Pediculus humanus corporis]	PREDICTED: Acyrthosiphon pisum hypothetical protein LOC100572104 (LOC100572104), mRNA	-
aphid_c10324	7.68591	19	897	879	0.64	KOG3363/Function unknown ;/Uncharacterized conserved nuclear protein	-	-	-	-	ACYPI53008 [Acyrthosiphon pisum]	Acyrthosiphon pisum ACYPI53008 mRNA, clone: 162K1, complete cds, full-insert cDNA sequence based on the ESTs (5'-EST:EX631716, 3'-EST:EX632173)	NADH dehydrogenase [ubiquinone] 1 alpha subcomplex assembly factor 3
aphid_c10325	7.7477	1297	2	1296	0.62	KOG0139/Lipid transport and metabolism ;/Short-chain acyl-CoA dehydrogenase	-	GO:0050662//coenzyme binding;GO:0016627//oxidoreductase activity, acting on the CH-CH group of donors	GO:0008152//metabolic process	ko00071//Fatty acid metabolism;ko01100//Metabolic pathways;ko00281//Geraniol degradation;ko00640//Propanoate metabolism;ko00280//Valine, leucine and isoleucine degradation;ko00626//Naphthalene degradation;ko00410//beta-Alanine metabolism;ko01110//Biosynthesis of secondary metabolites	acyl-coa dehydrogenase, putative [Perkinsus marinus ATCC 50983]	Perkinsus marinus ATCC 50983 acyl-coa dehydrogenase, putative, mRNA	Probable acyl coa dehydrogenase 6
aphid_c10326	6.89426	551	793	243	0.32	-	-	-	-	-	-	PREDICTED: Acyrthosiphon pisum hypothetical protein LOC100572127 (LOC100572127), mRNA	-
aphid_c10327	9.36721	855	367	489	0.32	KOG0993/Intracellular trafficking, secretion, and vesicular transport ;/Rab5 GTPase effector Rabaptin-5	-	-	-	ko04145//Phagosome;ko04530//Tight junction;ko04144//Endocytosis	PREDICTED: similar to CG4030 CG4030-PA [Acyrthosiphon pisum]	PREDICTED: Acyrthosiphon pisum hypothetical protein LOC100165445 (LOC100165445), mRNA	Myosin heavy chain, striated muscle
aphid_c10328	8.7825	490	176	315	0.34	KOG0531/Signal transduction mechanisms ;/Protein phosphatase 1, regulatory subunit, and related proteins	-	-	GO:0007017//microtubule-based process	-	Centrosomal protein of 97 kDa [Camponotus floridanus]	PREDICTED: Acyrthosiphon pisum centrosomal protein of 97 kDa-like (LOC100573967), mRNA	-
aphid_c10329	10.7723	1063	2	1062	0.38	KOG1202/Lipid transport and metabolism ;/Animal-type fatty acid synthase and related proteins	-	GO:0005488//binding;GO:0016297//acyl-[acyl-carrier-protein] hydrolase activity	GO:0008152//metabolic process	ko00061//Fatty acid biosynthesis;ko01100//Metabolic pathways	PREDICTED: similar to p270, partial [Acyrthosiphon pisum]	PREDICTED: Acyrthosiphon pisum hypothetical protein LOC100569297 (LOC100569297), partial mRNA	Fatty acid synthase
aphid_c10330	7.45594	871	125	747	0.31	KOG0947/RNA processing and modification ;/Cytoplasmic exosomal RNA helicase SKI2, DEAD-box superfamily	-	GO:0032559;GO:0042623//ATPase activity, coupled	-	ko03018//RNA degradation	PREDICTED: similar to antiviral helicase SKI2 [Acyrthosiphon pisum]	Schistosoma mansoni genome sequence supercontig Smp_scaff000059	Helicase SKI2W
aphid_c10331	6.94286	991	83	909	0.35	KOG0905/Signal transduction mechanisms ;/Phosphoinositide 3-kinase	-	GO:0035004//phosphatidylinositol 3-kinase activity;GO:0005488//binding	GO:0009987//cellular process	ko00562//Inositol phosphate metabolism;ko01100//Metabolic pathways;ko04070//Phosphatidylinositol signaling system	PREDICTED: similar to phopsphatidylinositol 3-kinase [Acyrthosiphon pisum]	Drosophila grimshawi GH16381 (Dgri\GH16381), mRNA	Phosphatidylinositol-4-phosphate 3-kinase C2 domain-containing subunit alpha
aphid_c10334	18.4668	1	1200	1200	0.33	-	GO:0034385;GO:0000323//lytic vacuole	GO:0016670//oxidoreductase activity, acting on a sulfur group of donors, oxygen as acceptor	GO:0019941//modification-dependent protein catabolic process	-	PREDICTED: similar to prenylcysteine oxidase 1 [Acyrthosiphon pisum]	PREDICTED: Monodelphis domestica similar to prenylcysteine oxidase 1 (LOC100032803), mRNA	Prenylcysteine oxidase 1
aphid_c10335	8.28637	1842	25	1818	0.44	KOG1787/Intracellular trafficking, secretion, and vesicular transport ;/Kinase A-anchor protein Neurobeachin and related BEACH and WD40 repeat proteins	-	-	-	ko00565//Ether lipid metabolism;ko04120//Ubiquitin mediated proteolysis;ko01100//Metabolic pathways	hypothetical protein AaeL_AAEL002114 [Aedes aegypti]	Aedes aegypti hypothetical protein partial mRNA	Neurobeachin-like protein 1
aphid_c10336	10.2492	241	564	324	0.37	-	-	-	-	-	-	PREDICTED: Acyrthosiphon pisum hypothetical protein LOC100570601 (LOC100570601), mRNA	-
aphid_c10337	5.87246	249	794	546	0.53	KOG3522/Signal transduction mechanisms ;/Predicted guanine nucleotide exchange factor	-	-	GO:0007420//brain development	-	hypothetical protein TcasGA2_TC001044 [Tribolium castaneum]	PREDICTED: Acyrthosiphon pisum hypothetical protein LOC100575056 (LOC100575056), mRNA	-
aphid_c10339	7.20153	531	232	300	0.37	-	-	-	-	-	-	PREDICTED: Acyrthosiphon pisum probable ATP-dependent RNA helicase DDX5-like (LOC100164172), mRNA	-
aphid_c1034	23.9273	1459	116	1344	0.33	KOG4683/Function unknown ;/Uncharacterized conserved protein	-	GO:0016747//transferase activity, transferring acyl groups other than amino-acyl groups	GO:0006461//protein complex assembly;GO:0007034//vacuolar transport	ko00531//Glycosaminoglycan degradation;ko04142//Lysosome;ko01100//Metabolic pathways	PREDICTED: similar to heparan-alpha-glucosaminide N-acetyltransferase [Acyrthosiphon pisum]	PREDICTED: Acyrthosiphon pisum heparan-alpha-glucosaminide N-acetyltransferase-like, transcript variant 2 (LOC100159605), mRNA	Heparan-alpha-glucosaminide N-acetyltransferase
aphid_c10341	7.44083	613	1194	582	0.45	KOG2528/Intracellular trafficking, secretion, and vesicular transport ;/Sorting nexin SNX9/SH3PX1 and related proteins	GO:0016020//membrane	GO:0005543//phospholipid binding	GO:0009987//cellular process;GO:0001666//response to hypoxia	-	PREDICTED: similar to AGAP011751-PA [Acyrthosiphon pisum]	Zebrafish DNA sequence from clone CH1073-138P9 in linkage group 25, complete sequence	Sorting nexin-9
aphid_c10343	7.78134	487	1236	750	0.52	KOG3646/Intracellular trafficking, secretion, and vesicular transport ;/Acetylcholine receptor	GO:0005887//integral to plasma membrane	GO:0042165//neurotransmitter binding;GO:0004871//signal transducer activity;GO:0005231//excitatory extracellular ligand-gated ion channel activity	GO:0006810//transport	ko04020//Calcium signaling pathway	nicotinic acetylcholine receptor, alpha7-1 subunit [Myzus persicae]	Myzus persicae partial mRNA for nicotinic acetylcholine receptor alpha7-1 subunit (alpha7-1 gene)	Neuronal acetylcholine receptor subunit alpha-7
aphid_c10344	13.0026	577	1191	615	0.36	KOG1910/Function unknown ;/Uncharacterized conserved protein	-	-	-	-	PREDICTED: similar to CG14967 CG14967-PA [Acyrthosiphon pisum]	Drosophila willistoni GK25563 (Dwil\GK25563), mRNA	UPF0378 protein KIAA0100
aphid_c10345	19.4387	1	1182	1182	0.47	KOG0498/Inorganic ion transport and metabolism ; Signal transduction mechanisms ;/K+-channel ERG and related proteins, contain PAS/PAC sensor domain	GO:0031224//intrinsic to membrane	GO:0005267//potassium channel activity	GO:0030001//metal ion transport	-	I[[h]] channel, isoform G [Drosophila melanogaster]	PREDICTED: Acyrthosiphon pisum potassium/sodium hyperpolarization-activated cyclic nucleotide-gated channel 1-like, transcript variant 4 (LOC100160868), mRNA	Potassium/sodium hyperpolarization-activated cyclic nucleotide-gated channel 2
aphid_c10346	9.0714	1	246	246	0.31	KOG3581/Energy production and conversion ;/Creatine kinases	-	GO:0016775//phosphotransferase activity, nitrogenous group as acceptor;GO:0032559	GO:0006796//phosphate metabolic process	ko00330//Arginine and proline metabolism;ko01100//Metabolic pathways	putative arginine kinase [Oncometopia nigricans]	Rhinoncus pericarpius voucher CeRhi01 arginine kinase (ArgK) gene, partial cds	Arginine kinase
aphid_c10349	13.1014	1111	353	759	0.35	KOG0626/Carbohydrate transport and metabolism ;/Beta-glucosidase, lactase phlorizinhydrolase, and related proteins	-	GO:0004553//hydrolase activity, hydrolyzing O-glycosyl compounds;GO:0043169//cation binding	GO:0044238//primary metabolic process	ko00500//Starch and sucrose metabolism;ko00940//Phenylpropanoid biosynthesis;ko00460//Cyanoamino acid metabolism;ko01110//Biosynthesis of secondary metabolites	PREDICTED: similar to thioglucosidase [Acyrthosiphon pisum]	PREDICTED: Acyrthosiphon pisum heat shock protein 83-like (LOC100160736), mRNA	Myrosinase 1
aphid_c10350	4.99102	1243	2	1242	0.61	KOG1384/Translation, ribosomal structure and biogenesis ;/tRNA delta(2)-isopentenylpyrophosphate transferase	-	GO:0005488//binding;GO:0016740//transferase activity	GO:0035264//multicellular organism growth;GO:0010259//multicellular organismal aging;GO:0008152//metabolic process;GO:0002164//larval development	ko00908//Zeatin biosynthesis;ko01100//Metabolic pathways;ko01110//Biosynthesis of secondary metabolites	PREDICTED: similar to abnormal GROwth rate family member (gro-1), partial [Acyrthosiphon pisum]	PREDICTED: Acyrthosiphon pisum tRNA dimethylallyltransferase, mitochondrial-like (LOC100575977), mRNA	tRNA dimethylallyltransferase
aphid_c10352	15.4927	443	195	249	0.33	-	-	-	-	-	PREDICTED: similar to Est1p-like protein B [Acyrthosiphon pisum]	PREDICTED: Acyrthosiphon pisum hypothetical protein LOC100167840 (LOC100167840), mRNA	-
aphid_c10353	11.6909	86	331	246	0.28	-	-	-	GO:0019725//cellular homeostasis	-	thioredoxin domain containing 15 [Acyrthosiphon pisum]	Acyrthosiphon pisum ACYPI001083 mRNA, clone: 343G23, complete cds, full-insert cDNA sequence based on the ESTs (5'-EST:FF297129, 3'-EST:FF297680)	-
aphid_c10354	8.50844	708	1	708	0.5	-	-	-	-	-	PREDICTED: similar to endonuclease and reverse transcriptase-like protein [Tribolium castaneum]	-	Nucleic-acid-binding protein from transposon X-element
aphid_c10355	8.35781	3	755	753	0.33	KOG1215/Signal transduction mechanisms ;/Low-density lipoprotein receptors containing Ca2+-binding EGF-like domains	GO:0043231//intracellular membrane-bounded organelle	GO:0004872//receptor activity;GO:0005515//protein binding	GO:0006066//alcohol metabolic process;GO:0048468//cell development;GO:0006915//apoptosis;GO:0007369//gastrulation;GO:0016055//Wnt receptor signaling pathway;GO:0008284//positive regulation of cell proliferation;GO:0044260;GO:0045596//negative regulation of cell differentiation;GO:0048513//organ development;GO:0060255;GO:0043067//regulation of programmed cell death;GO:0048771//tissue remodeling;GO…	ko04310//Wnt signaling pathway	PREDICTED: similar to Low density lipoprotein receptor-related protein 6 [Acyrthosiphon pisum]	PREDICTED: Acyrthosiphon pisum low-density lipoprotein receptor-related protein 5-like (LOC100163985), mRNA	Low-density lipoprotein receptor-related protein 5
aphid_c10356	7.45326	851	165	687	0.35	-	-	-	-	-	PREDICTED: similar to mature-parasite-infected erythrocyte surface antigen [Acyrthosiphon pisum]	PREDICTED: Acyrthosiphon pisum hypothetical protein LOC100158933, transcript variant 1 (LOC100158933), mRNA	-
aphid_c10357	7.8582	658	2	657	0.33	KOG1984/Intracellular trafficking, secretion, and vesicular transport ;/Vesicle coat complex COPII, subunit SFB3	GO:0044432//endoplasmic reticulum part;GO:0012507//ER to Golgi transport vesicle membrane	GO:0046914//transition metal ion binding	GO:0006996//organelle organization;GO:0016337//cell-cell adhesion;GO:0035151//regulation of tube size, open tracheal system;GO:0007163//establishment or maintenance of cell polarity;GO:0035148//tube formation;GO:0034613//cellular protein localization;GO:0048193//Golgi vesicle transport;GO:0048079;GO:0015031//protein transport	ko04141//Protein processing in endoplasmic reticulum	PREDICTED: similar to Sec24B protein, putative [Acyrthosiphon pisum]	PREDICTED: Hydra magnipapillata similar to predicted protein (LOC100205491), mRNA	Protein transport protein Sec24D
aphid_c10358	12.0623	196	423	228	0.23	-	-	-	-	-	-	Acyrthosiphon pisum 14-3-3 protein epsilon (14-3-3epsilon), mRNA	-
aphid_c10359	10.1836	379	77	303	0.34	KOG4155/General function prediction only ;/FOG: WD40 repeat	-	GO:0017111//nucleoside-triphosphatase activity	GO:0007219//Notch signaling pathway;GO:0051452//intracellular pH reduction	-	PREDICTED: similar to tgf-beta resistance-associated protein trag [Acyrthosiphon pisum]	Pediculus humanus corporis WD-repeat protein, putative, mRNA	WD repeat-containing protein 7
aphid_c1036	13.8305	936	1736	801	0.37	KOG4258/Signal transduction mechanisms ;/Insulin/growth factor receptor (contains protein kinase domain)	GO:0031090//organelle membrane;GO:0042598//vesicular fraction;GO:0043231//intracellular membrane-bounded organelle;GO:0005887//integral to plasma membrane;GO:0044444//cytoplasmic part	GO:0004714//transmembrane receptor protein tyrosine kinase activity;GO:0005102//receptor binding;GO:0017046//peptide hormone binding;GO:0032561//guanyl ribonucleotide binding;GO:0032559;GO:0019902//phosphatase binding;GO:0019904//protein domain specific binding;GO:0019901//protein kinase binding;GO:0005520//insulin-like growth factor binding;GO:0031406//carboxylic acid binding	GO:0031016//pancreas development;GO:0032409;GO:0032868//response to insulin stimulus;GO:0010828//positive regulation of glucose transport;GO:0007169//transmembrane receptor protein tyrosine kinase signaling pathway;GO:0032147//activation of protein kinase activity;GO:0005979//regulation of glycogen biosynthetic process;GO:0031960//response to corticosteroid stimulus;GO:0031328//positive regulatio…	ko04960//Aldosterone-regulated sodium reabsorption;ko04520//Adherens junction	PREDICTED: similar to insulin receptor [Acyrthosiphon pisum]	PREDICTED: Acyrthosiphon pisum insulin-like receptor-like (LOC100168659), mRNA	Insulin-like peptide receptor
aphid_c10360	15.3342	777	1	777	0.41	KOG4451/Function unknown ;/Uncharacterized conserved protein (tumor-associated antigen HCA127 in humans)	-	-	-	-	PREDICTED: similar to AGAP010728-PA [Acyrthosiphon pisum]	PREDICTED: Apis mellifera zinc finger C4H2 domain-containing protein-like (LOC412302), mRNA	Zinc finger C4H2 domain-containing protein
aphid_c10361	15.1544	530	132	399	0.31	-	-	-	-	ko04120//Ubiquitin mediated proteolysis	PREDICTED: similar to hect E3 ubiquitin ligase [Acyrthosiphon pisum]	PREDICTED: Acyrthosiphon pisum e3 ubiquitin-protein ligase HERC2-like (LOC100167848), mRNA	-
aphid_c10362	11.1377	619	2	618	0.39	-	-	-	-	-	PREDICTED: hypothetical protein [Acyrthosiphon pisum]	PREDICTED: Acyrthosiphon pisum hypothetical protein LOC100163533 (LOC100163533), mRNA	-
aphid_c10363	8.52313	3	875	873	0.35	KOG0229/Signal transduction mechanisms ;/Phosphatidylinositol-4-phosphate 5-kinase	-	GO:0016301//kinase activity	GO:0044237//cellular metabolic process	ko00562//Inositol phosphate metabolism;ko04144//Endocytosis;ko01100//Metabolic pathways;ko04070//Phosphatidylinositol signaling system	PREDICTED: similar to PIP5K59B CG3682-PC [Acyrthosiphon pisum]	PREDICTED: Acyrthosiphon pisum phosphatidylinositol-4-phosphate 5-kinase type-1 alpha-like (LOC100167842), mRNA	Phosphatidylinositol-4-phosphate 5-kinase type-1 beta
aphid_c10364	10.2245	419	114	306	0.32	-	-	-	-	-	PREDICTED: similar to membrane-associated LPS-inducible TNF alpha factor protein-like protein isoform 2 [Acyrthosiphon pisum]	PREDICTED: Acyrthosiphon pisum lipopolysaccharide-induced tumor necrosis factor-alpha factor homolog, transcript variant 1 (LOC100165722), mRNA	Lipopolysaccharide-induced tumor necrosis factor-alpha factor homolog
aphid_c10365	6.0171	1285	47	1239	0.33	KOG0889/Signal transduction mechanisms ; Chromatin structure and dynamics ; Replication, recombination and repair ; Cell cycle control, cell division, chromosome partitioning ;/Histone acetyltransferase SAGA, TRRAP/TRA1 component, PI-3 kinase superfamily	-	-	-	-	Transformation/transcription domain-associated protein [Harpegnathos saltator]	PREDICTED: Acyrthosiphon pisum transformation/transcription domain-associated protein-like (LOC100570961), mRNA	Transformation/transcription domain-associated protein
aphid_c10366	7.46132	403	573	171	0.27	-	-	-	-	ko03040//Spliceosome	PREDICTED: similar to pre-mRNA splicing factor ATP-dependent RNA helicase PRP16 [Acyrthosiphon pisum]	PREDICTED: Acyrthosiphon pisum pre-mRNA-splicing factor ATP-dependent RNA helicase PRP16-like (LOC100575974), mRNA	-
aphid_c10367	13.3265	1	774	774	0.54	-	-	-	-	-	PREDICTED: similar to AGAP010168-PA [Acyrthosiphon pisum]	PREDICTED: Acyrthosiphon pisum hypothetical protein LOC100166797 (LOC100166797), mRNA	-
aphid_c10368	10.1785	508	101	408	0.55	KOG0215/Transcription ;/RNA polymerase III, second largest subunit	GO:0043231//intracellular membrane-bounded organelle	GO:0003676//nucleic acid binding;GO:0034062//RNA polymerase activity;GO:0001882//nucleoside binding	GO:0051707//response to other organism;GO:0048856//anatomical structure development;GO:0031349//positive regulation of defense response;GO:0032481//positive regulation of type I interferon production;GO:0006351//transcription, DNA-dependent	ko00230//Purine metabolism;ko04623//Cytosolic DNA-sensing pathway;ko00240//Pyrimidine metabolism;ko01100//Metabolic pathways;ko03020//RNA polymerase	DNA-directed RNA polymerase III subunit RPC2 [Harpegnathos saltator]	Chrysoperla nipponensis RPB2 mRNA for RNA polymerase II second largest subunit, complete cds, isolate: 87	DNA-directed RNA polymerase III subunit RPC2
aphid_c10369	8.69234	409	2	408	0.33	-	-	-	-	-	PREDICTED: similar to protein inhibitor of activated STAT [Acyrthosiphon pisum]	PREDICTED: Acyrthosiphon pisum e3 SUMO-protein ligase PIAS1-like (LOC100568705), mRNA	-
aphid_c10370	7.09133	2308	1538	771	0.4	KOG0055/Secondary metabolites biosynthesis, transport and catabolism ;/Multidrug/pheromone exporter, ABC superfamily	-	GO:0017111//nucleoside-triphosphatase activity	-	ko02010//ABC transporters	PREDICTED: similar to multidrug resistance protein [Acyrthosiphon pisum]	PREDICTED: Acyrthosiphon pisum multidrug resistance protein 3-like, transcript variant 1 (LOC100168150), mRNA	Multidrug resistance protein 1
aphid_c10371	12.3701	70	417	348	0.53	-	-	-	-	-	-	-	-
aphid_c10372	48.2598	2	127	126	0.19	-	-	-	-	-	-	PREDICTED: Acyrthosiphon pisum magnesium transporter protein 1-like (LOC100160050), mRNA	-
aphid_c10373	6.01069	466	1095	630	0.28	-	-	-	-	-	hypothetical protein EAG_05270 [Camponotus floridanus]	-	-
aphid_c10374	9.38421	3	551	549	0.54	-	-	-	-	-	-	-	-
aphid_c10375	10.8961	1	858	858	0.58	-	-	GO:0005198//structural molecule activity	-	-	PREDICTED: similar to AGAP003037-PA [Acyrthosiphon pisum]	Aedes aegypti hypothetical protein partial mRNA	-
aphid_c10376	12.3819	306	1	306	0.36	KOG4276/General function prediction only ;/Predicted hormone receptor interactor	GO:0044464//cell part	GO:0019787//small conjugating protein ligase activity;GO:0043169//cation binding	GO:0032446//protein modification by small protein conjugation	-	hect E3 ubiquitin ligase, putative [Pediculus humanus corporis]	Drosophila virilis GJ21961 (Dvir\GJ21961), mRNA	E3 ubiquitin-protein ligase HECTD1
aphid_c10378	13.0573	1	375	375	0.4	-	-	-	-	-	-	-	-
aphid_c10379	9.45283	3	1094	1092	0.59	KOG3515/General function prediction only ;/Predicted transmembrane protein of the immunoglobulin family of cell adhesion molecules	-	-	-	-	PREDICTED: similar to GA17246-PA, partial [Acyrthosiphon pisum]	PREDICTED: Acyrthosiphon pisum protein turtle homolog A-like (LOC100166034), mRNA	Nephrin
aphid_c1038	22.5871	891	385	507	0.31	-	-	-	-	-	C1q-like venom protein homolog [Acyrthosiphon pisum]	Acyrthosiphon pisum mRNA, clone: 35C1, full-insert cDNA sequence based on the ESTs (5'-EST:EX625034, 3'-EST:EX625768)	-
aphid_c10380	11.9195	134	697	564	0.31	KOG1944/General function prediction only ;/Peroxisomal membrane protein MPV17 and related proteins	GO:0031224//intrinsic to membrane	-	-	ko04146//Peroxisome	hypothetical protein LOC100158680 [Acyrthosiphon pisum]	Acyrthosiphon pisum MPV17 mitochondrial membrane protein-like (LOC100158680), nuclear gene encoding mitochondrial protein, mRNA	Mpv17-like protein
aphid_c10382	9.82649	875	3	873	0.35	-	-	-	-	-	PREDICTED: hypothetical protein [Acyrthosiphon pisum]	PREDICTED: Acyrthosiphon pisum hypothetical protein LOC100573691 (LOC100573691), mRNA	-
aphid_c10383	7.46132	1	555	555	0.31	KOG1721/General function prediction only ;/FOG: Zn-finger	-	-	-	-	PREDICTED: similar to zinc finger protein 91 [Acyrthosiphon pisum]	PREDICTED: Acyrthosiphon pisum hypothetical protein LOC100570016 (LOC100570016), mRNA	Zinc finger protein 643
aphid_c10384	7.68469	750	289	462	0.41	-	-	-	-	-	putative RlpA family protein [Acyrthosiphon pisum]	Acyrthosiphon pisum rlpA mRNA for putative RlpA family protein, type I, complete cds	RlpA-like lipoprotein
aphid_c10385	12.2674	116	523	408	0.45	-	-	-	-	-	ACYPI007762 [Acyrthosiphon pisum]	PREDICTED: Acyrthosiphon pisum hypothetical protein LOC100166927 (LOC100166927), mRNA	-
aphid_c10386	7.29441	826	23	804	0.56	KOG3611/Signal transduction mechanisms ;/Semaphorins	-	GO:0005488//binding	GO:0006935//chemotaxis;GO:0007631//feeding behavior;GO:0008039//synaptic target recognition;GO:0035272//exocrine system development	-	PREDICTED: similar to AGAP006634-PA [Acyrthosiphon pisum]	Drosophila melanogaster RT01502 full insert cDNA	Semaphorin-2A
aphid_c10388	6.01944	58	858	801	0.56	KOG0613/Cytoskeleton ;/Projectin/twitchin and related proteins	-	-	-	-	hypothetical protein TcasGA2_TC002437 [Tribolium castaneum]	PREDICTED: Acyrthosiphon pisum hypothetical protein LOC100572206 (LOC100572206), mRNA	Titin
aphid_c10389	6.56483	361	14	348	0.35	-	-	-	-	-	-	PREDICTED: Acyrthosiphon pisum dual specificity protein phosphatase CDC14A-like (LOC100165625), mRNA	-
aphid_c10390	6.13611	1167	1	1167	0.44	KOG2100/Posttranslational modification, protein turnover, chaperones ;/Dipeptidyl aminopeptidase	-	GO:0070011	-	ko04974//Protein digestion and absorption	PREDICTED: similar to AGAP011584-PA [Acyrthosiphon pisum]	PREDICTED: Acyrthosiphon pisum venom dipeptidyl peptidase 4-like, transcript variant 1 (LOC100166342), mRNA	Venom dipeptidyl peptidase 4
aphid_c10391	9.90555	177	494	318	0.34	KOG4289/Signal transduction mechanisms ;/Cadherin EGF LAG seven-pass G-type receptor	GO:0016021//integral to membrane;GO:0044459//plasma membrane part	GO:0004871//signal transducer activity	GO:0001751//compound eye photoreceptor cell differentiation;GO:0007417//central nervous system development;GO:0048812//neuron projection morphogenesis;GO:0016055//Wnt receptor signaling pathway;GO:0065008;GO:0016337//cell-cell adhesion;GO:0007389//pattern specification process;GO:0001736//establishment of planar polarity;GO:0048667//cell morphogenesis involved in neuron differentiation;GO:0009790…	-	PREDICTED: similar to cadherin [Acyrthosiphon pisum]	PREDICTED: Acyrthosiphon pisum protocadherin-like wing polarity protein stan-like, transcript variant 3 (LOC100160214), mRNA	Cadherin EGF LAG seven-pass G-type receptor 1
aphid_c10392	7.75306	1131	22	1110	0.59	KOG1056/Inorganic ion transport and metabolism ; Signal transduction mechanisms ;/Glutamate-gated metabotropic ion channel receptor subunit GRM2 and related subunits, G-protein coupled receptor superfamily	-	GO:0004871//signal transducer activity	GO:0007165//signal transduction	-	PREDICTED: similar to CG32447 CG32447-PA, partial [Acyrthosiphon pisum]	PREDICTED: Tribolium castaneum similar to CG32447 CG32447-PB (LOC658383), mRNA	-
aphid_c10393	13.1821	49	522	474	0.57	KOG2978/General function prediction only ;/Dolichol-phosphate mannosyltransferase	-	GO:0016740//transferase activity	GO:0006464//protein modification process	ko00510//N-Glycan biosynthesis;ko01100//Metabolic pathways	hypothetical protein BRAFLDRAFT_117614 [Branchiostoma floridae]	-	Probable dolichol-phosphate mannosyltransferase
aphid_c10394	8.70488	1	693	693	0.34	KOG4413/Posttranslational modification, protein turnover, chaperones ;/26S proteasome regulatory complex, subunit PSMD5	-	-	-	-	PREDICTED: hypothetical protein [Acyrthosiphon pisum]	PREDICTED: Acyrthosiphon pisum hypothetical protein LOC100164553, transcript variant 2 (LOC100164553), mRNA	26S proteasome non-ATPase regulatory subunit 5
aphid_c10395	9.2268	3	467	465	0.56	KOG0437/Translation, ribosomal structure and biogenesis ;/Leucyl-tRNA synthetase	-	GO:0004812//aminoacyl-tRNA ligase activity	GO:0006418//tRNA aminoacylation for protein translation	ko00290//Valine, leucine and isoleucine biosynthesis;ko00970//Aminoacyl-tRNA biosynthesis	GK14672 [Drosophila willistoni]	-	Leucyl-tRNA synthetase, cytoplasmic
aphid_c10396	7.5595	1139	222	918	0.36	KOG1822/Function unknown ;/Uncharacterized conserved protein	-	-	-	-	PREDICTED: similar to CG2747 CG2747-PB [Acyrthosiphon pisum]	Pediculus humanus corporis conserved hypothetical protein, mRNA	HEAT repeat-containing protein 5B
aphid_c10399	7.39728	25	315	291	0.43	-	-	-	-	-	-	PREDICTED: Acyrthosiphon pisum HEAT repeat-containing protein 7A-like (LOC100571277), mRNA	-
aphid_c1040	19.034	1193	528	666	0.33	KOG1314/General function prediction only ;/DHHC-type Zn-finger protein	GO:0043231//intracellular membrane-bounded organelle	GO:0003824//catalytic activity	-	ko00903//Limonene and pinene degradation;ko00642//Ethylbenzene degradation;ko00362//Benzoate degradation;ko00627//Aminobenzoate degradation;ko00626//Naphthalene degradation;ko00350//Tyrosine metabolism;ko03050//Proteasome	PREDICTED: similar to zinc finger protein [Acyrthosiphon pisum]	Pediculus humanus corporis zinc finger protein DHHC domain containing protein, putative, mRNA	Probable palmitoyltransferase ZDHHC6
aphid_c10400	6.64736	423	1796	1374	0.52	-	-	-	-	-	PREDICTED: similar to Fanconi anemia, complementation group M, partial [Acyrthosiphon pisum]	PREDICTED: Acyrthosiphon pisum hypothetical protein LOC100166297 (LOC100166297), mRNA	-
aphid_c10402	8.78843	1	1197	1197	0.54	KOG1721/General function prediction only ;/FOG: Zn-finger	GO:0043231//intracellular membrane-bounded organelle	GO:0046914//transition metal ion binding	GO:0006909//phagocytosis;GO:0007480//imaginal disc-derived leg morphogenesis;GO:0006351//transcription, DNA-dependent	-	PREDICTED: similar to sister of odd and bowl CG3242-PA [Acyrthosiphon pisum]	Culex quinquefasciatus conserved hypothetical protein, mRNA	Protein sister of odd and bowel
aphid_c10403	9.15168	198	28	171	0.31	-	-	-	-	-	-	-	-
aphid_c10404	8.41884	1124	51	1074	0.43	KOG3533/Signal transduction mechanisms ;/Inositol 1,4,5-trisphosphate receptor	GO:0043231//intracellular membrane-bounded organelle	-	GO:0006810//transport;GO:0006874//cellular calcium ion homeostasis;GO:0032501//multicellular organismal process;GO:0007610//behavior	ko04020//Calcium signaling pathway;ko04070//Phosphatidylinositol signaling system	PREDICTED: similar to AGAP006475-PA [Acyrthosiphon pisum]	Drosophila willistoni GK15332 (Dwil\GK15332), mRNA	Inositol 1,4,5-trisphosphate receptor
aphid_c10406	7.40363	373	528	156	0.28	-	-	-	-	-	-	Acyrthosiphon pisum BAC VMRC38-10-A8 (Benaroya Research Institute VMRC38 Acrythosiphon pisum (Pea Aphid) BAC library) complete sequence	-
aphid_c10407	6.74146	271	17	255	0.3	KOG3613/Transcription ;/Dopey and related predicted leucine zipper transcription factors	-	-	GO:0006810//transport	-	PREDICTED: similar to Protein dopey-1 homolog [Acyrthosiphon pisum]	PREDICTED: Acyrthosiphon pisum protein dopey-1 homolog, transcript variant 1 (LOC100166394), mRNA	Protein dopey-1 homolog
aphid_c10408	10.7891	356	108	249	0.37	-	-	-	-	-	-	PREDICTED: Acyrthosiphon pisum insulin-like receptor-like (LOC100168659), mRNA	-
aphid_c1041	17.6927	742	2172	1431	0.36	KOG4348/Signal transduction mechanisms ;/Adaptor protein CMS/SETA	-	-	-	ko04144//Endocytosis	PREDICTED: similar to dab2-interacting protein [Acyrthosiphon pisum]	PREDICTED: Acyrthosiphon pisum CD2-associated protein-like (LOC100163454), mRNA	SH3 domain-containing kinase-binding protein 1
aphid_c10410	8.43232	511	2	510	0.35	-	-	-	-	-	PREDICTED: similar to CG16838 CG16838-PD [Acyrthosiphon pisum]	PREDICTED: Acyrthosiphon pisum hypothetical protein LOC100165457 (LOC100165457), mRNA	-
aphid_c10411	39.4031	25	549	525	0.35	-	-	GO:0008233//peptidase activity	-	-	ACYPI002825 [Acyrthosiphon pisum]	PREDICTED: Acyrthosiphon pisum inter-alpha-trypsin inhibitor heavy chain H4-like (LOC100159569), mRNA	-
aphid_c10412	9.70112	531	1	531	0.42	-	-	-	-	-	PREDICTED: similar to conserved hypothetical protein [Acyrthosiphon pisum]	PREDICTED: Acyrthosiphon pisum hypothetical protein LOC100162489 (LOC100162489), mRNA	-
aphid_c10413	7.42916	301	2	300	0.31	-	-	-	-	-	-	PREDICTED: Acyrthosiphon pisum hypothetical protein LOC100569803 (LOC100569803), mRNA	-
aphid_c10414	8.7825	2	547	546	0.39	-	-	-	-	-	PREDICTED: similar to limd1 [Acyrthosiphon pisum]	PREDICTED: Acyrthosiphon pisum hypothetical protein LOC100164991 (LOC100164991), mRNA	-
aphid_c10415	11.2757	369	932	564	0.33	KOG4059/Function unknown ;/Uncharacterized conserved protein	-	-	-	ko00480//Glutathione metabolism	ACYPI002097 [Acyrthosiphon pisum]	Acyrthosiphon pisum ACYPI002097 mRNA, clone: 584G15, complete cds, full-insert cDNA sequence based on the ESTs (5'-EST:FF319803, 3'-EST:FF320766)	Gamma-glutamylcyclotransferase
aphid_c10416	11.1118	654	1	654	0.4	KOG1217/Signal transduction mechanisms ;/Fibrillins and related proteins containing Ca2+-binding EGF-like domains	-	-	-	ko04330//Notch signaling pathway	PREDICTED: similar to AGAP003873-PA [Acyrthosiphon pisum]	PREDICTED: Acyrthosiphon pisum protein crumbs-like, transcript variant 3 (LOC100160959), mRNA	Protein jagged-1b
aphid_c10417	7.54479	884	135	750	0.35	KOG4441/Signal transduction mechanisms ; General function prediction only ;/Proteins containing BTB/POZ and Kelch domains, involved in regulatory/signal transduction processes	-	-	-	-	PREDICTED: similar to putative kelch-like protein 1 [Acyrthosiphon pisum]	PREDICTED: Acyrthosiphon pisum ring canal kelch homolog (LOC100571862), mRNA	Ring canal kelch homolog
aphid_c10418	9.08202	776	63	714	0.36	KOG3160/Posttranslational modification, protein turnover, chaperones ;/Gamma-interferon inducible lysosomal thiol reductase	-	-	-	-	PREDICTED: similar to venom protein 5 [Acyrthosiphon pisum]	Acyrthosiphon pisum mRNA, clone: 177G15, full-insert cDNA sequence based on the ESTs (5'-EST:EX635656, 3'-EST:EX636834)	Gamma-interferon-inducible lysosomal thiol reductase
aphid_c10420	10.2059	2	2110	2109	0.52	KOG1488/Translation, ribosomal structure and biogenesis ;/Translational repressor Pumilio/PUF3 and related RNA-binding proteins (Puf superfamily)	-	-	-	-	PREDICTED: similar to mKIAA0235 protein [Acyrthosiphon pisum]	PREDICTED: Acyrthosiphon pisum pumilio homolog 2-like, transcript variant 1 (LOC100159140), mRNA	Maternal protein pumilio
aphid_c10421	7.132	648	1	648	0.55	-	-	-	-	ko04350//TGF-beta signaling pathway	noggin 4 [Gallus gallus]	PREDICTED: Acyrthosiphon pisum noggin-like (LOC100570746), mRNA	Noggin
aphid_c10423	9.35027	537	337	201	0.36	KOG0614/Signal transduction mechanisms ;/cGMP-dependent protein kinase	GO:0043231//intracellular membrane-bounded organelle;GO:0044444//cytoplasmic part	GO:0000166//nucleotide binding;GO:0004690//cyclic nucleotide-dependent protein kinase activity	GO:0045926//negative regulation of growth;GO:0016049//cell growth;GO:0035264//multicellular organism growth;GO:0010259//multicellular organismal aging;GO:0007610//behavior;GO:0006464//protein modification process	ko04540//Gap junction;ko04730//Long-term depression;ko04740//Olfactory transduction	PREDICTED: similar to cgmp-dependent protein kinase [Acyrthosiphon pisum]	PREDICTED: Acyrthosiphon pisum ankyrin-2-like, transcript variant 1 (LOC100158972), mRNA	cGMP-dependent protein kinase egl-4
aphid_c10424	7.90627	2	577	576	0.5	KOG0850/Transcription ;/Transcription factor DLX and related proteins with LIM Zn-binding and HOX domains	-	-	-	-	Homeotic protein distal-less, putative [Pediculus humanus corporis]	Pediculus humanus corporis Homeobox protein MSX-2, putative, mRNA	-
aphid_c10425	15.7836	541	2	540	0.33	KOG1156/Chromatin structure and dynamics ;/N-terminal acetyltransferase	-	GO:0008135//translation factor activity, nucleic acid binding;GO:0034212//peptide N-acetyltransferase activity;GO:0004871//signal transducer activity	GO:0048102//autophagic cell death	-	PREDICTED: similar to Nat1 CG12202-PA, partial [Acyrthosiphon pisum]	PREDICTED: Pan troglodytes N(alpha)-acetyltransferase 16, NatA auxiliary subunit (NAA16), mRNA	N-alpha-acetyltransferase 15, NatA auxiliary subunit
aphid_c10426	9.21245	667	347	321	0.35	KOG1944/General function prediction only ;/Peroxisomal membrane protein MPV17 and related proteins	-	-	-	ko04146//Peroxisome	PREDICTED: similar to CG14777 CG14777-PB [Acyrthosiphon pisum]	Acyrthosiphon pisum mRNA, clone: ACI0AAF56YE11, full-insert cDNA sequence based on ESTs (5'-EST:ACI0AAF56YE11AAM1, 3'-EST ACI2AAF9YC19BBM1)	Mpv17-like protein
aphid_c10429	6.34441	79	480	402	0.34	KOG0388/Replication, recombination and repair ;/SNF2 family DNA-dependent ATPase	GO:0043231//intracellular membrane-bounded organelle	GO:0003676//nucleic acid binding;GO:0004386//helicase activity;GO:0032559	GO:0016568//chromatin modification;GO:0009207	-	PREDICTED: similar to helicase [Acyrthosiphon pisum]	PREDICTED: Acyrthosiphon pisum putative DNA helicase Ino80-like, transcript variant 1 (LOC100169608), mRNA	Putative DNA helicase INO80 complex homolog 1
aphid_c1043	24.7464	1660	290	1371	0.41	KOG4590/Signal transduction mechanisms ;/Signal transduction protein Enabled, contains WH1 domain	GO:0070161;GO:0030175//filopodium	GO:0019904//protein domain specific binding	GO:0048812//neuron projection morphogenesis;GO:0065008;GO:0031346//positive regulation of cell projection organization;GO:0007297//ovarian follicle cell migration;GO:0030036//actin cytoskeleton organization;GO:0007391//dorsal closure;GO:0048667//cell morphogenesis involved in neuron differentiation;GO:0001654//eye development;GO:0006935//chemotaxis;GO:0007300//ovarian nurse cell to oocyte transpo…	-	PREDICTED: similar to Protein enabled [Acyrthosiphon pisum]	PREDICTED: Tribolium castaneum similar to vasodilator-stimulated phosphoprotein (LOC658784), mRNA	Protein enabled
aphid_c10430	4.86883	358	206	153	0.29	-	-	-	-	-	-	PREDICTED: Acyrthosiphon pisum protein unc-45 homolog A-like (LOC100168363), mRNA	-
aphid_c10431	24.456	818	1480	663	0.49	KOG3575/Signal transduction mechanisms ;/FOG: Hormone receptors	-	GO:0004872//receptor activity;GO:0005488//binding	GO:0009653//anatomical structure morphogenesis;GO:0012501//programmed cell death;GO:0048513//organ development;GO:0050794//regulation of cellular process	-	PREDICTED: similar to nuclear hormone receptor FTZ-F1 beta [Acyrthosiphon pisum]	PREDICTED: Acyrthosiphon pisum nuclear hormone receptor FTZ-F1 beta-like, transcript variant 1 (LOC100165397), mRNA	Nuclear hormone receptor FTZ-F1 beta
aphid_c10432	8.58563	803	612	192	0.26	-	-	-	-	-	-	-	-
aphid_c10433	7.51009	2	886	885	0.59	-	-	-	-	ko00500//Starch and sucrose metabolism	-	-	Probable beta-glucosidase btgE
aphid_c10434	8.66114	225	31	195	0.37	-	-	-	-	-	-	PREDICTED: Acyrthosiphon pisum nicalin-1-like (LOC100163902), mRNA	-
aphid_c10435	8.84787	433	2	432	0.4	KOG0437/Translation, ribosomal structure and biogenesis ;/Leucyl-tRNA synthetase	GO:0044444//cytoplasmic part	GO:0004812//aminoacyl-tRNA ligase activity;GO:0004175//endopeptidase activity;GO:0032559	GO:0006418//tRNA aminoacylation for protein translation	ko00290//Valine, leucine and isoleucine biosynthesis;ko00970//Aminoacyl-tRNA biosynthesis	PREDICTED: similar to CG33123 CG33123-PA [Acyrthosiphon pisum]	PREDICTED: Saccoglossus kowalevskii MGC82093 protein-like (LOC100370256), mRNA	Leucyl-tRNA synthetase, cytoplasmic
aphid_c10438	28.7825	212	325	114	0.25	-	-	-	-	-	-	PREDICTED: Acyrthosiphon pisum protein LSM14 homolog A-like (LOC100162366), mRNA	-
aphid_c1044	47.221	228	1022	795	0.41	KOG0688/Translation, ribosomal structure and biogenesis ;/Peptide chain release factor 1 (eRF1)	GO:0043234//protein complex;GO:0044444//cytoplasmic part	GO:0003747//translation release factor activity	GO:0006412//translation;GO:0048102//autophagic cell death;GO:0006886//intracellular protein transport;GO:0007166//cell surface receptor linked signaling pathway	ko03015//mRNA surveillance pathway	PREDICTED: similar to eukaryotic release factor 1 CG5605-PA isoform 2 [Acyrthosiphon pisum]	PREDICTED: Monodelphis domestica similar to C11 protein (LOC100020176), mRNA	Eukaryotic peptide chain release factor subunit 1
aphid_c10441	7.16958	2	601	600	0.66	KOG3627/Amino acid transport and metabolism ;/Trypsin	-	GO:0004175//endopeptidase activity	GO:0019538//protein metabolic process	-	PREDICTED: similar to masquerade [Acyrthosiphon pisum]	Drosophila persimilis GL12735 (Dper\GL12735), mRNA	-
aphid_c10443	27.6777	683	57	627	0.55	KOG0019/Posttranslational modification, protein turnover, chaperones ;/Molecular chaperone (HSP90 family)	GO:0044424//intracellular part	GO:0005515//protein binding;GO:0032559	GO:0044267//cellular protein metabolic process;GO:0050896//response to stimulus	ko04626//Plant-pathogen interaction;ko04141//Protein processing in endoplasmic reticulum;ko04621//NOD-like receptor signaling pathway	Heat shock protein HSP 90-alpha [Salmo salar]	Drosophila melanogaster heat shock protein 83 (Hsp83) gene, partial cds	Heat shock protein 90 homolog
aphid_c10444	6.83955	30	794	765	0.29	KOG2125/Signal transduction mechanisms ;/Glycosylphosphatidylinositol anchor synthesis protein	-	-	-	ko00563//Glycosylphosphatidylinositol(GPI)-anchor biosynthesis	PREDICTED: similar to phosphatidylinositol glycan anchor biosynthesis, class G [Acyrthosiphon pisum]	PREDICTED: Acyrthosiphon pisum GPI ethanolamine phosphate transferase 2-like (LOC100159250), mRNA	GPI ethanolamine phosphate transferase 2
aphid_c10445	3.92076	1042	413	630	0.39	KOG4594/Replication, recombination and repair ; Transcription ; General function prediction only ;/Sequence-specific single-stranded-DNA-binding protein	GO:0043231//intracellular membrane-bounded organelle	-	GO:0007444//imaginal disc development;GO:0006351//transcription, DNA-dependent	-	PREDICTED: similar to conserved hypothetical protein [Acyrthosiphon pisum]	Drosophila willistoni GK11828 (Dwil\GK11828), mRNA	Single-stranded DNA-binding protein 3
aphid_c10446	12.2819	421	2	420	0.49	-	-	-	-	-	-	Acyrthosiphon pisum mRNA, clone: ACI0AAF14YO09, full-insert cDNA sequence based on ESTs (5'-EST:ACI0AAF14YO09AAM1, 3'-EST ACI2AAF3YG23BBM1)	-
aphid_c10447	23.5299	586	8	579	0.39	-	-	-	-	-	PREDICTED: similar to AGAP004367-PA [Acyrthosiphon pisum]	PREDICTED: Acyrthosiphon pisum hypothetical protein LOC100159668 (LOC100159668), mRNA	-
aphid_c10448	7.32393	915	1	915	0.54	KOG3779/Transcription ;/Homeobox transcription factor prospero	GO:0044448//cell cortex part;GO:0043229//intracellular organelle	GO:0030528//transcription regulator activity	GO:0007417//central nervous system development;GO:0014017;GO:0001745//compound eye morphogenesis;GO:0007409//axonogenesis;GO:0007405//neuroblast proliferation;GO:0051301//cell division;GO:0050896//response to stimulus;GO:0051179//localization;GO:0050767//regulation of neurogenesis;GO:0048523//negative regulation of cellular process;GO:0001754//eye photoreceptor cell differentiation	-	PREDICTED: similar to homeobox protein prospero/prox-1 [Acyrthosiphon pisum]	Drosophila persimilis GL11998 (Dper\GL11998), mRNA	Homeobox protein prospero
aphid_c1045	18.0063	44	1576	1533	0.33	KOG0059/Lipid transport and metabolism ; General function prediction only ;/Lipid exporter ABCA1 and related proteins, ABC superfamily	GO:0016020//membrane	-	-	-	PREDICTED: similar to CG9990 CG9990-PA [Acyrthosiphon pisum]	PREDICTED: Acyrthosiphon pisum ABC transporter G family member 23-like (LOC100570379), partial mRNA	ABC transporter G family member 23
aphid_c10450	42.4823	185	3	183	0.35	-	-	-	-	-	-	PREDICTED: Acyrthosiphon pisum synapse-associated protein of 47 kDa-like, transcript variant 2 (LOC100159409), mRNA	-
aphid_c10454	8.4122	19	627	609	0.32	KOG3624/Amino acid transport and metabolism ;/M13 family peptidase	-	GO:0004175//endopeptidase activity	-	-	PREDICTED: similar to AGAP002441-PA [Acyrthosiphon pisum]	Schistosoma japonicum isolate Anhui full length mRNA clone SJFCE5355|FSE001-P00029-E16, complete sequence	Neprilysin-2
aphid_c10455	9.29504	80	649	570	0.37	KOG0907/Posttranslational modification, protein turnover, chaperones ;/Thioredoxin	-	-	-	ko03060//Protein export;ko04330//Notch signaling pathway;ko04110//Cell cycle	PREDICTED: similar to AGAP009638-PA [Tribolium castaneum]	PREDICTED: Acyrthosiphon pisum hypothetical protein LOC100160459 (LOC100160459), mRNA	Thioredoxin domain-containing protein 2
aphid_c10456	6.98743	132	356	225	0.27	-	-	-	-	-	-	PREDICTED: Acyrthosiphon pisum hypothetical protein LOC100165486 (LOC100165486), partial mRNA	-
aphid_c10457	10.9317	420	1	420	0.54	-	-	-	-	ko00980//Metabolism of xenobiotics by cytochrome P450	PREDICTED: similar to epoxide hydrolase [Ornithorhynchus anatinus]	-	Putative epoxide hydrolase
aphid_c10458	9.36721	1600	365	1236	0.33	KOG3530/General function prediction only ;/FERM domain protein EHM2	GO:0043296//apical junction complex;GO:0005913//cell-cell adherens junction;GO:0043232	GO:0005515//protein binding	GO:0001894//tissue homeostasis;GO:0001700//embryonic development via the syncytial blastoderm;GO:0001754//eye photoreceptor cell differentiation	ko04530//Tight junction	hypothetical protein TcasGA2_TC015016 [Tribolium castaneum]	PREDICTED: Ailuropoda melanoleuca erythrocyte membrane protein band 4.1 like 5, transcript variant 2 (EPB41L5), mRNA	Band 4.1-like protein 5
aphid_c10459	9.90555	521	312	210	0.27	KOG3398/Transcription ;/Transcription factor MBF1	GO:0043231//intracellular membrane-bounded organelle	GO:0003712//transcription cofactor activity;GO:0003677//DNA binding;GO:0005515//protein binding;GO:0000166//nucleotide binding	GO:0006357//regulation of transcription from RNA polymerase II promoter;GO:0060541//respiratory system development;GO:0048812//neuron projection morphogenesis	-	hypothetical protein LOC100164686 [Acyrthosiphon pisum]	PREDICTED: Apis mellifera multiprotein bridging factor 1 (mbf1), mRNA	Endothelial differentiation-related factor 1 homolog
aphid_c1046	21.9259	114	902	789	0.55	KOG1721/General function prediction only ;/FOG: Zn-finger	GO:0005694//chromosome	GO:0042802//identical protein binding;GO:0016564//transcription repressor activity	GO:0009605//response to external stimulus;GO:0007626//locomotory behavior;GO:0008360//regulation of cell shape;GO:0048812//neuron projection morphogenesis;GO:0007424//open tracheal system development;GO:0003006//developmental process involved in reproduction;GO:0006355//regulation of transcription, DNA-dependent;GO:0035150//regulation of tube size;GO:0002118//aggressive behavior;GO:0035146;GO:004…	-	B-cell CLL/lymphoma 6 member B protein, putative [Pediculus humanus corporis]	PREDICTED: Acyrthosiphon pisum zinc finger protein 250-like (LOC100165856), mRNA	Protein tramtrack, beta isoform
aphid_c10460	8.14283	55	633	579	0.35	KOG0577/Signal transduction mechanisms ;/Serine/threonine protein kinase	GO:0016020//membrane	GO:0004674//protein serine/threonine kinase activity;GO:0032559	GO:0006464//protein modification process;GO:0012501//programmed cell death	ko04010//MAPK signaling pathway	PREDICTED: similar to serine/threonine protein kinase TAO1 [Acyrthosiphon pisum]	PREDICTED: Bos taurus KIAA1361 protein-like (TAOK1), mRNA	Serine/threonine-protein kinase TAO3
aphid_c10462	10.6019	478	2	477	0.33	KOG3589/Signal transduction mechanisms ;/G protein signaling regulators	-	GO:0004871//signal transducer activity;GO:0008047//enzyme activator activity	-	-	PREDICTED: similar to GA18761-PA [Acyrthosiphon pisum]	PREDICTED: Acyrthosiphon pisum regulator of G-protein signaling 12-like (LOC100163142), mRNA	-
aphid_c10463	9.19235	72	749	678	0.35	KOG4547/General function prediction only ;/WD40 repeat-containing protein	-	-	GO:0030154//cell differentiation;GO:0009653//anatomical structure morphogenesis	ko04310//Wnt signaling pathway;ko04120//Ubiquitin mediated proteolysis	PREDICTED: similar to LOC100101293 protein [Acyrthosiphon pisum]	-	WD repeat-containing protein 43
aphid_c10464	10.1652	761	579	183	0.3	-	-	-	-	-	PREDICTED: similar to RAB7, member RAS oncogene family-like 1 [Acyrthosiphon pisum]	Acyrthosiphon pisum mRNA, clone: ACI0AAF51YF12, full-insert cDNA sequence based on ESTs (5'-EST:ACI0AAF51YF12AAM1, 3'-EST ACI2AAF8YO10BBM1)	-
aphid_c10465	6.84731	757	44	714	0.28	KOG3861/Extracellular structures ;/Sensory cilia assembly protein	GO:0005815//microtubule organizing center;GO:0043231//intracellular membrane-bounded organelle	-	GO:0003002//regionalization;GO:0001838//embryonic epithelial tube formation;GO:0030162//regulation of proteolysis;GO:0009855//determination of bilateral symmetry;GO:0007166//cell surface receptor linked signaling pathway;GO:0010970//microtubule-based transport;GO:0030326//embryonic limb morphogenesis	-	PREDICTED: similar to predicted protein, partial [Acyrthosiphon pisum]	PREDICTED: Acyrthosiphon pisum intraflagellar transport protein 52 homolog (LOC100167067), mRNA	Intraflagellar transport protein 52 homolog
aphid_c10466	6.19988	1090	260	831	0.32	-	-	-	-	-	PREDICTED: similar to AGAP004423-PA [Acyrthosiphon pisum]	Pediculus humanus corporis conserved hypothetical protein, mRNA	-
aphid_c10467	22.0456	1	273	273	0.52	-	-	-	-	-	PREDICTED: similar to bin3, bicoid-interacting 3 [Acyrthosiphon pisum]	PREDICTED: Acyrthosiphon pisum 7SK snRNA methylphosphate capping enzyme-like (LOC100164279), mRNA	-
aphid_c10469	9.67088	782	3	780	0.41	KOG0303/Cytoskeleton ;/Actin-binding protein Coronin, contains WD40 repeats	-	-	-	ko04145//Phagosome	PREDICTED: similar to coronin [Acyrthosiphon pisum]	PREDICTED: Apis mellifera coronin-2B-like (LOC409316), mRNA	Coronin-2B
aphid_c1047	17.0819	1935	250	1686	0.39	-	-	-	-	-	PREDICTED: similar to conserved hypothetical protein, partial [Acyrthosiphon pisum]	PREDICTED: Acyrthosiphon pisum hypothetical protein LOC100575813 (LOC100575813), mRNA	-
aphid_c10471	7.44751	809	162	648	0.4	KOG1246/General function prediction only ;/DNA-binding protein jumonji/RBP2/SMCY, contains JmjC domain	-	-	-	-	PREDICTED: similar to conserved hypothetical protein [Acyrthosiphon pisum]	PREDICTED: Acyrthosiphon pisum hypothetical protein LOC100163696, transcript variant 1 (LOC100163696), mRNA	Protein Jumonji
aphid_c10472	15.9589	475	278	198	0.29	-	-	-	-	-	-	PREDICTED: Acyrthosiphon pisum homer protein homolog 2-like (LOC100160870), mRNA	-
aphid_c10476	9.33339	1	783	783	0.31	-	-	-	-	-	PREDICTED: similar to Tudor domain-containing protein 1 (Cancer/testis antigen 41.1) (CT41.1), partial [Acyrthosiphon pisum]	PREDICTED: Acyrthosiphon pisum hypothetical protein LOC100167275 (LOC100167275), mRNA	-
aphid_c10477	5.62644	564	881	318	0.33	KOG0659/Cell cycle control, cell division, chromosome partitioning ; Transcription ; Replication, recombination and repair ;/Cdk activating kinase (CAK)/RNA polymerase II transcription initiation/nucleotide excision repair factor TFIIH/TFIIK, kinase subunit CDK7	GO:0005667//transcription factor complex	GO:0004674//protein serine/threonine kinase activity;GO:0032559;GO:0003702//RNA polymerase II transcription factor activity	GO:0051726//regulation of cell cycle;GO:0006352//transcription initiation, DNA-dependent;GO:0000087//M phase of mitotic cell cycle;GO:0006464//protein modification process	ko03022//Basal transcription factors;ko03420//Nucleotide excision repair;ko04110//Cell cycle	PREDICTED: similar to Cell division protein kinase 7 (CDK-activating kinase) (CAK) (TFIIH basal transcription factor complex kinase subunit) (39 kDa protein kinase) (P39 Mo15) (STK1) (CAK1) [Acyrthosiphon pisum]	PREDICTED: Saccoglossus kowalevskii cyclin-dependent kinase 7-like (LOC100375892), partial mRNA	Cyclin-dependent kinase 7
aphid_c10478	4.9276	8	982	975	0.45	KOG1046/Amino acid transport and metabolism ; Posttranslational modification, protein turnover, chaperones ;/Puromycin-sensitive aminopeptidase and related aminopeptidases	-	-	-	ko01100//Metabolic pathways;ko00480//Glutathione metabolism	PREDICTED: predicted protein-like [Saccoglossus kowalevskii]	PREDICTED: Acyrthosiphon pisum aminopeptidase N-like (LOC100573638), mRNA	Leucyl-cystinyl aminopeptidase
aphid_c10479	9.9341	1353	550	804	0.4	KOG0133/Replication, recombination and repair ; Signal transduction mechanisms ;/Deoxyribodipyrimidine photolyase/cryptochrome	GO:0032991//macromolecular complex;GO:0005635//nuclear envelope	GO:0030528//transcription regulator activity;GO:0004930//G-protein coupled receptor activity;GO:0016830//carbon-carbon lyase activity;GO:0050662//coenzyme binding;GO:0009881//photoreceptor activity	GO:0007626//locomotory behavior;GO:0006355//regulation of transcription, DNA-dependent;GO:0009629//response to gravity;GO:0009648//photoperiodism;GO:0007165//signal transduction;GO:0050962//detection of light stimulus involved in sensory perception;GO:0006606//protein import into nucleus;GO:0007623//circadian rhythm	-	chryptochrome 1 [Acyrthosiphon pisum]	Spodoptera exigua cryptochrome (Cry1) mRNA, complete cds	Cryptochrome-1
aphid_c1048	22.7489	59	340	282	0.45	-	-	-	-	-	-	PREDICTED: Acyrthosiphon pisum e3 SUMO-protein ligase PIAS1-like, transcript variant 3 (LOC100163978), mRNA	-
aphid_c10480	7.806	288	148	141	0.25	-	-	-	-	-	-	PREDICTED: Acyrthosiphon pisum hypothetical protein LOC100168158 (LOC100168158), mRNA	-
aphid_c10481	8.83233	463	56	408	0.45	-	-	-	-	-	PREDICTED: similar to conserved hypothetical protein [Acyrthosiphon pisum]	PREDICTED: Acyrthosiphon pisum hypothetical protein LOC100575444 (LOC100575444), mRNA	-
aphid_c10483	8.41884	609	184	426	0.46	-	-	-	-	-	-	-	-
aphid_c10484	14.8583	1	402	402	0.29	KOG4643/Function unknown ;/Uncharacterized coiled-coil protein	-	-	-	-	PREDICTED: similar to hook protein [Acyrthosiphon pisum]	PREDICTED: Acyrthosiphon pisum girdin-like (LOC100169262), mRNA	Girdin
aphid_c10485	9.25227	1	477	477	0.58	KOG1721/General function prediction only ;/FOG: Zn-finger	GO:0043231//intracellular membrane-bounded organelle	GO:0046914//transition metal ion binding;GO:0003676//nucleic acid binding	GO:0006351//transcription, DNA-dependent	-	PREDICTED: similar to zinc finger protein [Nasonia vitripennis]	Drosophila melanogaster HL07808 full insert cDNA	Krueppel-like factor 7
aphid_c10486	9.0714	851	555	297	0.32	KOG1053/Inorganic ion transport and metabolism ; Amino acid transport and metabolism ; Signal transduction mechanisms ;/Glutamate-gated NMDA-type ion channel receptor subunit GRIN2A and related subunits	GO:0016020//membrane	-	-	-	PREDICTED: similar to glutamate receptor, ionotropic, n-methyl d-aspartate epsilon (nmda epsilon), partial [Acyrthosiphon pisum]	PREDICTED: Acyrthosiphon pisum glutamate [NMDA] receptor subunit epsilon-2-like (LOC100167874), mRNA	-
aphid_c10488	7.19351	38	301	264	0.43	-	-	-	-	-	-	PREDICTED: Acyrthosiphon pisum hypothetical protein LOC100162883 (LOC100162883), mRNA	-
aphid_c10489	7.68763	91	852	762	0.32	KOG0706/Signal transduction mechanisms ;/Predicted GTPase-activating protein	-	-	-	ko04144//Endocytosis	ADP-ribosylation factor GTPase activating protein 2 [Acyrthosiphon pisum]	PREDICTED: Apis mellifera ADP-ribosylation factor GTPase-activating protein 2-like, transcript variant 2 (LOC409617), mRNA	ADP-ribosylation factor GTPase-activating protein 2
aphid_c1049	17.0261	190	1032	843	0.33	KOG2888/General function prediction only ;/Putative RNA binding protein	GO:0043231//intracellular membrane-bounded organelle	-	GO:0006396//RNA processing	ko03040//Spliceosome	PREDICTED: similar to PRP38 pre-mRNA processing factor 38 (yeast) domain containing B [Acyrthosiphon pisum]	Pediculus humanus corporis conserved hypothetical protein, mRNA	Pre-mRNA-splicing factor 38B
aphid_c10491	7.89592	616	2	615	0.35	KOG3931/Function unknown ;/Uncharacterized conserved protein	GO:0016604//nuclear body	GO:0043169//cation binding;GO:0003676//nucleic acid binding	GO:0006259//DNA metabolic process	-	PREDICTED: similar to Zinc finger RAD18 domain-containing protein C1orf124 [Acyrthosiphon pisum]	PREDICTED: Nasonia vitripennis hypothetical protein LOC100122471 (LOC100122471), mRNA	Zinc finger RAD18 domain-containing protein C1orf124 homolog
aphid_c10492	7.2593	21	797	777	0.41	-	-	-	-	-	PREDICTED: similar to zinc finger protein 650 [Acyrthosiphon pisum]	Pediculus humanus corporis staufen, putative, mRNA	-
aphid_c10493	6.73268	200	895	696	0.33	-	-	-	-	-	PREDICTED: similar to AGAP009774-PA [Acyrthosiphon pisum]	PREDICTED: Acyrthosiphon pisum DENN domain-containing protein 1A-like (LOC100167728), mRNA	-
aphid_c10494	7.52649	2	685	684	0.43	KOG2301/Inorganic ion transport and metabolism ; Signal transduction mechanisms ;/Voltage-gated Ca2+ channels, alpha1 subunits	GO:0031224//intrinsic to membrane	GO:0005216//ion channel activity	GO:0006810//transport	-	AGAP004707-PC [Anopheles gambiae str. PEST]	Aphis gossypii voltage sensitive sodium channel mRNA, partial cds	Sodium channel protein para
aphid_c10495	6.74146	666	469	198	0.3	KOG3075/Carbohydrate transport and metabolism ;/Ribose 5-phosphate isomerase	-	GO:0016853//isomerase activity	-	ko00710//Carbon fixation in photosynthetic organisms;ko01100//Metabolic pathways;ko00030//Pentose phosphate pathway;ko01110//Biosynthesis of secondary metabolites	ACYPI009666 [Acyrthosiphon pisum]	Acyrthosiphon pisum ACYPI009666 mRNA, clone: 688A5, complete cds, full-insert cDNA sequence based on the ESTs (5'-EST:FF334579, 3'-EST:FF335870)	Ribose-5-phosphate isomerase
aphid_c10496	10.0709	222	1	222	0.38	-	-	-	GO:0000578//embryonic axis specification;GO:0007169//transmembrane receptor protein tyrosine kinase signaling pathway	-	PREDICTED: similar to torso-like protein [Acyrthosiphon pisum]	PREDICTED: Acyrthosiphon pisum torso-like protein-like, transcript variant 2 (LOC100168743), mRNA	Torso-like protein
aphid_c10497	7.09611	397	819	423	0.39	KOG0078/Signal transduction mechanisms ; Intracellular trafficking, secretion, and vesicular transport ;/GTP-binding protein SEC4, small G protein superfamily, and related Ras family GTP-binding proteins	-	GO:0000166//nucleotide binding	-	-	PREDICTED: similar to AGAP006873-PA [Acyrthosiphon pisum]	Acyrthosiphon pisum mRNA, clone: ACI0AAB2YJ20, full-insert cDNA sequence based on ESTs (5'-EST:ACI0AAB2YJ20AAM1, 3'-EST ACI0AAB2YJ20BBM1)	Ras-related protein Rab-8A
aphid_c1050	20.7242	319	1938	1620	0.35	KOG1179/Lipid transport and metabolism ;/Very long-chain acyl-CoA synthetase/fatty acid transporter	GO:0016020//membrane	GO:0003824//catalytic activity	GO:0015908//fatty acid transport	-	PREDICTED: similar to AGAP010870-PA [Acyrthosiphon pisum]	Acyrthosiphon pisum mRNA, clone: ACI0AAF9YD11, full-insert cDNA sequence based on ESTs (5'-EST:ACI0AAF9YD11AAM1, 3'-EST ACI2AAF2YE06BBM1)	Long-chain fatty acid transport protein 4
aphid_c10500	9.38575	506	3	504	0.38	KOG1675/General function prediction only ;/Predicted cyclin	-	-	-	-	PREDICTED: similar to AGAP008969-PA [Acyrthosiphon pisum]	PREDICTED: Apis mellifera cyclin-Y-like (LOC550698), mRNA	Cyclin-Y
aphid_c10501	29.8023	496	2	495	0.47	KOG0757/Energy production and conversion ;/Mitochondrial carrier protein - Rim2p/Mrs12p	GO:0016020//membrane	-	GO:0006810//transport	-	PREDICTED: similar to CG18317 CG18317-PA [Acyrthosiphon pisum]	PREDICTED: Acyrthosiphon pisum solute carrier family 25 member 36-like (LOC100169180), mRNA	Solute carrier family 25 member 33
aphid_c10504	8.69609	990	577	414	0.29	-	-	-	-	-	PREDICTED: similar to GA11009-PA [Acyrthosiphon pisum]	PREDICTED: Acyrthosiphon pisum RILP-like protein homolog, transcript variant 2 (LOC100164684), mRNA	RILP-like protein homolog
aphid_c1051	26.4081	637	299	339	0.35	KOG3484/Cell cycle control, cell division, chromosome partitioning ;/Cyclin-dependent protein kinase CDC28, regulatory subunit CKS1, and related proteins	-	GO:0005488//binding;GO:0004674//protein serine/threonine kinase activity;GO:0019887//protein kinase regulator activity	GO:0043161//proteasomal ubiquitin-dependent protein catabolic process;GO:0006796//phosphate metabolic process;GO:0007056//spindle assembly involved in female meiosis;GO:0033301;GO:0007127//meiosis I;GO:0030071//regulation of mitotic metaphase/anaphase transition;GO:0007560//imaginal disc morphogenesis;GO:0006464//protein modification process	-	PREDICTED: similar to CDC28 protein kinase 1-like protein [Tribolium castaneum]	Acyrthosiphon pisum mRNA, clone: 296O11, full-insert cDNA sequence based on the ESTs (5'-EST:FF314573, 3'-EST:FF315383)	Cyclin-dependent kinases regulatory subunit
aphid_c10510	9.85699	827	378	450	0.46	KOG0395/General function prediction only ;/Ras-related GTPase	GO:0044464//cell part	GO:0017111//nucleoside-triphosphatase activity;GO:0004620//phospholipase activity;GO:0032561//guanyl ribonucleotide binding	GO:0009207	-	PREDICTED: similar to CG8500 CG8500-PA [Acyrthosiphon pisum]	PREDICTED: Canis familiaris similar to small GTP-binding tumor suppressor 1 (LOC485068), mRNA	GTP-binding protein Di-Ras2
aphid_c10511	8.36682	1647	211	1437	0.32	KOG1181/Function unknown ;/FOG: Low-complexity	-	-	-	ko04110//Cell cycle	PREDICTED: similar to myosin light chain kinase, partial [Acyrthosiphon pisum]	PREDICTED: Acyrthosiphon pisum titin-like (LOC100167381), mRNA	Titin
aphid_c10512	14.4973	241	525	285	0.41	-	-	-	-	-	-	PREDICTED: Acyrthosiphon pisum caspase-1-like, transcript variant 2 (LOC100161906), mRNA	-
aphid_c10514	12.2674	288	1	288	0.59	-	-	-	-	-	-	PREDICTED: Acyrthosiphon pisum regulator of G-protein signaling 9-like, transcript variant 2 (LOC100166269), mRNA	-
aphid_c10516	8.75647	1167	481	687	0.45	-	-	-	-	-	PREDICTED: similar to GA12466-PA, partial [Acyrthosiphon pisum]	PREDICTED: Acyrthosiphon pisum hypothetical protein LOC100165401 (LOC100165401), mRNA	-
aphid_c10517	9.26648	3	557	555	0.59	-	-	-	-	-	hypothetical protein TcasGA2_TC007653 [Tribolium castaneum]	Drosophila persimilis GL16530 (Dper\GL16530), mRNA	-
aphid_c10520	9.55413	3	449	447	0.63	-	-	-	-	-	-	-	Probable endo-beta-1,4-glucanase D
aphid_c10521	6.68625	629	1090	462	0.26	-	-	-	-	-	PREDICTED: similar to transposase domain-containing protein [Acyrthosiphon pisum]	PREDICTED: Acyrthosiphon pisum luciferin 4-monooxygenase-like (LOC100167159), mRNA	-
aphid_c10522	10.1471	759	46	714	0.34	KOG1836/Extracellular structures ;/Extracellular matrix glycoprotein Laminin subunits alpha and gamma	-	-	-	ko04510//Focal adhesion	PREDICTED: similar to laminin A chain, putative, partial [Acyrthosiphon pisum]	PREDICTED: Acyrthosiphon pisum laminin subunit alpha-like (LOC100169395), mRNA	Laminin subunit alpha
aphid_c10523	10.099	167	562	396	0.37	KOG0331/RNA processing and modification ;/ATP-dependent RNA helicase	-	GO:0016787//hydrolase activity;GO:0005488//binding	-	ko03040//Spliceosome	DEAD box ATP-dependent RNA helicase, putative [Pediculus humanus corporis]	Acyrthosiphon pisum mRNA, clone: 648M3, full-insert cDNA sequence based on the ESTs (5'-EST:FF328000, 3'-EST:FF329819)	ATP-dependent RNA helicase DBP2
aphid_c10524	19.2712	884	3	882	0.35	KOG4369/Signal transduction mechanisms ;/RTK signaling protein MASK/UNC-44	GO:0044444//cytoplasmic part	GO:0003676//nucleic acid binding	GO:0001745//compound eye morphogenesis;GO:0007010//cytoskeleton organization;GO:0007167//enzyme linked receptor protein signaling pathway;GO:0006959//humoral immune response	-	PREDICTED: similar to mCG142699 [Acyrthosiphon pisum]	PREDICTED: Tribolium castaneum similar to Ankyrin repeat domain-containing protein 17 (Gene trap ankyrin repeat protein) (Serologically defined breast cancer antigen NY-BR-16) (LOC663344), mRNA	Ankyrin repeat and KH domain-containing protein mask
aphid_c10525	9.80312	616	1932	1317	0.3	KOG0247/Cytoskeleton ;/Kinesin-like protein	GO:0015630//microtubule cytoskeleton;GO:0044430//cytoskeletal part;GO:0005634//nucleus	GO:0017111//nucleoside-triphosphatase activity;GO:0005488//binding	GO:0009987//cellular process	-	PREDICTED: similar to MGC79056 protein [Acyrthosiphon pisum]	PREDICTED: Acyrthosiphon pisum kinesin-like protein KIF20A-like (LOC100161605), mRNA	Kinesin-like protein KIF20B
aphid_c10526	9.80312	2	967	966	0.57	KOG3806/Transcription ;/Predicted transcription factor	GO:0043231//intracellular membrane-bounded organelle	GO:0003677//DNA binding	GO:0006351//transcription, DNA-dependent;GO:0006909//phagocytosis;GO:0007450//dorsal/ventral pattern formation, imaginal disc;GO:0003006//developmental process involved in reproduction;GO:0001752//compound eye photoreceptor fate commitment;GO:0016337//cell-cell adhesion;GO:0042685//cardioblast cell fate specification;GO:0055002//striated muscle cell development;GO:0007169//transmembrane receptor …	-	conserved hypothetical protein [Pediculus humanus corporis]	Ixodes scapularis ets2, putative, mRNA	ETS-like protein pointed, isoform P2/D
aphid_c10527	12.8624	60	446	387	0.35	KOG1863/Posttranslational modification, protein turnover, chaperones ;/Ubiquitin carboxyl-terminal hydrolase	GO:0043231//intracellular membrane-bounded organelle;GO:0005694//chromosome	GO:0019783//small conjugating protein-specific protease activity;GO:0016790//thiolester hydrolase activity	GO:0070646;GO:0019941//modification-dependent protein catabolic process	-	ubiquitin carboxyl-terminal hydrolase 7 [Nasonia vitripennis]	Pediculus humanus corporis ubiquitin carboxyl-terminal hydrolase, putative, mRNA	Ubiquitin carboxyl-terminal hydrolase 7
aphid_c10528	10.9149	135	1025	891	0.32	-	-	-	-	-	PREDICTED: hypothetical protein [Acyrthosiphon pisum]	PREDICTED: Acyrthosiphon pisum hypothetical protein LOC100168539 (LOC100168539), mRNA	-
aphid_c10529	12.2022	564	1	564	0.35	-	-	-	-	ko00230//Purine metabolism;ko00240//Pyrimidine metabolism;ko01100//Metabolic pathways;ko03030//DNA replication	PREDICTED: similar to MGC80532 protein [Acyrthosiphon pisum]	PREDICTED: Acyrthosiphon pisum hypothetical protein LOC100168132 (LOC100168132), mRNA	-
aphid_c1053	14.0626	2106	769	1338	0.34	KOG4261/Cytoskeleton ;/Talin	GO:0005737//cytoplasm;GO:0005924//cell-substrate adherens junction;GO:0031252//cell leading edge	GO:0005488//binding	-	ko04510//Focal adhesion	PREDICTED: similar to talin-1 [Acyrthosiphon pisum]	Pediculus humanus corporis Talin-2, putative, mRNA	Talin-1
aphid_c10530	8.48003	573	1	573	0.41	KOG0792/Signal transduction mechanisms ;/Protein tyrosine phosphatase PTPMEG, contains FERM domain	GO:0005622//intracellular	GO:0005515//protein binding;GO:0019787//small conjugating protein ligase activity	GO:0055092//sterol homeostasis;GO:0048731;GO:0010985;GO:0009896;GO:0031329;GO:0031647//regulation of protein stability;GO:0016567//protein ubiquitination	-	PREDICTED: similar to myosin regulatory light chain interacting protein [Acyrthosiphon pisum]	PREDICTED: Acyrthosiphon pisum e3 ubiquitin-protein ligase MYLIP-like (LOC100162982), mRNA	E3 ubiquitin-protein ligase MYLIP
aphid_c10532	8.05405	426	1	426	0.36	KOG2193/RNA processing and modification ; General function prediction only ;/IGF-II mRNA-binding protein IMP, contains RRM and KH domains	GO:0005681//spliceosomal complex	GO:0005488//binding	GO:0007416//synapse assembly;GO:0000377;GO:0048232//male gamete generation	-	PREDICTED: similar to IGF-II mRNA-binding protein CG1691-PA [Acyrthosiphon pisum]	PREDICTED: Acyrthosiphon pisum insulin-like growth factor 2 mRNA-binding protein 1-like, transcript variant 3 (LOC100163176), mRNA	Insulin-like growth factor 2 mRNA-binding protein 3
aphid_c10533	11.3062	117	578	462	0.32	KOG2719/General function prediction only ;/Metalloprotease	GO:0044424//intracellular part	GO:0008237//metallopeptidase activity	GO:0009987//cellular process;GO:0006508//proteolysis	-	zinc metallopeptidase (STE24 homolog) [Xenopus laevis]	PREDICTED: Acyrthosiphon pisum CAAX prenyl protease 1 homolog (LOC100571880), mRNA	CAAX prenyl protease 1 homolog
aphid_c10534	13.2291	903	379	525	0.31	-	-	-	-	-	PREDICTED: similar to CG32377 CG32377-PA [Acyrthosiphon pisum]	PREDICTED: Acyrthosiphon pisum hypothetical protein LOC100165888 (LOC100165888), mRNA	-
aphid_c10535	11.6283	665	408	258	0.55	-	-	-	-	-	-	PREDICTED: Acyrthosiphon pisum hypothetical protein LOC100568923 (LOC100568923), mRNA	-
aphid_c10536	8.78295	74	1252	1179	0.43	KOG1923/Signal transduction mechanisms ; Cytoskeleton ;/Rac1 GTPase effector FRL	-	GO:0005488//binding	GO:0035317//imaginal disc-derived wing hair organization;GO:0030036//actin cytoskeleton organization;GO:0001736//establishment of planar polarity	-	PREDICTED: similar to CG13913 CG13913-PA [Acyrthosiphon pisum]	PREDICTED: Acyrthosiphon pisum hypothetical protein LOC100166066 (LOC100166066), mRNA	-
aphid_c10539	8.51564	3	506	504	0.64	KOG0257/Amino acid transport and metabolism ;/Kynurenine aminotransferase, glutamine transaminase K	-	GO:0016740//transferase activity	GO:0044238//primary metabolic process;GO:0009058//biosynthetic process;GO:0034641//cellular nitrogen compound metabolic process	ko00400//Phenylalanine, tyrosine and tryptophan biosynthesis;ko00330//Arginine and proline metabolism;ko00360//Phenylalanine metabolism;ko00710//Carbon fixation in photosynthetic organisms;ko00270//Cysteine and methionine metabolism;ko01100//Metabolic pathways;ko00950//Isoquinoline alkaloid biosynthesis;ko00350//Tyrosine metabolism;ko00960//Tropane, piperidine and pyridine alkaloid biosynthesis;k…	kynurenine aminotransferase, putative [Ixodes scapularis]	-	Aspartate aminotransferase
aphid_c10540	8.29968	400	2	399	0.32	KOG2443/Function unknown ;/Uncharacterized conserved protein	GO:0031090//organelle membrane;GO:0043231//intracellular membrane-bounded organelle;GO:0044425//membrane part	GO:0008233//peptidase activity;GO:0005488//binding	GO:0006508//proteolysis	-	PREDICTED: similar to signal peptide peptidase [Acyrthosiphon pisum]	PREDICTED: Hydra magnipapillata similar to predicted protein (LOC100201126), mRNA	Minor histocompatibility antigen H13
aphid_c10541	11.5246	62	673	612	0.52	-	-	-	-	-	AGAP005924-PA [Anopheles gambiae str. PEST]	Drosophila persimilis GL23245 (Dper\GL23245), mRNA	-
aphid_c10542	7.84736	3	1091	1089	0.3	-	-	-	-	-	PREDICTED: hypothetical protein [Acyrthosiphon pisum]	PREDICTED: Acyrthosiphon pisum hypothetical protein LOC100168220 (LOC100168220), mRNA	-
aphid_c10544	6.23915	1104	277	828	0.46	KOG3528/Function unknown ;/FOG: PDZ domain	-	-	-	-	conserved hypothetical protein [Pediculus humanus corporis]	PREDICTED: Acyrthosiphon pisum hypothetical protein LOC100575056 (LOC100575056), mRNA	-
aphid_c10545	7.50192	597	403	195	0.23	-	-	-	-	-	-	PREDICTED: Acyrthosiphon pisum hypothetical protein LOC100165116, transcript variant 1 (LOC100165116), mRNA	-
aphid_c10546	8.67567	666	283	384	0.28	KOG4605/Function unknown ;/Uncharacterized conserved protein containing CDGSH-type Zn-finger	GO:0043227//membrane-bounded organelle	GO:0051536//iron-sulfur cluster binding	-	-	hypothetical protein LOC100168558 [Acyrthosiphon pisum]	PREDICTED: Acyrthosiphon pisum phosphatidylinositol-5-phosphate 4-kinase type-2 beta-like, transcript variant 3 (LOC100164484), mRNA	CDGSH iron-sulfur domain-containing protein 3, mitochondrial
aphid_c10547	13.0158	388	654	267	0.3	-	-	-	-	-	-	PREDICTED: Acyrthosiphon pisum nuclear hormone receptor FTZ-F1-like (LOC100162562), mRNA	-
aphid_c10548	8.68096	1051	626	426	0.33	KOG0920/RNA processing and modification ;/ATP-dependent RNA helicase A	GO:0043231//intracellular membrane-bounded organelle;GO:0043186//P granule	GO:0005488//binding	GO:0007126//meiosis;GO:0048232//male gamete generation;GO:0034660//ncRNA metabolic process;GO:0006306//DNA methylation	-	PREDICTED: similar to tudor domain containing 9 [Acyrthosiphon pisum]	Entamoeba histolytica HM-1:IMSS helicase, putative, mRNA	Putative ATP-dependent RNA helicase TDRD9
aphid_c10549	15.4997	3	263	261	0.25	-	-	-	-	-	-	Acyrthosiphon pisum BAC VMRC38-10-A8 (Benaroya Research Institute VMRC38 Acrythosiphon pisum (Pea Aphid) BAC library) complete sequence	-
aphid_c10550	7.3531	1	1419	1419	0.58	-	GO:0044464//cell part	-	GO:0010765//positive regulation of sodium ion transport	-	PREDICTED: similar to AGAP002819-PA [Tribolium castaneum]	Drosophila erecta GG14212 (Dere\GG14212), mRNA	-
aphid_c10551	9.71414	2	619	618	0.3	KOG0392/Transcription ;/SNF2 family DNA-dependent ATPase domain-containing protein	-	GO:0005488//binding	-	ko00230//Purine metabolism	PREDICTED: similar to TATA-binding protein-associated factor 172 [Tribolium castaneum]	PREDICTED: Acyrthosiphon pisum BTAF1 RNA polymerase II, B-TFIID transcription factor-associated, 170kDa (Mot1 homolog, S. cerevisiae) (BTAF1), mRNA	TATA-binding protein-associated factor 172
aphid_c10552	7.19866	125	640	516	0.35	-	-	-	-	ko00562//Inositol phosphate metabolism;ko01100//Metabolic pathways;ko04070//Phosphatidylinositol signaling system	PREDICTED: similar to phopsphatidylinositol 3-kinase [Acyrthosiphon pisum]	PREDICTED: Acyrthosiphon pisum phosphatidylinositol-4-phosphate 3-kinase C2 domain-containing subunit alpha-like (LOC100160780), mRNA	-
aphid_c10553	11.1713	157	540	384	0.34	KOG0118/General function prediction only ;/FOG: RRM domain	-	-	-	ko03040//Spliceosome;ko03008//Ribosome biogenesis in eukaryotes;ko03018//RNA degradation	PREDICTED: similar to HRP130 protein [Acyrthosiphon pisum]	PREDICTED: Acyrthosiphon pisum transcription elongation regulator 1-like (LOC100165305), mRNA	Basic-leucine zipper transcription factor A
aphid_c10555	7.89821	719	84	636	0.31	-	-	-	-	-	PREDICTED: similar to Unc-89 CG33519-PB [Acyrthosiphon pisum]	PREDICTED: Acyrthosiphon pisum muscle M-line assembly protein unc-89-like (LOC100167996), mRNA	-
aphid_c10556	7.32809	1	588	588	0.59	KOG3105/Chromatin structure and dynamics ; Cell cycle control, cell division, chromosome partitioning ;/DNA-binding centromere protein B (CENP-B)	GO:0043231//intracellular membrane-bounded organelle	-	-	-	ACYPI37262 [Acyrthosiphon pisum]	Acyrthosiphon pisum ACYPI37262 mRNA, clone: 336O15, complete cds, full-insert cDNA sequence based on the ESTs (5'-EST:FF294160, 3'-EST:FF295111)	Tigger transposable element-derived protein 6
aphid_c10557	14.1741	491	60	432	0.31	KOG2498/Signal transduction mechanisms ;/IK cytokine down-regulator of HLA class II	GO:0005681//spliceosomal complex	-	-	-	axoneme-associated protein mst101, putative [Pediculus humanus corporis]	PREDICTED: Apis mellifera hypothetical protein LOC411392, transcript variant 1 (LOC411392), mRNA	Protein Red
aphid_c10558	10.0269	1602	1072	531	0.41	-	-	-	-	-	hypothetical protein LOC100163990 [Acyrthosiphon pisum]	Acyrthosiphon pisum ACYPI005037 mRNA, clone: 579O15, complete cds, full-insert cDNA sequence based on the ESTs (5'-EST:FF316270, 3'-EST:FF316499)	-
aphid_c10559	8.63016	1	675	675	0.33	KOG0889/Signal transduction mechanisms ; Chromatin structure and dynamics ; Replication, recombination and repair ; Cell cycle control, cell division, chromosome partitioning ;/Histone acetyltransferase SAGA, TRRAP/TRA1 component, PI-3 kinase superfamily	-	GO:0016772//transferase activity, transferring phosphorus-containing groups	-	-	PREDICTED: similar to transformation/transcription domain-associated protein, partial [Acyrthosiphon pisum]	PREDICTED: Ornithorhynchus anatinus similar to galactokinase, transcript variant 1 (LOC100080669), mRNA	Transformation/transcription domain-associated protein
aphid_c10560	17.7546	421	248	174	0.28	-	-	-	-	-	-	PREDICTED: Acyrthosiphon pisum hypothetical protein LOC100164379 (LOC100164379), mRNA	-
aphid_c10561	9.37995	3	809	807	0.4	KOG3921/Function unknown ;/Uncharacterized conserved protein	GO:0016020//membrane	GO:0005488//binding	GO:0008104//protein localization;GO:0008306//associative learning	-	PREDICTED: similar to moladietz CG4482-PD [Acyrthosiphon pisum]	Acyrthosiphon pisum mRNA, clone: ACI0AAF49YA03, full-insert cDNA sequence based on ESTs (5'-EST:ACI0AAF49YA03AAM1, 3'-EST ACI2AAF7YN22BBM1)	Dual oxidase maturation factor 1
aphid_c10564	12.5502	93	593	501	0.31	KOG0800/Posttranslational modification, protein turnover, chaperones ;/FOG: Predicted E3 ubiquitin ligase	-	GO:0046914//transition metal ion binding	-	-	hypothetical protein LOC100159552 [Acyrthosiphon pisum]	Acyrthosiphon pisum RING finger protein 181-like (LOC100159552), mRNA	E3 ubiquitin-protein ligase RNF181
aphid_c10565	7.90627	761	3	759	0.49	-	-	-	-	-	-	Acyrthosiphon pisum mRNA, clone: ACI0AAF16YI10, full-insert cDNA sequence based on ESTs (5'-EST:ACI0AAF16YI10AAM1, 3'-EST ACI2AAF3YG24BBM1)	-
aphid_c10566	9.62886	537	1	537	0.45	KOG0382/General function prediction only ;/Carbonic anhydrase	-	-	-	ko00910//Nitrogen metabolism	PREDICTED: similar to AGAP007550-PA [Acyrthosiphon pisum]	Acyrthosiphon pisum mRNA, clone: ACI0AAB5YC06, full-insert cDNA sequence based on ESTs (5'-EST:ACI0AAB5YC06AAM1, 3'-EST ACI2AAB1YG07BBM1)	-
aphid_c10567	8.70488	512	3	510	0.43	KOG3266/Amino acid transport and metabolism ;/Predicted glycine cleavage system H protein	-	-	-	-	hypothetical protein LOC230234 [Mus musculus]	PREDICTED: Acyrthosiphon pisum UPF0436 protein C9orf6 homolog (LOC100572918), mRNA	UPF0436 protein C9orf6 homolog
aphid_c10568	9.32666	280	2	279	0.28	-	-	-	-	-	PREDICTED: similar to AGAP010055-PA [Acyrthosiphon pisum]	PREDICTED: Acyrthosiphon pisum codanin-1-like, transcript variant 1 (LOC100164374), mRNA	Codanin-1
aphid_c10569	18.3677	109	2298	2190	0.47	KOG1362/Lipid transport and metabolism ;/Choline transporter-like protein	-	-	-	ko03040//Spliceosome	PREDICTED: similar to choline transporter-like protein 2 [Acyrthosiphon pisum]	Drosophila ananassae GF23289 (Dana\GF23289), mRNA	CTL-like protein 2
aphid_c1057	19.5526	1287	169	1119	0.31	KOG0866/Intracellular trafficking, secretion, and vesicular transport ;/Ran-binding protein RANBP3	-	-	GO:0046907//intracellular transport	ko03013//RNA transport	PREDICTED: similar to conserved hypothetical protein [Acyrthosiphon pisum]	PREDICTED: Acyrthosiphon pisum ran-binding protein 3-like (LOC100165668), mRNA	Ran-binding protein 3
aphid_c10570	7.25407	538	362	177	0.24	-	-	-	-	-	-	PREDICTED: Acyrthosiphon pisum cold shock domain-containing protein E1-like, transcript variant 2 (LOC100161634), mRNA	-
aphid_c10571	10.0793	536	3	534	0.49	KOG1704/Signal transduction mechanisms ; Cytoskeleton ; General function prediction only ;/FOG: LIM domain	-	GO:0046914//transition metal ion binding	-	ko04310//Wnt signaling pathway	PREDICTED: similar to AGAP005398-PA, partial [Acyrthosiphon pisum]	PREDICTED: Acyrthosiphon pisum prickle-like protein 3-like (LOC100160412), mRNA	Prickle-like protein 3
aphid_c10572	11.3257	1	1098	1098	0.35	KOG1038/Transcription ; Replication, recombination and repair ;/Mitochondrial/chloroplast DNA-directed RNA polymerase RPO41, provides primers for DNA replication-initiation	GO:0005759//mitochondrial matrix	GO:0034062//RNA polymerase activity;GO:0003676//nucleic acid binding	GO:0006351//transcription, DNA-dependent	-	PREDICTED: similar to CG4644 CG4644-PA [Acyrthosiphon pisum]	Plasmodium chabaudi chabaudi DNA-dependent RNA polymerase, (PC000152.03.0) partial mRNA	DNA-directed RNA polymerase, mitochondrial
aphid_c10575	7.81663	200	847	648	0.34	KOG1135/RNA processing and modification ;/mRNA cleavage and polyadenylation factor II complex, subunit CFT2 (CPSF subunit)	GO:0005849//mRNA cleavage factor complex	-	-	-	PREDICTED: similar to AGAP002474-PA [Acyrthosiphon pisum]	PREDICTED: Apis mellifera cleavage and polyadenylation specificity factor 100 (Cpsf100), mRNA	Cleavage and polyadenylation specificity factor subunit 2
aphid_c10577	6.06356	924	1	924	0.59	KOG0849/Transcription ;/Transcription factor PRD and related proteins, contain PAX and HOX domains	GO:0043231//intracellular membrane-bounded organelle	GO:0003677//DNA binding	GO:0006351//transcription, DNA-dependent;GO:0032502//developmental process;GO:0032501//multicellular organismal process	-	PREDICTED: similar to AGAP010358-PA [Acyrthosiphon pisum]	Ixodes scapularis homeobox domain-containing protein, putative, mRNA	Paired box protein Pax-3-B
aphid_c10578	8.15801	281	1162	882	0.31	KOG4301/Cytoskeleton ;/Beta-dystrobrevin	GO:0016010//dystrophin-associated glycoprotein complex	GO:0046914//transition metal ion binding;GO:0005515//protein binding	-	-	PREDICTED: similar to Dystrobrevin-like CG8529-PF [Acyrthosiphon pisum]	PREDICTED: Acyrthosiphon pisum dystrobrevin beta-like (LOC100163134), mRNA	Dystrobrevin alpha
aphid_c10579	7.45057	694	2	693	0.48	KOG4338/Lipid transport and metabolism ;/Predicted lipoprotein	-	-	-	-	PREDICTED: similar to CG15828 CG15828-PA, partial [Acyrthosiphon pisum]	Acyrthosiphon pisum mRNA, clone: ACI0AAF49YO11, full-insert cDNA sequence based on ESTs (5'-EST:ACI0AAF49YO11AAM1, 3'-EST ACI2AAF8YG13BBM1)	Apolipophorins
aphid_c1058	17.0718	234	1043	810	0.35	KOG3767/General function prediction only ;/Sideroflexin	GO:0005740//mitochondrial envelope;GO:0031090//organelle membrane	GO:0015075//ion transmembrane transporter activity;GO:0005488//binding	GO:0009987//cellular process;GO:0006812//cation transport	ko04110//Cell cycle;ko04120//Ubiquitin mediated proteolysis	hypothetical protein LOC100164284 [Acyrthosiphon pisum]	PREDICTED: Hydra magnipapillata similar to Sideroflexin-1 (LOC100209632), mRNA	Sideroflexin-1
aphid_c10580	8.49645	3	710	708	0.5	KOG1892/Cytoskeleton ;/Actin filament-binding protein Afadin	-	-	-	ko04530//Tight junction;ko04520//Adherens junction	PREDICTED: similar to GA15389-PA [Acyrthosiphon pisum]	PREDICTED: Acyrthosiphon pisum afadin-like (LOC100169483), mRNA	Afadin
aphid_c10582	7.95186	135	866	732	0.48	-	-	-	-	-	PREDICTED: similar to serine (or cysteine) proteinase inhibitor, clade A, member 1d [Acyrthosiphon pisum]	Acyrthosiphon pisum mRNA, clone: ACI0AAF31YM11, full-insert cDNA sequence based on ESTs (5'-EST:ACI0AAF31YM11AAM1, 3'-EST ACI2AAF5YK16BBM1)	-
aphid_c10583	15.198	975	1385	411	0.41	KOG1238/General function prediction only ;/Glucose dehydrogenase/choline dehydrogenase/mandelonitrile lyase (GMC oxidoreductase family)	-	GO:0016614//oxidoreductase activity, acting on CH-OH group of donors;GO:0050662//coenzyme binding	-	ko00260//Glycine, serine and threonine metabolism;ko01100//Metabolic pathways;ko00030//Pentose phosphate pathway;ko01110//Biosynthesis of secondary metabolites	PREDICTED: similar to AGAP002557-PA [Acyrthosiphon pisum]	Aedes aegypti glucose dehydrogenase partial mRNA	Glucose dehydrogenase [acceptor]
aphid_c10584	7.64331	598	146	453	0.35	KOG3778/Function unknown ;/Uncharacterized conserved protein	-	-	-	-	PREDICTED: similar to CG7289 CG7289-PA [Acyrthosiphon pisum]	PREDICTED: Acyrthosiphon pisum hypothetical protein LOC100162489 (LOC100162489), mRNA	Uncharacterized protein KIAA2013 homolog
aphid_c10585	8.38718	354	737	384	0.44	-	-	-	-	-	-	PREDICTED: Acyrthosiphon pisum hypothetical protein LOC100572955 (LOC100572955), mRNA	-
aphid_c10586	8.17409	3	680	678	0.35	KOG4410/Coenzyme transport and metabolism ;/5-formyltetrahydrofolate cyclo-ligase	-	GO:0005488//binding	-	ko01100//Metabolic pathways;ko00670//One carbon pool by folate	PREDICTED: similar to Methenyltetrahydrofolate synthetase domain-containing protein [Acyrthosiphon pisum]	PREDICTED: Acyrthosiphon pisum hypothetical protein LOC100160598, transcript variant 1 (LOC100160598), mRNA	Methenyltetrahydrofolate synthase domain-containing protein
aphid_c10587	6.52372	1319	297	1023	0.3	KOG1721/General function prediction only ;/FOG: Zn-finger	-	-	-	-	PREDICTED: similar to Zinc finger protein 43 (Zinc finger protein 39) (Zinc protein HTF6) (Zinc finger protein KOX27) [Tribolium castaneum]	-	Zinc finger protein 567
aphid_c10588	9.57537	457	2	456	0.39	-	-	-	-	-	hypothetical protein TcasGA2_TC008993 [Tribolium castaneum]	PREDICTED: Acyrthosiphon pisum hypothetical protein LOC100575191, transcript variant 2 (LOC100575191), mRNA	-
aphid_c10589	7.27243	711	1	711	0.6	KOG1721/General function prediction only ;/FOG: Zn-finger	GO:0044427;GO:0031981//nuclear lumen	GO:0003677//DNA binding	GO:0007049//cell cycle	-	PREDICTED: similar to CG12701 CG12701-PA [Acyrthosiphon pisum]	PREDICTED: Ailuropoda melanoleuca zinc finger protein 729-like (LOC100476066), mRNA	Zinc finger protein 749
aphid_c1059	26.3991	1376	825	552	0.29	KOG1140/Posttranslational modification, protein turnover, chaperones ;/N-end rule pathway, recognition component UBR1	-	GO:0046914//transition metal ion binding;GO:0019787//small conjugating protein ligase activity	GO:0009057//macromolecule catabolic process;GO:0032446//protein modification by small protein conjugation	-	PREDICTED: similar to ubiquitin ligase E3 alpha [Acyrthosiphon pisum]	PREDICTED: Acyrthosiphon pisum acetyl-coenzyme A transporter 1-like (LOC100163344), mRNA	E3 ubiquitin-protein ligase UBR2
aphid_c10590	6.62061	750	190	561	0.29	KOG3671/Signal transduction mechanisms ; Cytoskeleton ;/Actin regulatory protein (Wiskott-Aldrich syndrome protein)	GO:0042995//cell projection	GO:0005488//binding	GO:0000226//microtubule cytoskeleton organization;GO:0008544//epidermis development;GO:0008360//regulation of cell shape;GO:0045010//actin nucleation;GO:0007409//axonogenesis;GO:0051301//cell division;GO:0000768//syncytium formation by plasma membrane fusion;GO:0003002//regionalization;GO:0009887//organ morphogenesis;GO:0008582//regulation of synaptic growth at neuromuscular junction	ko04520//Adherens junction	PREDICTED: similar to Wiskott-Aldrich syndrome gene-like protein [Acyrthosiphon pisum]	PREDICTED: Acyrthosiphon pisum neural Wiskott-Aldrich syndrome protein-like (LOC100160932), mRNA	Wiskott-Aldrich syndrome protein
aphid_c10592	9.29982	126	320	195	0.29	KOG2205/Function unknown ;/Uncharacterized conserved protein	-	-	-	-	PREDICTED: similar to AGAP005546-PA [Acyrthosiphon pisum]	PREDICTED: Acyrthosiphon pisum protein FAM135A-like, transcript variant 1 (LOC100168228), mRNA	Protein FAM135B
aphid_c10593	9.02391	503	186	318	0.29	-	-	-	-	-	PREDICTED: similar to CG3579-PA [Apis mellifera]	PREDICTED: Acyrthosiphon pisum hypothetical protein LOC100575827 (LOC100575827), mRNA	-
aphid_c10595	6.70938	1140	514	627	0.33	-	-	-	-	-	PREDICTED: similar to Os12g0565800, partial [Acyrthosiphon pisum]	PREDICTED: Acyrthosiphon pisum zinc finger MYM-type protein 1-like (LOC100575311), miscRNA	Zinc finger MYM-type protein 1
aphid_c10596	68.7593	29	163	135	0.18	-	-	-	-	-	-	PREDICTED: Acyrthosiphon pisum protein held out wings-like (LOC100158806), mRNA	-
aphid_c10597	7.95003	456	1	456	0.51	KOG0158/Secondary metabolites biosynthesis, transport and catabolism ;/Cytochrome P450 CYP3/CYP5/CYP6/CYP9 subfamilies	-	GO:0046872//metal ion binding;GO:0016491//oxidoreductase activity	-	ko00980//Metabolism of xenobiotics by cytochrome P450;ko00140//Steroid hormone biosynthesis;ko00590//Arachidonic acid metabolism;ko00071//Fatty acid metabolism;ko00591//Linoleic acid metabolism;ko01100//Metabolic pathways;ko00627//Aminobenzoate degradation;ko00830//Retinol metabolism	cytochrome P450 9E1 [Diploptera punctata]	PREDICTED: Acyrthosiphon pisum protein fem-1 homolog CG6966-like (LOC100165723), mRNA	Probable cytochrome P450 6a14
aphid_c10599	21.723	479	2008	1530	0.51	KOG3656/General function prediction only ;/FOG: 7 transmembrane receptor	-	GO:0004871//signal transducer activity	-	ko04020//Calcium signaling pathway	PREDICTED: similar to CG12290-PA [Nasonia vitripennis]	PREDICTED: Acyrthosiphon pisum putative tyramine receptor 2-like (LOC100572358), mRNA	Histamine H2 receptor
aphid_c106	23.1937	38	2386	2349	0.4	KOG2294/Transcription ;/Transcription factor of the Forkhead/HNF3 family	-	GO:0003677//DNA binding	GO:0006351//transcription, DNA-dependent	-	PREDICTED: similar to Forkhead box protein K1 (Myocyte nuclear factor) (MNF), partial [Acyrthosiphon pisum]	Mus musculus strain C57BL/6 interleukin enhancer binding factor 1 (Foxk2) mRNA, complete cds	Forkhead box protein K1
aphid_c1060	18.7242	1238	75	1164	0.38	-	-	-	-	-	PREDICTED: hypothetical protein [Acyrthosiphon pisum]	PREDICTED: Acyrthosiphon pisum hypothetical protein LOC100574343 (LOC100574343), mRNA	Splicing factor, arginine/serine-rich 18
aphid_c10600	9.26648	558	1	558	0.36	KOG1241/Nuclear structure ; Intracellular trafficking, secretion, and vesicular transport ;/Karyopherin (importin) beta 1	GO:0015630//microtubule cytoskeleton;GO:0044444//cytoplasmic part;GO:0005635//nuclear envelope	GO:0008565//protein transporter activity	GO:0065008;GO:0042993//positive regulation of transcription factor import into nucleus;GO:0000087//M phase of mitotic cell cycle;GO:0030036//actin cytoskeleton organization	-	PREDICTED: similar to importin subunit beta [Acyrthosiphon pisum]	PREDICTED: Acyrthosiphon pisum importin subunit beta-like (LOC100158993), mRNA	Importin subunit beta
aphid_c10601	7.97947	491	1399	909	0.36	-	-	-	-	-	PREDICTED: similar to CG7597 CG7597-PA [Acyrthosiphon pisum]	Acyrthosiphon pisum mRNA, clone: 237C5, full-insert cDNA sequence based on the ESTs (5'-EST:EX640577, 3'-EST:EX642181)	-
aphid_c10603	10.1188	31	462	432	0.56	-	-	-	-	-	-	-	-
aphid_c10604	6.87593	501	1	501	0.39	KOG3513/Signal transduction mechanisms ;/Neural cell adhesion molecule L1	GO:0044464//cell part	-	GO:0009987//cellular process	-	PREDICTED: hemicentin 1 [Rattus norvegicus]	Acyrthosiphon pisum mRNA, clone: ACI0AAF52YM14, full-insert cDNA sequence based on ESTs (5'-EST:ACI0AAF52YM14AAM1, 3'-EST ACI2AAF8YJ09BBM1)	Contactin-5
aphid_c10606	9.5657	991	2	990	0.34	KOG3627/Amino acid transport and metabolism ;/Trypsin	-	-	-	ko04610//Complement and coagulation cascades	PREDICTED: similar to serine protease 1, partial [Acyrthosiphon pisum]	PREDICTED: Acyrthosiphon pisum limulus clotting factor C-like (LOC100569548), mRNA	Limulus clotting factor C
aphid_c10608	8.60349	1	477	477	0.33	KOG2517/Carbohydrate transport and metabolism ;/Ribulose kinase and related carbohydrate kinases	-	-	-	ko04626//Plant-pathogen interaction;ko01100//Metabolic pathways;ko00561//Glycerolipid metabolism	PREDICTED: similar to RIKEN cDNA C330018K18 [Acyrthosiphon pisum]	PREDICTED: Acyrthosiphon pisum putative glycerol kinase 5-like (LOC100167782), mRNA	Putative glycerol kinase 5
aphid_c10611	5.65104	915	1	915	0.34	KOG1187/Signal transduction mechanisms ;/Serine/threonine protein kinase	-	GO:0005488//binding;GO:0004672//protein kinase activity	-	ko04620//Toll-like receptor signaling pathway;ko04210//Apoptosis	PREDICTED: similar to serine/threonine protein kinase death domain protein, pelle-like (AGAP002966-PA) [Acyrthosiphon pisum]	PREDICTED: Nasonia vitripennis similar to ENSANGP00000010886 (LOC100116695), mRNA	Serine/threonine-protein kinase pelle
aphid_c10612	13.9479	3	641	639	0.35	KOG0245/Cytoskeleton ;/Kinesin-like protein	GO:0005875//microtubule associated complex	GO:0003774//motor activity;GO:0032559	GO:0051648//vesicle localization;GO:0048741//skeletal muscle fiber development;GO:0006935//chemotaxis;GO:0007626//locomotory behavior;GO:0048489//synaptic vesicle transport;GO:0007017//microtubule-based process;GO:0016050//vesicle organization	-	PREDICTED: similar to unc-104 CG8566-PD isoform 1 [Apis mellifera]	PREDICTED: Xenopus (Silurana) tropicalis kinesin family member 1B (kif1b), mRNA	Kinesin-like protein unc-104
aphid_c10614	9.56209	719	3	717	0.43	-	-	-	-	ko03410//Base excision repair	PREDICTED: similar to GA15170-PA [Acyrthosiphon pisum]	PREDICTED: Acyrthosiphon pisum hypothetical protein LOC100164619 (LOC100164619), mRNA	-
aphid_c10615	13.8997	4	753	750	0.29	KOG3610/Signal transduction mechanisms ;/Plexins (functional semaphorin receptors)	GO:0016020//membrane	GO:0005488//binding	GO:0007411//axon guidance;GO:0009966//regulation of signal transduction;GO:0016601//Rac protein signal transduction;GO:0007266//Rho protein signal transduction	-	PREDICTED: similar to GA14409-PA [Acyrthosiphon pisum]	PREDICTED: Acyrthosiphon pisum plexin-B-like, transcript variant 2 (LOC100168635), mRNA	Plexin-B
aphid_c10616	9.65884	212	802	591	0.45	KOG4671/General function prediction only ;/Brain cell membrane protein 1 (BCMP1)	GO:0016020//membrane	-	GO:0021782//glial cell development	-	PREDICTED: similar to conserved hypothetical protein [Acyrthosiphon pisum]	PREDICTED: Acyrthosiphon pisum transmembrane protein 47-like (LOC100161395), mRNA	-
aphid_c10617	8.2575	201	1148	948	0.33	KOG3590/Signal transduction mechanisms ;/Protein kinase A anchoring protein	-	-	-	-	PREDICTED: similar to protein kinase A anchoring protein [Acyrthosiphon pisum]	PREDICTED: Acyrthosiphon pisum a-kinase anchor protein 10, mitochondrial-like, transcript variant 2 (LOC100162559), mRNA	A-kinase anchor protein 10, mitochondrial
aphid_c10618	10.1386	594	133	462	0.33	KOG0840/Posttranslational modification, protein turnover, chaperones ;/ATP-dependent Clp protease, proteolytic subunit	-	GO:0004175//endopeptidase activity	GO:0019538//protein metabolic process	ko04112//Cell cycle - Caulobacter	hypothetical protein LOC100161357 [Acyrthosiphon pisum]	Pediculus humanus corporis ATP-dependent Clp protease proteolytic subunit, putative, mRNA	ATP-dependent Clp protease proteolytic subunit
aphid_c10619	7.32612	1457	3	1455	0.33	KOG2083/Inorganic ion transport and metabolism ;/Na+/K+ symporter	-	GO:0015377//cation:chloride symporter activity	GO:0006811//ion transport	-	PREDICTED: similar to bumetanide-sensitive Na-K-Cl cotransport protein [Acyrthosiphon pisum]	PREDICTED: Acyrthosiphon pisum bumetanide-sensitive sodium-(potassium)-chloride cotransporter-like (LOC100166270), mRNA	Bumetanide-sensitive sodium-(potassium)-chloride cotransporter
aphid_c1062	28.5235	561	1265	705	0.46	KOG4441/Signal transduction mechanisms ; General function prediction only ;/Proteins containing BTB/POZ and Kelch domains, involved in regulatory/signal transduction processes	GO:0043231//intracellular membrane-bounded organelle	GO:0046914//transition metal ion binding	-	-	PREDICTED: similar to lola, partial [Acyrthosiphon pisum]	PREDICTED: Acyrthosiphon pisum longitudinals lacking protein, isoforms A/B/D/L-like (LOC100160367), mRNA	Longitudinals lacking protein, isoforms N/O/W/X/Y
aphid_c10620	26.2029	113	262	150	0.33	-	-	-	-	-	-	PREDICTED: Acyrthosiphon pisum dual 3',5'-cyclic-AMP and -GMP phosphodiesterase 11-like, transcript variant 1 (LOC100162869), mRNA	-
aphid_c10621	8.17825	842	3	840	0.33	-	-	-	-	-	PREDICTED: similar to CG33978 CG33978-PA [Acyrthosiphon pisum]	PREDICTED: Acyrthosiphon pisum hypothetical protein LOC100164906 (LOC100164906), mRNA	-
aphid_c10622	8.45714	1019	258	762	0.32	-	-	-	-	-	PREDICTED: similar to FNBP4 protein [Acyrthosiphon pisum]	PREDICTED: Acyrthosiphon pisum hypothetical protein LOC100160259 (LOC100160259), mRNA	Formin-binding protein 4
aphid_c10623	8.76119	2	622	621	0.46	KOG0476/Inorganic ion transport and metabolism ;/Cl- channel CLC-2 and related proteins (CLC superfamily)	GO:0005856//cytoskeleton;GO:0000267//cell fraction;GO:0031224//intrinsic to membrane	GO:0005254//chloride channel activity	GO:0015698//inorganic anion transport	ko04978//Mineral absorption	PREDICTED: similar to CG31116-PC, isoform C [Apis mellifera]	PREDICTED: Strongylocentrotus purpuratus similar to chloride channel protein (LOC588292), mRNA	Chloride channel protein 2
aphid_c10624	12.1134	496	2	495	0.54	KOG1991/Nuclear structure ; Intracellular trafficking, secretion, and vesicular transport ;/Nuclear transport receptor RANBP7/RANBP8 (importin beta superfamily)	-	-	-	-	Importin-beta N-terminal domain containing protein [Tetrahymena thermophila]	-	Probable importin c550.11
aphid_c10625	7.9918	446	3	444	0.57	-	-	-	-	-	-	Drosophila virilis GJ14181 (Dvir\GJ14181), mRNA	-
aphid_c10626	8.27312	487	2	486	0.34	-	-	-	-	-	PREDICTED: hypothetical protein [Acyrthosiphon pisum]	PREDICTED: Acyrthosiphon pisum hypothetical protein LOC100573691 (LOC100573691), mRNA	-
aphid_c10627	9.29504	723	55	669	0.3	-	-	-	-	-	PREDICTED: similar to uncharacterized protein C6orf130, partial [Acyrthosiphon pisum]	PREDICTED: Acyrthosiphon pisum hypothetical protein LOC100162846 (LOC100162846), mRNA	Uncharacterized protein C6orf130
aphid_c1063	27.3188	1652	3	1650	0.56	KOG1350/Energy production and conversion ;/F0F1-type ATP synthase, beta subunit	GO:0005759//mitochondrial matrix;GO:0000275//mitochondrial proton-transporting ATP synthase complex, catalytic core F(1)	GO:0042287//MHC protein binding;GO:0019829//cation-transporting ATPase activity;GO:0015078//hydrogen ion transmembrane transporter activity;GO:0046872//metal ion binding;GO:0032559;GO:0043498//cell surface binding;GO:0015662//ATPase activity, coupled to transmembrane movement of ions, phosphorylative mechanism;GO:0004888//transmembrane receptor activity	GO:0009180;GO:0015988//energy coupled proton transport, against electrochemical gradient;GO:0006929//substrate-dependent cell migration;GO:0022900//electron transport chain;GO:0009207;GO:0006754//ATP biosynthetic process;GO:0006897//endocytosis;GO:0030641//regulation of cellular pH;GO:0048646//anatomical structure formation involved in morphogenesis;GO:0006839//mitochondrial transport	ko01100//Metabolic pathways;ko00190//Oxidative phosphorylation	unnamed protein product [Mus musculus]	Monosiga brevicollis ATP synthase beta subunit mRNA, partial cds	ATP synthase subunit beta, mitochondrial
aphid_c10631	7.11377	788	360	429	0.32	-	-	-	-	-	PREDICTED: similar to AGAP001917-PA [Acyrthosiphon pisum]	PREDICTED: Acyrthosiphon pisum hypothetical protein LOC100574279 (LOC100574279), mRNA	-
aphid_c10632	9.45715	2	727	726	0.42	-	-	-	-	-	-	PREDICTED: Acyrthosiphon pisum hypothetical protein LOC100569279 (LOC100569279), mRNA	-
aphid_c10633	9.4553	64	636	573	0.35	KOG2281/Posttranslational modification, protein turnover, chaperones ;/Dipeptidyl aminopeptidases/acylaminoacyl-peptidases	-	-	-	-	PREDICTED: similar to AGAP003138-PA [Acyrthosiphon pisum]	PREDICTED: Acyrthosiphon pisum dipeptidyl peptidase 9-like (LOC100165654), mRNA	Dipeptidyl peptidase 9
aphid_c10634	10.6262	193	624	432	0.36	KOG2595/Signal transduction mechanisms ;/Predicted GTPase activator protein	-	-	-	-	conserved hypothetical protein [Pediculus humanus corporis]	Acyrthosiphon pisum mRNA, clone: ACI0AAE9YF21, full-insert cDNA sequence based on ESTs (5'-EST:ACI0AAE9YF21AAM1, 3'-EST ACI2AAE1YI19BBM1)	TBC1 domain family member 20
aphid_c10635	6.76793	509	3	507	0.54	-	-	-	-	-	-	PREDICTED: Acyrthosiphon pisum probable G-protein coupled receptor Mth-like 3-like (LOC100570538), mRNA	-
aphid_c10636	8.16303	17	454	438	0.34	-	-	-	-	-	-	PREDICTED: Acyrthosiphon pisum hypothetical protein LOC100573263 (LOC100573263), mRNA	-
aphid_c10637	7.41174	771	1	771	0.47	KOG1716/Defense mechanisms ;/Dual specificity phosphatase	-	GO:0008138//protein tyrosine/serine/threonine phosphatase activity	GO:0001654//eye development;GO:0030032//lamellipodium assembly;GO:0007049//cell cycle;GO:0006796//phosphate metabolic process;GO:0007420//brain development;GO:0030832//regulation of actin filament length;GO:0010769//regulation of cell morphogenesis involved in differentiation;GO:0006464//protein modification process	-	PREDICTED: similar to slingshot dual specificity phosphatase [Acyrthosiphon pisum]	Anopheles gambiae str. PEST AGAP000898-PA (AgaP_AGAP000898) mRNA, partial cds	Protein phosphatase Slingshot
aphid_c10638	10.1685	75	1016	942	0.49	KOG1959/Carbohydrate transport and metabolism ;/Glycosyl hydrolase, family 38 - alpha-mannosidase	GO:0000323//lytic vacuole	GO:0004553//hydrolase activity, hydrolyzing O-glycosyl compounds;GO:0005488//binding	-	ko04142//Lysosome;ko00511//Other glycan degradation	PREDICTED: similar to AGAP008584-PA [Acyrthosiphon pisum]	Pediculus humanus corporis predicted protein, mRNA	Lysosomal alpha-mannosidase
aphid_c10639	10.1527	1260	289	972	0.32	KOG3800/Posttranslational modification, protein turnover, chaperones ;/Predicted E3 ubiquitin ligase containing RING finger, subunit of transcription/repair factor TFIIH and CDK-activating kinase assembly factor	GO:0005634//nucleus	-	GO:0044237//cellular metabolic process	ko03022//Basal transcription factors;ko03420//Nucleotide excision repair	PREDICTED: similar to GA20481-PA [Acyrthosiphon pisum]	Acyrthosiphon pisum mRNA, clone: ACI0AAD14YL01, full-insert cDNA sequence based on ESTs (5'-EST:ACI0AAD14YL01AAM1, 3'-EST ACI2AAD2YM16BBM1)	CDK-activating kinase assembly factor MAT1
aphid_c1064	21.7032	55	2346	2292	0.36	KOG2611/Function unknown ;/Neurochondrin/leucine-rich protein (Neurochondrin)	-	-	-	-	PREDICTED: similar to conserved hypothetical protein [Acyrthosiphon pisum]	PREDICTED: Acyrthosiphon pisum neurochondrin homolog (LOC100159719), mRNA	Neurochondrin homolog
aphid_c10640	9.9513	764	114	651	0.48	KOG3812/Inorganic ion transport and metabolism ; Signal transduction mechanisms ;/L-type voltage-dependent Ca2+ channel, beta subunit	GO:0034704//calcium channel complex	GO:0005262//calcium channel activity	-	ko04010//MAPK signaling pathway	PREDICTED: similar to AGAP008028-PA [Acyrthosiphon pisum]	Drosophila grimshawi GH13531 (Dgri\GH13531), mRNA	Voltage-dependent L-type calcium channel subunit beta-1
aphid_c10645	8.21206	1563	1318	246	0.27	-	-	-	-	-	-	PREDICTED: Acyrthosiphon pisum syntaxin-binding protein 5-like (LOC100159393), mRNA	-
aphid_c10646	9.93092	121	735	615	0.58	KOG2645/General function prediction only ;/Type I phosphodiesterase/nucleotide pyrophosphatase	-	GO:0016787//hydrolase activity	-	ko00230//Purine metabolism;ko00740//Riboflavin metabolism;ko00500//Starch and sucrose metabolism;ko00770//Pantothenate and CoA biosynthesis;ko01100//Metabolic pathways;ko00760//Nicotinate and nicotinamide metabolism	PREDICTED: similar to 46 kDa salivary protein [Acyrthosiphon pisum]	PREDICTED: Acyrthosiphon pisum ectonucleotide pyrophosphatase/phosphodiesterase family member 5-like, transcript variant 2 (LOC100165977), mRNA	Ectonucleotide pyrophosphatase/phosphodiesterase family member 4
aphid_c10647	21.8634	34	168	135	0.24	-	-	-	-	-	-	-	-
aphid_c10648	11.1317	835	335	501	0.31	KOG4383/Function unknown ;/Uncharacterized conserved protein	-	-	-	-	PREDICTED: similar to conserved hypothetical protein [Acyrthosiphon pisum]	PREDICTED: Acyrthosiphon pisum uncharacterized protein KIAA0195-like (LOC100163855), mRNA	Uncharacterized protein KIAA0195
aphid_c10649	8.76389	420	58	363	0.32	-	GO:0044464//cell part	-	-	-	hypothetical protein LOC100164994 [Acyrthosiphon pisum]	Tetrahymena thermophila Micro-fibrillar-associated protein 1 C-terminus containing protein, mRNA	Protein HSPC020 homolog
aphid_c1065	26.6369	286	2	285	0.31	-	-	-	-	ko03030//DNA replication	PREDICTED: similar to CG2990 CG2990-PB [Acyrthosiphon pisum]	PREDICTED: Acyrthosiphon pisum DNA2-like helicase-like, transcript variant 1 (LOC100166144), mRNA	-
aphid_c10650	9.40371	1100	3	1098	0.43	KOG3510/Signal transduction mechanisms ;/FOG: Immunoglobulin C-2 Type/fibronectin type III domains	GO:0043005//neuron projection	GO:0042802//identical protein binding;GO:0043498//cell surface binding;GO:0004888//transmembrane receptor activity	GO:0008038//neuron recognition;GO:0048675//axon extension;GO:0007420//brain development;GO:0006935//chemotaxis;GO:0006897//endocytosis	-	PREDICTED: similar to Dscam, partial [Acyrthosiphon pisum]	Acyrthosiphon pisum mRNA, exon 9, clone: 020	Down syndrome cell adhesion molecule-like protein CG42256
aphid_c10651	6.90531	355	576	222	0.35	-	-	-	-	-	-	PREDICTED: Acyrthosiphon pisum rhomboid family member 1-like, transcript variant 2 (LOC100162164), mRNA	-
aphid_c10652	8.915	567	16	552	0.39	-	-	-	-	-	PREDICTED: similar to predicted protein, partial [Acyrthosiphon pisum]	PREDICTED: Acyrthosiphon pisum hypothetical protein LOC100573179 (LOC100573179), mRNA	-
aphid_c10653	13.3351	2	517	516	0.37	KOG1798/Replication, recombination and repair ;/DNA polymerase epsilon, catalytic subunit A	GO:0031981//nuclear lumen	GO:0003676//nucleic acid binding;GO:0046914//transition metal ion binding;GO:0034061	GO:0006289//nucleotide-excision repair;GO:0000723//telomere maintenance;GO:0006261//DNA-dependent DNA replication;GO:0051320//S phase	ko00230//Purine metabolism;ko03420//Nucleotide excision repair;ko03410//Base excision repair;ko00240//Pyrimidine metabolism;ko01100//Metabolic pathways;ko03030//DNA replication	PREDICTED: similar to GA19850-PA, partial [Acyrthosiphon pisum]	Pediculus humanus corporis DNA polymerase epsilon, catalytic subunit A, putative, mRNA	DNA polymerase epsilon catalytic subunit A
aphid_c10654	8.11909	693	1	693	0.34	KOG1170/Lipid transport and metabolism ;/Diacylglycerol kinase	GO:0044464//cell part	GO:0016301//kinase activity	GO:0007186//G-protein coupled receptor protein signaling pathway;GO:0006796//phosphate metabolic process	ko00564//Glycerophospholipid metabolism;ko01100//Metabolic pathways;ko04070//Phosphatidylinositol signaling system;ko00561//Glycerolipid metabolism	PREDICTED: similar to AGAP002226-PA [Acyrthosiphon pisum]	PREDICTED: Acyrthosiphon pisum diacylglycerol kinase eta-like (LOC100166369), mRNA	Diacylglycerol kinase delta
aphid_c10655	9.69657	711	172	540	0.59	-	-	-	-	-	-	-	-
aphid_c10658	6.78188	1535	105	1431	0.35	KOG1202/Lipid transport and metabolism ;/Animal-type fatty acid synthase and related proteins	-	GO:0016788//hydrolase activity, acting on ester bonds;GO:0004312//fatty acid synthase activity	-	ko00061//Fatty acid biosynthesis;ko01100//Metabolic pathways	PREDICTED: similar to fatty acid synthase S-acetyltransferase, partial [Acyrthosiphon pisum]	Acyrthosiphon pisum mRNA, clone: 251M23, full-insert cDNA sequence based on the ESTs (5'-EST:EX646234, 3'-EST:EX647217)	Fatty acid synthase
aphid_c1066	17.5663	782	582	201	0.28	-	-	-	-	-	-	-	-
aphid_c10660	9.75143	155	628	474	0.32	KOG2004/Posttranslational modification, protein turnover, chaperones ;/Mitochondrial ATP-dependent protease PIM1/LON	GO:0005759//mitochondrial matrix	GO:0004175//endopeptidase activity;GO:0032559;GO:0003723//RNA binding;GO:0042623//ATPase activity, coupled;GO:0010843;GO:0043566//structure-specific DNA binding;GO:0019899//enzyme binding	GO:0051131//chaperone-mediated protein complex assembly;GO:0009207;GO:0006996//organelle organization;GO:0051259//protein oligomerization;GO:0010038//response to metal ion;GO:0009719;GO:0019941//modification-dependent protein catabolic process;GO:0032502//developmental process;GO:0006979//response to oxidative stress	-	PREDICTED: similar to ATP-dependent Lon protease, putative [Acyrthosiphon pisum]	PREDICTED: Acyrthosiphon pisum lon protease homolog, mitochondrial-like (LOC100162246), mRNA	Lon protease homolog, mitochondrial
aphid_c10661	9.69852	114	620	507	0.38	KOG0040/Cytoskeleton ;/Ca2+-binding actin-bundling protein (spectrin), alpha chain (EF-Hand protein superfamily)	-	-	-	-	PREDICTED: similar to spectrin [Acyrthosiphon pisum]	PREDICTED: Meleagris gallopavo spectrin alpha chain, brain-like (LOC100545390), mRNA	Spectrin alpha chain
aphid_c10662	7.85479	2	691	690	0.58	-	-	-	-	-	PREDICTED: similar to SRY-box containing gene 2 [Acyrthosiphon pisum]	PREDICTED: Acyrthosiphon pisum hypothetical protein LOC100164548 (LOC100164548), mRNA	-
aphid_c10664	7.42916	593	147	447	0.32	KOG0778/Posttranslational modification, protein turnover, chaperones ;/Protease, Ulp1 family	GO:0043231//intracellular membrane-bounded organelle	GO:0019783//small conjugating protein-specific protease activity	GO:0070646;GO:0006917//induction of apoptosis	-	hypothetical protein LOC100167940 [Acyrthosiphon pisum]	PREDICTED: Acyrthosiphon pisum hypothetical protein LOC100573040 (LOC100573040), mRNA	Sentrin-specific protease 1
aphid_c10666	7.7477	596	1444	849	0.43	KOG1225/Signal transduction mechanisms ; Extracellular structures ;/Teneurin-1 and related extracellular matrix proteins, contain EGF-like repeats	GO:0016021//integral to membrane	-	GO:0065008;GO:0042051//compound eye photoreceptor development;GO:0007365//periodic partitioning	-	PREDICTED: similar to Tenascin major CG5723-PB isoform 1 [Apis mellifera]	PREDICTED: Acyrthosiphon pisum teneurin-3-like, transcript variant 1 (LOC100165865), mRNA	Teneurin-3
aphid_c10667	6.41685	1342	47	1296	0.5	-	-	-	-	-	-	-	-
aphid_c10669	9.19047	585	187	399	0.29	-	-	-	-	-	-	PREDICTED: Acyrthosiphon pisum serine/threonine-protein kinase tricorner-like, transcript variant 1 (LOC100163056), mRNA	-
aphid_c1067	45.4205	148	1884	1737	0.37	KOG1739/Signal transduction mechanisms ; Defense mechanisms ;/Serine/threonine protein kinase GPBP	-	-	-	-	PREDICTED: similar to AGAP007093-PA, partial [Acyrthosiphon pisum]	PREDICTED: Acyrthosiphon pisum collagen type IV alpha-3-binding protein-like (LOC100160770), mRNA	Collagen type IV alpha-3-binding protein
aphid_c10671	8.31302	622	179	444	0.36	-	-	GO:0005179//hormone activity	GO:0065007//biological regulation;GO:0046903//secretion	-	PREDICTED: similar to Diuretic hormone 31 CG13094-PC [Acyrthosiphon pisum]	PREDICTED: Acyrthosiphon pisum diuretic hormone class 2-like (LOC100161160), mRNA	Diuretic hormone class 2
aphid_c10672	7.35424	163	1287	1125	0.51	-	-	-	-	-	PREDICTED: similar to hemolymph proteinase 19, partial [Acyrthosiphon pisum]	Acyrthosiphon pisum mRNA, clone: ACI0AAD15YB07, full-insert cDNA sequence based on ESTs (5'-EST:ACI0AAD15YB07AAM2, 3'-EST ACI2AAD2YG22BBM1)	-
aphid_c10673	8.11726	1	423	423	0.52	KOG0493/General function prediction only ;/Transcription factor Engrailed, contains HOX domain	GO:0043231//intracellular membrane-bounded organelle	GO:0030528//transcription regulator activity;GO:0003677//DNA binding	GO:0009653//anatomical structure morphogenesis;GO:0007448//anterior/posterior pattern formation, imaginal disc;GO:0007365//periodic partitioning;GO:0006355//regulation of transcription, DNA-dependent;GO:0035161;GO:0001709//cell fate determination;GO:0006935//chemotaxis;GO:0021537//telencephalon development;GO:0035287//head segmentation;GO:0007484//imaginal disc-derived genitalia development;GO:00…	-	GI21047 [Drosophila mojavensis]	Drosophila yakuba GE13516 (Dyak\GE13516), mRNA	Segmentation polarity homeobox protein engrailed
aphid_c10674	6.11194	3	482	480	0.39	-	-	-	-	-	PREDICTED: similar to cadherin [Acyrthosiphon pisum]	PREDICTED: Acyrthosiphon pisum protocadherin-like wing polarity protein stan-like, transcript variant 2 (LOC100160214), mRNA	-
aphid_c10675	49.582	138	317	180	0.22	-	-	-	-	-	-	PREDICTED: Acyrthosiphon pisum facilitated trehalose transporter Tret1-like, transcript variant 2 (LOC100159441), mRNA	-
aphid_c10677	8.70488	453	133	321	0.41	KOG0314/Posttranslational modification, protein turnover, chaperones ;/Predicted E3 ubiquitin ligase	GO:0043231//intracellular membrane-bounded organelle	GO:0046914//transition metal ion binding	GO:0012501//programmed cell death	-	PREDICTED: similar to conserved hypothetical protein [Acyrthosiphon pisum]	PREDICTED: Acyrthosiphon pisum hypothetical protein LOC100162495 (LOC100162495), mRNA	E3 ubiquitin-protein ligase RBBP6
aphid_c10678	6.55348	562	2	561	0.4	KOG3624/Amino acid transport and metabolism ;/M13 family peptidase	-	-	-	-	PREDICTED: similar to predicted protein, partial [Acyrthosiphon pisum]	PREDICTED: Acyrthosiphon pisum endothelin-converting enzyme 1-like (LOC100166870), mRNA	Metalloendopeptidase homolog PEX
aphid_c10679	6.48933	663	1	663	0.36	KOG3613/Transcription ;/Dopey and related predicted leucine zipper transcription factors	-	-	-	-	PREDICTED: similar to Protein dopey-1 homolog [Acyrthosiphon pisum]	PREDICTED: Acyrthosiphon pisum protein dopey-1 homolog, transcript variant 2 (LOC100166394), mRNA	Protein dopey-1 homolog
aphid_c1068	25.4773	2908	62	2847	0.38	KOG3509/Posttranslational modification, protein turnover, chaperones ;/Basement membrane-specific heparan sulfate proteoglycan (HSPG) core protein	-	-	GO:0009987//cellular process	-	PREDICTED: similar to terribly reduced optic lobes CG33950-PA [Acyrthosiphon pisum]	PREDICTED: Acyrthosiphon pisum basement membrane-specific heparan sulfate proteoglycan core protein-like (LOC100168636), mRNA	Basement membrane-specific heparan sulfate proteoglycan core protein
aphid_c10680	5.78908	2191	869	1323	0.47	KOG4693/General function prediction only ;/Uncharacterized conserved protein, contains kelch repeat	-	-	-	-	Tip elongation aberrant protein 1 [Camponotus floridanus]	PREDICTED: Acyrthosiphon pisum hypothetical protein LOC100573692, transcript variant 2 (LOC100573692), mRNA	Leucine-zipper-like transcriptional regulator 1
aphid_c10682	9.75143	613	98	516	0.29	KOG2869/Translation, ribosomal structure and biogenesis ;/Meiotic cell division protein Pelota/DOM34	GO:0043231//intracellular membrane-bounded organelle	GO:0043169//cation binding;GO:0004518//nuclease activity	GO:0010467//gene expression;GO:0006996//organelle organization	ko03015//mRNA surveillance pathway	PREDICTED: similar to pelota [Acyrthosiphon pisum]	Entamoeba histolytica HM-1:IMSS midasin, putative, mRNA	Protein pelota homolog
aphid_c10683	6.42323	805	65	741	0.39	KOG4048/Function unknown ;/Uncharacterized conserved protein	-	-	-	-	ACYPI24700 [Acyrthosiphon pisum]	Acyrthosiphon pisum ACYPI24700 mRNA, clone: 464C3, complete cds, full-insert cDNA sequence based on the ESTs (5'-EST:FF294938, 3'-EST:FF296081)	Ester hydrolase C11orf54
aphid_c10684	14.8299	523	2	522	0.37	KOG2500/Function unknown ;/Uncharacterized conserved protein	GO:0012505//endomembrane system;GO:0030118//clathrin coat	-	GO:0016192//vesicle-mediated transport	-	ACYPI008034 [Acyrthosiphon pisum]	Nematostella vectensis predicted protein (NEMVEDRAFT_v1g171064) partial mRNA	NECAP-like protein CG9132
aphid_c10685	6.94053	484	23	462	0.38	KOG0943/Posttranslational modification, protein turnover, chaperones ;/Predicted ubiquitin-protein ligase/hyperplastic discs protein, HECT superfamily	GO:0043231//intracellular membrane-bounded organelle;GO:0000267//cell fraction	GO:0046872//metal ion binding;GO:0004842//ubiquitin-protein ligase activity	GO:0000060//protein import into nucleus, translocation;GO:0033554//cellular response to stress;GO:0030518//steroid hormone receptor signaling pathway;GO:0030177//positive regulation of Wnt receptor signaling pathway;GO:0019941//modification-dependent protein catabolic process;GO:0016567//protein ubiquitination	ko04120//Ubiquitin mediated proteolysis	PREDICTED: similar to KIAA0896 protein [Acyrthosiphon pisum]	PREDICTED: Tribolium castaneum similar to ubiquitin-protein ligase (LOC655442), mRNA	E3 ubiquitin-protein ligase UBR5
aphid_c10687	7.48447	804	154	651	0.58	KOG3352/Energy production and conversion ;/Cytochrome c oxidase, subunit Vb/COX4	GO:0019866//organelle inner membrane	-	GO:0009725//response to hormone stimulus	ko01100//Metabolic pathways;ko00190//Oxidative phosphorylation	PREDICTED: mCG18900-like [Oryctolagus cuniculus]	-	Cytochrome c oxidase subunit 4, mitochondrial
aphid_c10688	9.86774	2	499	498	0.32	KOG0950/General function prediction only ;/DNA polymerase theta/eta, DEAD-box superfamily	-	GO:0005488//binding;GO:0017111//nucleoside-triphosphatase activity	GO:0000726	-	PREDICTED: similar to Mus308 [Nasonia vitripennis]	PREDICTED: Acyrthosiphon pisum DNA polymerase theta-like, transcript variant 1 (LOC100164347), mRNA	DNA polymerase I
aphid_c10689	7.28011	947	3	945	0.46	KOG1286/Amino acid transport and metabolism ;/Amino acid transporters	-	GO:0015171//amino acid transmembrane transporter activity	GO:0015837//amine transport;GO:0044238//primary metabolic process	-	PREDICTED: similar to slimfast CG11128-PC [Acyrthosiphon pisum]	PREDICTED: Acyrthosiphon pisum high affinity cationic amino acid transporter 1-like (LOC100159139), mRNA	Low affinity cationic amino acid transporter 2
aphid_c1069	32.9755	2535	757	1779	0.49	-	-	-	-	-	PREDICTED: similar to GA16920-PA [Acyrthosiphon pisum]	Acyrthosiphon pisum mRNA, clone: ACI0AAF57YC16, full-insert cDNA sequence based on ESTs (5'-EST:ACI0AAF57YC16AAM1, 3'-EST ACI2AAF9YA12BBM1)	-
aphid_c10690	8.05405	659	3	657	0.63	KOG3283/Translation, ribosomal structure and biogenesis ;/40S ribosomal protein S8	GO:0015935//small ribosomal subunit	-	GO:0010467//gene expression	ko03010//Ribosome	PREDICTED: similar to 40S ribosomal protein S8 [Ciona intestinalis]	Culex quinquefasciatus 40S ribosomal protein S8, mRNA	40S ribosomal protein S8
aphid_c10692	8.14283	2	607	606	0.32	KOG1808/General function prediction only ;/AAA ATPase containing von Willebrand factor type A (vWA) domain	-	GO:0017111//nucleoside-triphosphatase activity;GO:0070011	GO:0009987//cellular process	-	PREDICTED: similar to Midasin (MIDAS-containing protein) [Acyrthosiphon pisum]	PREDICTED: Acyrthosiphon pisum MDN1, midasin homolog (yeast) (MDN1), mRNA	Midasin
aphid_c10693	10.1386	461	3	459	0.35	KOG2769/RNA processing and modification ;/Putative u4/u6 small nuclear ribonucleoprotein	GO:0030532//small nuclear ribonucleoprotein complex;GO:0005681//spliceosomal complex	GO:0005488//binding	GO:0000377;GO:0006342//chromatin silencing	ko03040//Spliceosome	PREDICTED: similar to Trisn small nuclear ribonucleoprotein, putative [Acyrthosiphon pisum]	PREDICTED: Saccoglossus kowalevskii PRP3 pre-mRNA processing factor 3 homolog (LOC100378152), mRNA	U4/U6 small nuclear ribonucleoprotein Prp3
aphid_c10694	6.88875	904	683	222	0.36	-	-	-	-	-	-	PREDICTED: Acyrthosiphon pisum aminoacylase-1-like (LOC100169089), mRNA	-
aphid_c10695	6.978	524	66	459	0.38	KOG3687/Cell cycle control, cell division, chromosome partitioning ; Signal transduction mechanisms ;/Tuberin - Rap/ran-GTPase-activating protein	GO:0043005//neuron projection;GO:0016020//membrane;GO:0043229//intracellular organelle;GO:0044444//cytoplasmic part	GO:0005515//protein binding	GO:0080090//regulation of primary metabolic process;GO:0010741;GO:0033673//negative regulation of kinase activity;GO:0006605//protein targeting;GO:0008283//cell proliferation;GO:0048513//organ development;GO:0007169//transmembrane receptor protein tyrosine kinase signaling pathway;GO:0006897//endocytosis;GO:0006935//chemotaxis;GO:0006950//response to stress	-	PREDICTED: similar to tuberous sclerosis 2 [Acyrthosiphon pisum]	PREDICTED: Acyrthosiphon pisum tuberin-like (LOC100163135), mRNA	Tuberin
aphid_c10696	6.22476	604	1137	534	0.4	KOG0158/Secondary metabolites biosynthesis, transport and catabolism ;/Cytochrome P450 CYP3/CYP5/CYP6/CYP9 subfamilies	-	-	-	ko00980//Metabolism of xenobiotics by cytochrome P450;ko00140//Steroid hormone biosynthesis;ko00591//Linoleic acid metabolism;ko01100//Metabolic pathways;ko00627//Aminobenzoate degradation;ko00830//Retinol metabolism	PREDICTED: similar to cytochrome P450 CYP6AX1 protein [Acyrthosiphon pisum]	Acyrthosiphon pisum mRNA, clone: ACI0AAF38YB16, full-insert cDNA sequence based on ESTs (5'-EST:ACI0AAF38YB16AAM1, 3'-EST ACI2AAF6YG12BBM1)	Probable cytochrome P450 6a14
aphid_c10697	7.95186	670	164	507	0.39	-	-	-	-	-	PREDICTED: similar to T13H5.3 [Acyrthosiphon pisum]	PREDICTED: Acyrthosiphon pisum hypothetical protein LOC100164767 (LOC100164767), mRNA	-
aphid_c10698	8.60063	147	500	354	0.28	KOG4441/Signal transduction mechanisms ; General function prediction only ;/Proteins containing BTB/POZ and Kelch domains, involved in regulatory/signal transduction processes	-	-	-	-	ACYPI008207 [Acyrthosiphon pisum]	PREDICTED: Acyrthosiphon pisum ring canal kelch homolog (LOC100568947), miscRNA	Ring canal kelch homolog
aphid_c10699	7.0944	1035	2192	1158	0.42	-	GO:0043231//intracellular membrane-bounded organelle	GO:0016491//oxidoreductase activity	-	ko01100//Metabolic pathways;ko00760//Nicotinate and nicotinamide metabolism	PREDICTED: similar to nadp transhydrogenase [Acyrthosiphon pisum]	PREDICTED: Acyrthosiphon pisum NAD(P) transhydrogenase, mitochondrial-like (LOC100162003), mRNA	NAD(P) transhydrogenase, mitochondrial
aphid_c1070	19.4479	14	709	696	0.4	KOG3596/Function unknown ;/Uncharacterized conserved protein	-	-	-	-	PREDICTED: similar to fragile site-associated protein [Acyrthosiphon pisum]	PREDICTED: Acyrthosiphon pisum uncharacterized protein KIAA1109-like, transcript variant 2 (LOC100166052), mRNA	-
aphid_c10700	6.22226	718	2	717	0.48	KOG1215/Signal transduction mechanisms ;/Low-density lipoprotein receptors containing Ca2+-binding EGF-like domains	GO:0016020//membrane	-	-	-	PREDICTED: similar to CG34352 CG34352-PA [Acyrthosiphon pisum]	Drosophila erecta GG18978 (Dere\GG18978), mRNA	Low-density lipoprotein receptor-related protein 2
aphid_c10701	9.43128	717	295	423	0.26	-	-	-	-	-	-	-	-
aphid_c10703	9.8349	262	68	195	0.29	-	-	-	-	-	-	PREDICTED: Acyrthosiphon pisum protein mothers against dpp-like (LOC100169512), mRNA	-
aphid_c10704	11.1598	484	2	483	0.3	-	-	-	-	-	PREDICTED: hypothetical protein [Acyrthosiphon pisum]	PREDICTED: Acyrthosiphon pisum hypothetical protein LOC100165416 (LOC100165416), mRNA	-
aphid_c10705	7.9568	422	1408	987	0.37	KOG4250/Signal transduction mechanisms ;/TANK binding protein kinase TBK1	GO:0043234//protein complex	GO:0004674//protein serine/threonine kinase activity;GO:0032559	GO:0042551//neuron maturation;GO:0032989;GO:0009887//organ morphogenesis;GO:0000226//microtubule cytoskeleton organization;GO:0033043;GO:0010669//epithelial structure maintenance;GO:0030036//actin cytoskeleton organization;GO:0008356//asymmetric cell division;GO:0010952//positive regulation of peptidase activity;GO:0006950//response to stress;GO:0006464//protein modification process	ko04623//Cytosolic DNA-sensing pathway;ko04620//Toll-like receptor signaling pathway;ko04622//RIG-I-like receptor signaling pathway	PREDICTED: similar to inhibitor of kappab kinase epsilon [Acyrthosiphon pisum]	Drosophila mojavensis GI18250 (Dmoj\GI18250), mRNA	Serine/threonine-protein kinase TBK1
aphid_c10706	5.85583	135	725	591	0.37	KOG4591/General function prediction only ;/Uncharacterized conserved protein, contains BTB/POZ domain	-	GO:0005488//binding;GO:0003824//catalytic activity	-	-	PREDICTED: similar to predicted protein, partial [Acyrthosiphon pisum]	PREDICTED: Acyrthosiphon pisum ankyrin repeat and FYVE domain-containing protein 1-like (LOC100167884), mRNA	Ankyrin repeat and FYVE domain-containing protein 1
aphid_c10708	12.4495	2	508	507	0.3	KOG4173/Intracellular trafficking, secretion, and vesicular transport ;/Alpha-SNAP protein	-	-	-	-	Zinc finger protein 511 [Camponotus floridanus]	PREDICTED: Acyrthosiphon pisum protein lethal(2)k10201-like, transcript variant 1 (LOC100573391), mRNA	Zinc finger protein 511
aphid_c1071	20.985	39	878	840	0.43	-	GO:0031981//nuclear lumen	GO:0030528//transcription regulator activity;GO:0003723//RNA binding;GO:0016538//cyclin-dependent protein kinase regulator activity	GO:0006357//regulation of transcription from RNA polymerase II promoter;GO:0000079//regulation of cyclin-dependent protein kinase activity	-	PREDICTED: similar to hexamethylene bis-acetamide inducible 1 [Acyrthosiphon pisum]	PREDICTED: Acyrthosiphon pisum hypothetical protein LOC100572874, transcript variant 1 (LOC100572874), mRNA	Protein HEXIM1
aphid_c10710	8.35781	121	426	306	0.23	KOG4845/Energy production and conversion ;/NADH dehydrogenase, subunit 4	GO:0044425//membrane part;GO:0005739//mitochondrion	GO:0016491//oxidoreductase activity	GO:0022904//respiratory electron transport chain	ko01100//Metabolic pathways;ko00190//Oxidative phosphorylation	NADH dehydrogenase subunit 4 [Acyrthosiphon pisum]	Acyrthosiphon pisum mRNA, clone: ACI0AAF54YG07, full-insert cDNA sequence based on ESTs (5'-EST:ACI0AAF54YG07AAM1, 3'-EST ACI2AAF8YP08BBM1)	NADH-ubiquinone oxidoreductase chain 4
aphid_c10711	9.34544	3	1289	1287	0.53	-	-	-	-	ko00230//Purine metabolism;ko01100//Metabolic pathways;ko00730//Thiamine metabolism	PREDICTED: similar to rCG48939 [Acyrthosiphon pisum]	Pediculus humanus corporis conserved hypothetical protein, mRNA	Neuron navigator 2
aphid_c10712	9.96921	490	176	315	0.29	-	-	-	-	-	-	PREDICTED: Acyrthosiphon pisum hypothetical protein LOC100573413 (LOC100573413), mRNA	-
aphid_c10713	7.20925	1439	453	987	0.45	KOG3656/General function prediction only ;/FOG: 7 transmembrane receptor	-	GO:0004872//receptor activity	GO:0050896//response to stimulus;GO:0002165//instar larval or pupal development	ko04020//Calcium signaling pathway	PREDICTED: similar to g-protein coupled receptor [Acyrthosiphon pisum]	Culex quinquefasciatus g-protein coupled receptor, mRNA	Putative tyramine receptor 2
aphid_c10714	6.978	1	687	687	0.32	KOG0157/Secondary metabolites biosynthesis, transport and catabolism ; Lipid transport and metabolism ;/Cytochrome P450 CYP4/CYP19/CYP26 subfamilies	GO:0044464//cell part	-	-	-	PREDICTED: similar to Cytochrome P450 4V2 [Acyrthosiphon pisum]	PREDICTED: Acyrthosiphon pisum cytochrome P450 4V2-like, transcript variant 2 (LOC100164743), mRNA	Cytochrome P450 4V2
aphid_c10717	7.34213	812	3	810	0.47	KOG3510/Signal transduction mechanisms ;/FOG: Immunoglobulin C-2 Type/fibronectin type III domains	-	-	-	-	PREDICTED: similar to RE52333p [Tribolium castaneum]	Drosophila yakuba GE24616 (Dyak\GE24616), mRNA	Protein sidekick-1
aphid_c10718	6.52207	394	1806	1413	0.37	KOG4338/Lipid transport and metabolism ;/Predicted lipoprotein	-	-	-	-	PREDICTED: similar to conserved hypothetical protein [Acyrthosiphon pisum]	PREDICTED: Acyrthosiphon pisum hypothetical protein LOC100165697 (LOC100165697), mRNA	Apolipophorins
aphid_c10719	9.21693	1	384	384	0.37	KOG1202/Lipid transport and metabolism ;/Animal-type fatty acid synthase and related proteins	-	GO:0005488//binding;GO:0016491//oxidoreductase activity;GO:0016297//acyl-[acyl-carrier-protein] hydrolase activity	GO:0008152//metabolic process	ko00061//Fatty acid biosynthesis;ko01100//Metabolic pathways	PREDICTED: similar to GA17497-PA, partial [Acyrthosiphon pisum]	PREDICTED: Acyrthosiphon pisum fatty acid synthase-like (LOC100166618), partial mRNA	Fatty acid synthase
aphid_c1072	21.5636	1625	126	1500	0.36	KOG1831/Transcription ;/Negative regulator of transcription	-	-	-	ko03018//RNA degradation	CCR4-NOT transcription complex subunit 1 [Camponotus floridanus]	PREDICTED: Acyrthosiphon pisum CCR4-NOT transcription complex subunit 1-like (LOC100159030), mRNA	CCR4-NOT transcription complex subunit 1
aphid_c10720	68.3955	880	245	636	0.38	KOG3370/Nucleotide transport and metabolism ;/dUTPase	-	GO:0047429//nucleoside-triphosphate diphosphatase activity	GO:0009211	ko00240//Pyrimidine metabolism;ko01100//Metabolic pathways	hypothetical protein LOC100160933 [Acyrthosiphon pisum]	Dictyostelium purpureum hypothetical protein, mRNA	Deoxyuridine 5'-triphosphate nucleotidohydrolase, mitochondrial
aphid_c10722	8.58105	701	255	447	0.51	KOG0087/Intracellular trafficking, secretion, and vesicular transport ;/GTPase Rab11/YPT3, small G protein superfamily	GO:0043231//intracellular membrane-bounded organelle;GO:0031410//cytoplasmic vesicle;GO:0016020//membrane	GO:0017111//nucleoside-triphosphatase activity;GO:0032561//guanyl ribonucleotide binding	GO:0006810//transport;GO:0009207	-	unnamed protein product [Tetraodon nigroviridis]	Bos taurus RAB11B, member RAS oncogene family (RAB11B), mRNA	Ras-related protein Rab-11B
aphid_c10724	9.99997	828	55	774	0.32	KOG2235/Function unknown ;/Uncharacterized conserved protein	-	-	-	-	PREDICTED: similar to CG1104 CG1104-PA [Acyrthosiphon pisum]	PREDICTED: Acyrthosiphon pisum e3 UFM1-protein ligase 1 homolog (LOC100167495), mRNA	E3 UFM1-protein ligase 1 homolog
aphid_c10726	7.70596	2	670	669	0.47	-	-	-	-	-	-	PREDICTED: Acyrthosiphon pisum hypothetical protein LOC100573840 (LOC100573840), mRNA	-
aphid_c10728	13.0394	1	726	726	0.35	KOG3614/Inorganic ion transport and metabolism ; Signal transduction mechanisms ;/Ca2+/Mg2+-permeable cation channels (LTRPC family)	-	GO:0008324//cation transmembrane transporter activity	GO:0055065//metal ion homeostasis;GO:0040007//growth;GO:0030001//metal ion transport;GO:0006996//organelle organization;GO:0009266//response to temperature stimulus	-	hypothetical protein AaeL_AAEL011034 [Aedes aegypti]	PREDICTED: Acyrthosiphon pisum transient receptor potential cation channel CG34123-like (LOC100164355), mRNA	Transient receptor potential cation channel CG34123
aphid_c1073	22.097	120	740	621	0.53	KOG3184/Translation, ribosomal structure and biogenesis ;/60S ribosomal protein L7	GO:0015934//large ribosomal subunit	GO:0003723//RNA binding;GO:0042802//identical protein binding;GO:0005198//structural molecule activity	GO:0006412//translation;GO:0019080;GO:0031016//pancreas development;GO:0042254//ribosome biogenesis	ko03010//Ribosome	expressed hypothetical protein [Trichoplax adhaerens]	Drosophila ananassae GF15749 (Dana\GF15749), mRNA	60S ribosomal protein L7
aphid_c10732	19.3177	84	743	660	0.47	-	-	-	-	-	PREDICTED: similar to AGAP001315-PB [Acyrthosiphon pisum]	Acyrthosiphon pisum mRNA, clone: ACI0AAF13YL14, full-insert cDNA sequence based on ESTs (5'-EST:ACI0AAF13YL14AAM1, 3'-EST ACI2AAF3YK05BBM1)	-
aphid_c10733	9.42411	3	722	720	0.53	KOG3538/Posttranslational modification, protein turnover, chaperones ;/Disintegrin metalloproteinases with thrombospondin repeats	-	GO:0004175//endopeptidase activity	GO:0007166//cell surface receptor linked signaling pathway;GO:0019538//protein metabolic process	-	PREDICTED: similar to A disintegrin and metalloproteinase with thrombospondin motifs like [Acyrthosiphon pisum]	Bombyx mori A disintegrin and metalloproteinase with thrombospondin motifs like (Adamts-like), mRNA	A disintegrin and metalloproteinase with thrombospondin motifs 4 (Fragment)
aphid_c10735	7.78385	90	407	318	0.27	KOG0724/Posttranslational modification, protein turnover, chaperones ;/Zuotin and related molecular chaperones (DnaJ superfamily), contains DNA-binding domains	GO:0044444//cytoplasmic part;GO:0005635//nuclear envelope	GO:0031072//heat shock protein binding;GO:0032182//small conjugating protein binding	GO:0016049//cell growth;GO:0006259//DNA metabolic process;GO:0006355//regulation of transcription, DNA-dependent;GO:0051319;GO:0006458//'de novo' protein folding	-	PREDICTED: similar to zuotin related factor 1 [Acyrthosiphon pisum]	PREDICTED: Apis mellifera dnaJ homolog subfamily C member 2-like (LOC413209), mRNA	DnaJ homolog subfamily C member 2
aphid_c10736	7.73593	38	379	342	0.47	-	-	-	-	-	-	-	-
aphid_c10737	6.73005	3	1160	1158	0.33	KOG0926/RNA processing and modification ; Translation, ribosomal structure and biogenesis ;/DEAH-box RNA helicase	-	GO:0017111//nucleoside-triphosphatase activity	-	ko03040//Spliceosome	PREDICTED: similar to Probable ATP-dependent RNA helicase kurz [Acyrthosiphon pisum]	PREDICTED: Apis mellifera ATP-dependent helicase kurz (kz), mRNA	Probable ATP-dependent RNA helicase kurz
aphid_c10739	13.442	577	245	333	0.47	KOG3227/Transcription ;/Calcium-responsive transcription coactivator	GO:0043229//intracellular organelle	GO:0005488//binding;GO:0003713//transcription coactivator activity	GO:0006357//regulation of transcription from RNA polymerase II promoter;GO:0007165//signal transduction;GO:0016043//cellular component organization	-	hypothetical protein LOC100166216 [Acyrthosiphon pisum]	Acyrthosiphon pisum SS18-like protein 1 (SYT homolog 1)-like (LOC100166216), mRNA	Protein SSXT
aphid_c10740	5.70088	793	254	540	0.38	-	-	-	-	-	hypothetical protein LOC100168418 [Acyrthosiphon pisum]	PREDICTED: Acyrthosiphon pisum hypothetical LOC100568641 (LOC100568641), miscRNA	-
aphid_c10742	7.42003	811	323	489	0.27	-	-	-	-	-	PREDICTED: hypothetical protein [Acyrthosiphon pisum]	PREDICTED: Acyrthosiphon pisum hypothetical protein LOC100166553, transcript variant 1 (LOC100166553), mRNA	-
aphid_c10743	7.80777	881	81	801	0.32	-	-	-	-	-	PREDICTED: similar to conserved hypothetical protein [Acyrthosiphon pisum]	PREDICTED: Acyrthosiphon pisum hypothetical protein LOC100165526 (LOC100165526), mRNA	Zinc finger matrin-type protein CG9776
aphid_c10744	10.0597	513	1	513	0.42	-	-	-	-	-	-	PREDICTED: Acyrthosiphon pisum hypothetical protein LOC100572761 (LOC100572761), mRNA	-
aphid_c10745	10.735	1	1065	1065	0.37	-	-	-	-	-	-	PREDICTED: Acyrthosiphon pisum lysosomal protein NCU-G1-B-like, transcript variant 1 (LOC100160951), mRNA	-
aphid_c10746	14.295	265	107	159	0.33	-	-	-	-	-	-	-	-
aphid_c10747	8.91973	414	842	429	0.33	KOG0619/General function prediction only ;/FOG: Leucine rich repeat	GO:0044424//intracellular part	-	-	-	PREDICTED: similar to shoc2 [Tribolium castaneum]	PREDICTED: Acyrthosiphon pisum leucine-rich repeat protein soc-2 homolog (LOC100162395), mRNA	Leucine-rich repeat protein soc-2 homolog
aphid_c10748	8.8388	1168	2	1167	0.39	KOG0987/Cell cycle control, cell division, chromosome partitioning ;/DNA helicase PIF1/RRM3	-	-	-	-	PREDICTED: similar to F59H6.5 [Hydra magnipapillata]	PREDICTED: Acyrthosiphon pisum ATP-dependent DNA helicase PIF1-like (LOC100571345), mRNA	ATP-dependent DNA helicase PIF1
aphid_c1075	20.4773	2141	3907	1767	0.51	-	-	-	-	-	PREDICTED: similar to AGAP005739-PA [Acyrthosiphon pisum]	Zebrafish DNA sequence from clone DKEYP-87E3 in linkage group 20 Contains two novel genes, complete sequence	-
aphid_c10750	10.0207	600	40	561	0.39	-	-	-	-	-	PREDICTED: similar to CG14608 CG14608-PB, partial [Acyrthosiphon pisum]	PREDICTED: Acyrthosiphon pisum hypothetical protein LOC100159478 (LOC100159478), mRNA	-
aphid_c10751	6.30189	807	97	711	0.51	KOG0588/Cell cycle control, cell division, chromosome partitioning ;/Serine/threonine protein kinase	-	GO:0046872//metal ion binding;GO:0004674//protein serine/threonine kinase activity;GO:0032559	GO:0006464//protein modification process	-	PREDICTED: similar to br serine/threonine-protein kinase, partial [Acyrthosiphon pisum]	Drosophila virilis GJ19314 (Dvir\GJ19314), mRNA	BR serine/threonine-protein kinase 2
aphid_c10752	7.00637	1459	371	1089	0.6	-	-	-	-	-	PREDICTED: similar to AGAP008825-PA [Acyrthosiphon pisum]	PREDICTED: Acyrthosiphon pisum hypothetical protein LOC100166576 (LOC100166576), mRNA	Uncharacterized protein C9orf172
aphid_c10754	25.8019	666	97	570	0.51	-	-	GO:0030247//polysaccharide binding	GO:0006022	-	PREDICTED: similar to chitin binding protein, partial [Acyrthosiphon pisum]	Drosophila mojavensis GI22111 (Dmoj\GI22111), mRNA	-
aphid_c10755	7.80777	80	883	804	0.5	KOG0017/General function prediction only ;/FOG: Transposon-encoded proteins with TYA, reverse transcriptase, integrase domains in various combinations	-	-	-	ko04978//Mineral absorption	PREDICTED: similar to putative gag-pol protein [Acyrthosiphon pisum]	-	-
aphid_c10756	6.89978	205	1248	1044	0.33	KOG0701/RNA processing and modification ;/dsRNA-specific nuclease Dicer and related ribonucleases	-	GO:0003676//nucleic acid binding;GO:0016787//hydrolase activity	-	-	PREDICTED: similar to endoribonuclease Dicer [Acyrthosiphon pisum]	Acyrthosiphon pisum mRNA, clone: 331I7, full-insert cDNA sequence based on the ESTs (5'-EST:FF310925, 3'-EST:FF313804)	Endoribonuclease dcr-1
aphid_c10757	9.01866	859	170	690	0.33	KOG4332/Carbohydrate transport and metabolism ;/Predicted sugar transporter	-	-	-	-	PREDICTED: similar to predicted protein [Acyrthosiphon pisum]	PREDICTED: Acyrthosiphon pisum major facilitator superfamily domain-containing protein 5-like, transcript variant 1 (LOC100165727), mRNA	Major facilitator superfamily domain-containing protein 5
aphid_c10758	10.6788	787	353	435	0.31	KOG1187/Signal transduction mechanisms ;/Serine/threonine protein kinase	-	GO:0005488//binding;GO:0004672//protein kinase activity	GO:0009987//cellular process;GO:0050896//response to stimulus	-	PREDICTED: similar to serine/threonine protein kinase death domain protein, pelle-like (AGAP002966-PA) [Acyrthosiphon pisum]	PREDICTED: Acyrthosiphon pisum serine/threonine-protein kinase pelle-like (LOC100169297), mRNA	Serine/threonine-protein kinase pelle
aphid_c1076	17.5669	1706	345	1362	0.35	KOG0679/Cytoskeleton ;/Actin-related protein - Arp4p/Act3p	GO:0015629//actin cytoskeleton	GO:0003712//transcription cofactor activity;GO:0005198//structural molecule activity	GO:0006996//organelle organization;GO:0006355//regulation of transcription, DNA-dependent;GO:0000087//M phase of mitotic cell cycle;GO:0048812//neuron projection morphogenesis;GO:0048513//organ development	-	PREDICTED: similar to GA19676-PA [Acyrthosiphon pisum]	PREDICTED: Acyrthosiphon pisum actin-like protein 6A-like (LOC100164146), mRNA	Actin-like protein 6B
aphid_c10760	9.40127	293	715	423	0.38	KOG3629/Signal transduction mechanisms ;/Guanine-nucleotide releasing factor	-	GO:0005085//guanyl-nucleotide exchange factor activity	-	-	PREDICTED: similar to AGAP010782-PA [Acyrthosiphon pisum]	Acyrthosiphon pisum mRNA, clone: ACI0AAF6YE05, full-insert cDNA sequence based on ESTs (5'-EST:ACI0AAF6YE05AAM1, 3'-EST ACI2AAF1YF08BBM1)	Ral guanine nucleotide dissociation stimulator-like 1
aphid_c10761	18.2195	471	229	243	0.28	-	-	-	-	-	hypothetical protein LOC100168553 [Acyrthosiphon pisum]	Acyrthosiphon pisum mRNA, clone: ACI0AAF28YG09, full-insert cDNA sequence based on ESTs (5'-EST:ACI0AAF28YG09AAM1, 3'-EST ACI2AAF4YF16BBM1)	-
aphid_c10763	10.6091	1026	352	675	0.44	KOG1543/Posttranslational modification, protein turnover, chaperones ;/Cysteine proteinase Cathepsin L	-	-	-	ko04142//Lysosome	cathepsin B-1852 [Acyrthosiphon pisum]	Acyrthosiphon pisum mRNA, clone: ACI0AAC5YD20, full-insert cDNA sequence based on ESTs (5'-EST:ACI0AAC5YD20AAM1, 3'-EST ACI2AAC1YC20BBM1)	Cathepsin B-like cysteine proteinase 5
aphid_c10764	9.87717	542	694	153	0.26	-	-	-	-	-	-	PREDICTED: Acyrthosiphon pisum prestin-like, transcript variant 1 (LOC100159835), mRNA	-
aphid_c10765	10.0207	600	1	600	0.3	-	-	-	-	-	-	PREDICTED: Acyrthosiphon pisum DET1- and DDB1-associated protein 1-like (LOC100572301), mRNA	-
aphid_c10766	9.06406	107	1078	972	0.5	KOG3915/Transcription ;/Transcription regulator dachshund, contains SKI/SNO domain	-	-	-	-	PREDICTED: similar to dachshund, putative [Acyrthosiphon pisum]	PREDICTED: Acyrthosiphon pisum hypothetical protein LOC100167680 (LOC100167680), mRNA	Dachshund homolog 1
aphid_c10767	9.14844	263	114	150	0.43	-	-	-	-	-	-	Homo sapiens chromosome 5 clone CTB-23I7, complete sequence	-
aphid_c10768	16.8646	358	191	168	0.33	-	-	-	-	-	-	Homo sapiens FOSMID clone ABC12-47948500F17 from chromosome 8, complete sequence	-
aphid_c10769	11.5366	25	630	606	0.3	KOG3331/Translation, ribosomal structure and biogenesis ;/Mitochondrial/chloroplast ribosomal protein L4/L29	GO:0000313	GO:0005198//structural molecule activity	GO:0010467//gene expression	-	hypothetical protein LOC100166903 [Acyrthosiphon pisum]	PREDICTED: Canis familiaris similar to mitochondrial ribosomal protein L47, transcript variant 1 (LOC478638), mRNA	39S ribosomal protein L47, mitochondrial
aphid_c1077	20.6762	763	1734	972	0.37	KOG3542/Signal transduction mechanisms ;/cAMP-regulated guanine nucleotide exchange factor	GO:0044464//cell part	GO:0030695//GTPase regulator activity	GO:0042478//regulation of eye photoreceptor cell development;GO:0007243//intracellular protein kinase cascade;GO:0008360//regulation of cell shape;GO:0006929//substrate-dependent cell migration;GO:0007154//cell communication;GO:0019827//stem cell maintenance;GO:0009966//regulation of signal transduction;GO:0007292//female gamete generation;GO:0007484//imaginal disc-derived genitalia development;G…	ko04010//MAPK signaling pathway	PREDICTED: similar to AGAP009261-PA [Acyrthosiphon pisum]	PREDICTED: Apis mellifera rap guanine nucleotide exchange factor 2-like (LOC408810), mRNA	Rap guanine nucleotide exchange factor 2 (Fragment)
aphid_c10770	8.10916	69	734	666	0.39	KOG3510/Signal transduction mechanisms ;/FOG: Immunoglobulin C-2 Type/fibronectin type III domains	-	-	GO:0001745//compound eye morphogenesis;GO:0045665//negative regulation of neuron differentiation	ko04514//Cell adhesion molecules (CAMs)	PREDICTED: similar to sdk-P1 [Acyrthosiphon pisum]	PREDICTED: Apis mellifera immunoglobulin-like and fibronectin type III domain containing 8, transcript variant 2 (IGFn3-8), mRNA	Protein sidekick
aphid_c10772	18.4049	787	14	774	0.47	KOG2806/Carbohydrate transport and metabolism ;/Chitinase	-	GO:0004553//hydrolase activity, hydrolyzing O-glycosyl compounds;GO:0005488//binding	GO:0005975//carbohydrate metabolic process;GO:0043170;GO:0009056//catabolic process	ko00520//Amino sugar and nucleotide sugar metabolism	PREDICTED: similar to T13H5.3 [Acyrthosiphon pisum]	PREDICTED: Acyrthosiphon pisum hypothetical protein LOC100164767 (LOC100164767), mRNA	Probable endochitinase
aphid_c10773	6.11676	226	1086	861	0.38	KOG0197/Signal transduction mechanisms ;/Tyrosine kinases	GO:0016020//membrane;GO:0044424//intracellular part;GO:0045171//intercellular bridge	GO:0004672//protein kinase activity;GO:0032559	GO:0006810//transport;GO:0006261//DNA-dependent DNA replication;GO:0051276//chromosome organization;GO:0010259//multicellular organismal aging;GO:0008064//regulation of actin polymerization or depolymerization;GO:0046958//nonassociative learning;GO:0001700//embryonic development via the syncytial blastoderm;GO:0006464//protein modification process;GO:0007431//salivary gland development;GO:0060541…	-	PREDICTED: similar to GA20789-PA [Acyrthosiphon pisum]	PREDICTED: Apis mellifera tyrosine-protein kinase Btk29A-like (LOC410649), mRNA	Tyrosine-protein kinase Btk29A
aphid_c10774	7.53168	1	1746	1746	0.53	KOG0236/Inorganic ion transport and metabolism ;/Sulfate/bicarbonate/oxalate exchanger SAT-1 and related transporters (SLC26 family)	-	-	-	ko04978//Mineral absorption	PREDICTED: similar to sulfate transporter [Acyrthosiphon pisum]	PREDICTED: Acyrthosiphon pisum prestin-like, transcript variant 4 (LOC100164052), mRNA	Prestin
aphid_c10775	14.2551	665	78	588	0.34	KOG1669/Translation, ribosomal structure and biogenesis ;/Predicted mRNA cap-binding protein related to eIF-4E	GO:0034518;GO:0044424//intracellular part	GO:0008135//translation factor activity, nucleic acid binding	GO:0006412//translation	ko03013//RNA transport	PREDICTED: similar to eukaryotic translation initiation factor 4E member 2 [Acyrthosiphon pisum]	Pediculus humanus corporis eukaryotic translation initiation factor 4E type, putative, mRNA	Eukaryotic translation initiation factor 4E type 2
aphid_c10776	6.07424	759	577	183	0.25	-	-	-	-	-	-	PREDICTED: Acyrthosiphon pisum hypothetical LOC100569862 (LOC100569862), miscRNA	-
aphid_c10777	13.9749	102	740	639	0.59	KOG4566/Signal transduction mechanisms ;/Cytokine-inducible SH2 protein	-	-	-	-	PREDICTED: similar to suppressor of cytokine signaling 8 [Acyrthosiphon pisum]	Acyrthosiphon pisum mRNA, clone: ACI0AAF41YC21, full-insert cDNA sequence based on ESTs (5'-EST:ACI0AAF41YC21AAM1, 3'-EST ACI2AAF6YF06BBM1)	Cytokine-inducible SH2-containing protein
aphid_c10778	8.43704	713	153	561	0.3	-	-	-	-	-	PREDICTED: hypothetical protein [Acyrthosiphon pisum]	PREDICTED: Acyrthosiphon pisum hypothetical protein LOC100167172, transcript variant 2 (LOC100167172), mRNA	-
aphid_c1078	31.4465	3	2300	2298	0.39	KOG0518/Cytoskeleton ;/Actin-binding cytoskeleton protein, filamin	-	-	-	ko04510//Focal adhesion;ko04010//MAPK signaling pathway	PREDICTED: similar to AGAP007006-PA [Acyrthosiphon pisum]	Pediculus humanus corporis conserved hypothetical protein, mRNA	Filamin-A
aphid_c10780	16.316	1084	65	1020	0.34	KOG1498/Posttranslational modification, protein turnover, chaperones ;/26S proteasome regulatory complex, subunit RPN5/PSMD12	GO:0022624	GO:0005488//binding	GO:0043161//proteasomal ubiquitin-dependent protein catabolic process;GO:0051320//S phase;GO:0007050//cell cycle arrest;GO:0016070//RNA metabolic process;GO:0051439//regulation of ubiquitin-protein ligase activity involved in mitotic cell cycle;GO:0006520//cellular amino acid metabolic process;GO:0006915//apoptosis;GO:0030330//DNA damage response, signal transduction by p53 class mediator	ko03050//Proteasome	PREDICTED: similar to proteasome 26S non-ATPase subunit 12 [Acyrthosiphon pisum]	PREDICTED: Acyrthosiphon pisum 26S proteasome non-ATPase regulatory subunit 12-like (LOC100568916), mRNA	26S proteasome non-ATPase regulatory subunit 12
aphid_c10781	7.53546	169	1257	1089	0.33	KOG3351/General function prediction only ;/Predicted nucleotidyltransferase	-	-	-	ko00770//Pantothenate and CoA biosynthesis;ko01100//Metabolic pathways	PREDICTED: similar to GA10406-PA [Acyrthosiphon pisum]	PREDICTED: Acyrthosiphon pisum bifunctional coenzyme A synthase-like, transcript variant 1 (LOC100159484), mRNA	Bifunctional coenzyme A synthase
aphid_c10784	6.53766	1048	149	900	0.41	KOG0061/Secondary metabolites biosynthesis, transport and catabolism ;/Transporter, ABC superfamily (Breast cancer resistance protein)	GO:0031224//intrinsic to membrane	GO:0042626//ATPase activity, coupled to transmembrane movement of substances;GO:0015604//phosphonate transmembrane transporter activity;GO:0032559	GO:0009207	ko02010//ABC transporters	PREDICTED: similar to GA18458-PA [Acyrthosiphon pisum]	PREDICTED: Acyrthosiphon pisum ATP-binding cassette sub-family G member 4-like, transcript variant 1 (LOC100166874), mRNA	ATP-binding cassette sub-family G member 4
aphid_c10785	9.14545	31	699	669	0.41	KOG3510/Signal transduction mechanisms ;/FOG: Immunoglobulin C-2 Type/fibronectin type III domains	GO:0043005//neuron projection	GO:0042802//identical protein binding;GO:0043498//cell surface binding;GO:0004888//transmembrane receptor activity	GO:0008038//neuron recognition;GO:0048675//axon extension;GO:0007420//brain development;GO:0006935//chemotaxis;GO:0006897//endocytosis	-	Down syndrome cell adhesion molecule [Apis mellifera]	Apis mellifera Dscam gene, complete cds, alternatively spliced	Down syndrome cell adhesion molecule-like protein CG42256
aphid_c10787	8.99252	575	3	573	0.37	KOG1400/General function prediction only ;/Predicted ATP-dependent protease PIL, contains LON domain	-	-	-	-	PREDICTED: similar to cereblon [Acyrthosiphon pisum]	PREDICTED: Acyrthosiphon pisum protein cereblon-like (LOC100166415), mRNA	Protein cereblon
aphid_c10788	11.3074	440	811	372	0.3	-	-	GO:0005488//binding	GO:0007154//cell communication	-	PREDICTED: similar to Tumor suppressor candidate 2 (PDGFA-associated protein 2) (Fus-1 protein) (Fusion 1 protein) [Acyrthosiphon pisum]	PREDICTED: Acyrthosiphon pisum cardioacceleratory peptide receptor-like (LOC100574733), mRNA	Tumor suppressor candidate 2
aphid_c10789	9.05098	13	567	555	0.47	-	-	-	GO:0009880//embryonic pattern specification	-	PREDICTED: similar to torso-like CG6705-PA [Acyrthosiphon pisum]	Acyrthosiphon pisum mRNA, clone: ACI0AAD14YL14, full-insert cDNA sequence based on ESTs (5'-EST:ACI0AAD14YL14AAM1, 3'-EST ACI2AAD2YE18BBM1)	Torso-like protein
aphid_c1079	21.2131	1204	266	939	0.31	KOG3769/Translation, ribosomal structure and biogenesis ;/Ribonuclease III domain proteins	-	-	-	-	PREDICTED: similar to 39S ribosomal protein L44 [Acyrthosiphon pisum]	Acyrthosiphon pisum ACYPI001280 mRNA, clone: 253G19, complete cds, full-insert cDNA sequence based on the ESTs (5'-EST:EX646777, 3'-EST:EX647113)	39S ribosomal protein L44, mitochondrial
aphid_c10790	9.51662	661	338	324	0.34	-	-	-	-	-	PREDICTED: hypothetical protein [Acyrthosiphon pisum]	PREDICTED: Acyrthosiphon pisum g2/M phase-specific E3 ubiquitin-protein ligase-like, transcript variant 1 (LOC100161975), mRNA	-
aphid_c10792	8.29635	150	830	681	0.37	KOG1046/Amino acid transport and metabolism ; Posttranslational modification, protein turnover, chaperones ;/Puromycin-sensitive aminopeptidase and related aminopeptidases	-	-	-	ko01100//Metabolic pathways;ko00480//Glutathione metabolism	PREDICTED: similar to protease m1 zinc metalloprotease [Acyrthosiphon pisum]	PREDICTED: Acyrthosiphon pisum endoplasmic reticulum aminopeptidase 2-like (LOC100161000), mRNA	Endoplasmic reticulum aminopeptidase 1
aphid_c10793	6.34182	46	849	804	0.61	KOG2199/Signal transduction mechanisms ;/Signal transducing adaptor protein STAM/STAM2	-	-	-	ko04540//Gap junction;ko04510//Focal adhesion;ko04664//Fc epsilon RI signaling pathway;ko04912//GnRH signaling pathway;ko04650//Natural killer cell mediated cytotoxicity;ko04144//Endocytosis;ko04012//ErbB signaling pathway;ko04010//MAPK signaling pathway	PREDICTED: similar to CG34318 CG34318-PA [Acyrthosiphon pisum]	PREDICTED: Acyrthosiphon pisum hypothetical protein LOC100163038 (LOC100163038), mRNA	SH3 and cysteine-rich domain-containing protein 3
aphid_c10794	8.07922	788	3	786	0.37	KOG1371/Cell wall/membrane/envelope biogenesis ;/UDP-glucose 4-epimerase/UDP-sulfoquinovose synthase	-	GO:0048037//cofactor binding;GO:0016857//racemase and epimerase activity, acting on carbohydrates and derivatives	GO:0019318//hexose metabolic process	ko00052//Galactose metabolism;ko00520//Amino sugar and nucleotide sugar metabolism;ko01100//Metabolic pathways	hypothetical protein LOC100161644 [Acyrthosiphon pisum]	Aurelia aurita beta-tubulin mRNA, partial cds	Probable UDP-glucose 4-epimerase
aphid_c10795	10.2289	673	356	318	0.3	KOG2688/Cell cycle control, cell division, chromosome partitioning ;/Transcription-associated recombination protein - Thp1p	-	GO:0030528//transcription regulator activity;GO:0005488//binding	GO:0006915//apoptosis;GO:0010951//negative regulation of endopeptidase activity;GO:0016071//mRNA metabolic process;GO:0007094//mitotic cell cycle spindle assembly checkpoint;GO:0032583	-	PREDICTED: similar to PCI domain-containing protein 2 (CSN12-like protein) [Acyrthosiphon pisum]	PREDICTED: Acyrthosiphon pisum PCI domain-containing protein 2-like, transcript variant 1 (LOC100159776), mRNA	PCI domain-containing protein 2
aphid_c10796	8.08894	1277	3	1275	0.46	KOG2349/Inorganic ion transport and metabolism ;/Na+:iodide/myo-inositol/multivitamin symporters	-	-	GO:0006810//transport	-	sodium/solute symporter [Aedes aegypti]	PREDICTED: Acyrthosiphon pisum sodium-coupled monocarboxylate transporter 2-like (LOC100166814), mRNA	Sodium-coupled monocarboxylate transporter 1
aphid_c10797	9.77078	2	439	438	0.71	-	-	-	-	-	-	PREDICTED: Nasonia vitripennis similar to glass protein (LOC100118111), mRNA	-
aphid_c10798	6.34937	595	1200	606	0.49	KOG0266/General function prediction only ;/WD40 repeat-containing protein	-	GO:0000166//nucleotide binding	-	ko04310//Wnt signaling pathway;ko04120//Ubiquitin mediated proteolysis	PREDICTED: similar to CG10132 CG10132-PA [Acyrthosiphon pisum]	PREDICTED: Acyrthosiphon pisum hypothetical protein LOC100164471 (LOC100164471), mRNA	Transcriptional repressor tup11
aphid_c10799	11.1019	3	494	492	0.43	KOG0199/Signal transduction mechanisms ;/ACK and related non-receptor tyrosine kinases	-	GO:0016301//kinase activity	GO:0048102//autophagic cell death	-	PREDICTED: similar to tyrosine-protein kinase pr2 [Acyrthosiphon pisum]	PREDICTED: Acyrthosiphon pisum tyrosine-protein kinase PR2-like (LOC100168786), mRNA	Tyrosine-protein kinase PR2
aphid_c108	18.7965	3620	876	2745	0.49	KOG3602/General function prediction only ;/WD40 repeat-containing protein	-	-	-	ko04310//Wnt signaling pathway;ko04120//Ubiquitin mediated proteolysis	PREDICTED: similar to CG10132 CG10132-PA [Acyrthosiphon pisum]	PREDICTED: Acyrthosiphon pisum hypothetical protein LOC100164471 (LOC100164471), mRNA	Leucine-rich repeat and WD repeat-containing protein KIAA1239
aphid_c1080	21.0454	413	1339	927	0.42	KOG0099/Signal transduction mechanisms ;/G protein subunit Galphas, small G protein superfamily	GO:0031234//extrinsic to internal side of plasma membrane	GO:0032561//guanyl ribonucleotide binding;GO:0005102//receptor binding;GO:0017111//nucleoside-triphosphatase activity;GO:0060089;GO:0032403//protein complex binding	GO:0007423//sensory organ development;GO:0048741//skeletal muscle fiber development;GO:0007267//cell-cell signaling;GO:0034285;GO:0050909//sensory perception of taste;GO:0030534//adult behavior;GO:0009207;GO:0007189//activation of adenylate cyclase activity by G-protein signaling pathway;GO:0007472//wing disc morphogenesis	ko04540//Gap junction;ko04020//Calcium signaling pathway;ko04961//Endocrine and other factor-regulated calcium reabsorption;ko04912//GnRH signaling pathway;ko04962//Vasopressin-regulated water reabsorption;ko04730//Long-term depression;ko04742//Taste transduction	PREDICTED: similar to G-protein alpha s subunit [Acyrthosiphon pisum]	Aedes aegypti GTP-binding protein alpha subunit, gna partial mRNA	Guanine nucleotide-binding protein G(s) subunit alpha
aphid_c10800	21.1914	253	423	171	0.27	-	-	-	-	-	-	PREDICTED: Acyrthosiphon pisum hypothetical protein LOC100166915 (LOC100166915), mRNA	-
aphid_c10801	11.0182	25	951	927	0.61	-	-	-	-	-	-	PREDICTED: Acyrthosiphon pisum hypothetical protein LOC100570041 (LOC100570041), mRNA	-
aphid_c10802	9.03968	88	1428	1341	0.43	KOG1217/Signal transduction mechanisms ;/Fibrillins and related proteins containing Ca2+-binding EGF-like domains	-	-	-	ko04330//Notch signaling pathway	hypothetical protein TcasGA2_TC011986 [Tribolium castaneum]	PREDICTED: Acyrthosiphon pisum hypothetical protein LOC100166039 (LOC100166039), mRNA	Neurogenic locus Notch protein
aphid_c10805	9.62289	191	697	507	0.32	KOG2525/Coenzyme transport and metabolism ;/Folylpolyglutamate synthase	-	GO:0016874//ligase activity	GO:0008152//metabolic process	ko00790//Folate biosynthesis;ko01100//Metabolic pathways	PREDICTED: similar to folylpolyglutamate synthase [Acyrthosiphon pisum]	PREDICTED: Acyrthosiphon pisum UPF0518 protein GA25918-like (LOC100165634), mRNA	Folylpolyglutamate synthase, mitochondrial
aphid_c10806	9.28645	125	331	207	0.26	-	-	-	-	-	-	PREDICTED: Acyrthosiphon pisum ring canal kelch homolog (LOC100166662), mRNA	-
aphid_c10808	9.86304	588	1	588	0.4	KOG3615/Function unknown ;/Uncharacterized conserved protein	-	GO:0046914//transition metal ion binding	-	-	PREDICTED: similar to CG34401 CG34401-PA [Acyrthosiphon pisum]	PREDICTED: Acyrthosiphon pisum zinc finger SWIM domain-containing protein KIAA0913-like (LOC100162739), mRNA	Zinc finger SWIM domain-containing protein KIAA0913
aphid_c10810	11.1678	898	2	897	0.38	-	-	-	-	-	angiomotin, putative [Pediculus humanus corporis]	PREDICTED: Nasonia vitripennis similar to angiomotin (LOC100120905), mRNA	-
aphid_c10811	13.6481	3	233	231	0.32	-	-	-	-	ko00270//Cysteine and methionine metabolism;ko01100//Metabolic pathways	PREDICTED: similar to DNA (cytosine-5-)-methyltransferase [Acyrthosiphon pisum]	PREDICTED: Acyrthosiphon pisum DNA (cytosine-5)-methyltransferase 1-like (LOC100569578), mRNA	-
aphid_c10812	13.8591	110	334	225	0.31	KOG2225/General function prediction only ;/Proteins containing regions of low-complexity	-	-	-	-	PREDICTED: similar to CG8230 CG8230-PA [Acyrthosiphon pisum]	PREDICTED: Acyrthosiphon pisum dymeclin-like (LOC100158717), mRNA	Dymeclin
aphid_c10814	7.97947	472	2	471	0.45	KOG3209/General function prediction only ;/WW domain-containing protein	GO:0044459//plasma membrane part;GO:0044424//intracellular part	-	GO:0009966//regulation of signal transduction	ko04530//Tight junction	PREDICTED: similar to CG33967 CG33967-PA [Acyrthosiphon pisum]	PREDICTED: Pan troglodytes WW and C2 domain containing 1, transcript variant 2 (WWC1), mRNA	Protein WWC2
aphid_c10817	8.5325	604	2	603	0.54	-	-	-	-	-	Nck-associated protein 5 [Camponotus floridanus]	PREDICTED: Acyrthosiphon pisum hypothetical protein LOC100570812, transcript variant 1 (LOC100570812), mRNA	Nck-associated protein 5
aphid_c10818	12.3332	558	1	558	0.35	KOG3291/Translation, ribosomal structure and biogenesis ;/Ribosomal protein S7	GO:0005840//ribosome	GO:0005198//structural molecule activity	GO:0010467//gene expression	ko03010//Ribosome	hypothetical protein LOC100159645 [Acyrthosiphon pisum]	Acyrthosiphon pisum mitochondrial ribosomal protein S7-like (LOC100159645), nuclear gene encoding mitochondrial protein, mRNA	28S ribosomal protein S7, mitochondrial
aphid_c1082	14.2034	238	2355	2118	0.57	KOG4193/Signal transduction mechanisms ;/G protein-coupled receptors	-	-	-	-	class B secretin-like G-protein coupled receptor GPRmth5, putative [Pediculus humanus corporis]	PREDICTED: Acyrthosiphon pisum hypothetical protein LOC100570050 (LOC100570050), mRNA	G-protein coupled receptor Mth2
aphid_c10820	7.21589	757	428	330	0.39	KOG3613/Transcription ;/Dopey and related predicted leucine zipper transcription factors	-	-	-	-	PREDICTED: similar to Protein dopey-1 homolog [Acyrthosiphon pisum]	PREDICTED: Acyrthosiphon pisum protein dopey-1 homolog, transcript variant 1 (LOC100166394), mRNA	Protein dopey-1 homolog
aphid_c10822	8.141	548	147	402	0.3	KOG0387/Transcription ; Replication, recombination and repair ;/Transcription-coupled repair protein CSB/RAD26 (contains SNF2 family DNA-dependent ATPase domain)	GO:0044464//cell part	GO:0005488//binding	GO:0044260;GO:0006974//response to DNA damage stimulus	ko03420//Nucleotide excision repair	PREDICTED: similar to DNA excision repair protein ERCC-6 (ATP-dependent helicase ERCC6) (Cockayne syndrome protein CSB) [Acyrthosiphon pisum]	PREDICTED: Acyrthosiphon pisum excision repair cross-complementing rodent repair deficiency, complementation group 6 (ERCC6), mRNA	DNA excision repair protein ERCC-6
aphid_c10823	5.03126	533	1084	552	0.39	KOG1217/Signal transduction mechanisms ;/Fibrillins and related proteins containing Ca2+-binding EGF-like domains	-	-	-	-	hypothetical protein AaeL_AAEL012905 [Aedes aegypti]	PREDICTED: Acyrthosiphon pisum hypothetical protein LOC100166039 (LOC100166039), mRNA	Neurogenic locus Notch protein
aphid_c10824	10.0013	399	64	336	0.29	KOG3304/General function prediction only ;/Surfeit family protein 5	GO:0043231//intracellular membrane-bounded organelle;GO:0043234//protein complex;GO:0000267//cell fraction	GO:0016251//general RNA polymerase II transcription factor activity	GO:0006355//regulation of transcription, DNA-dependent;GO:0000087//M phase of mitotic cell cycle	-	PREDICTED: similar to surfeit 5 [Acyrthosiphon pisum]	Pediculus humanus corporis Surfeit locus protein, putative, mRNA	Mediator of RNA polymerase II transcription subunit 22
aphid_c10825	8.89746	626	3	624	0.35	KOG2984/General function prediction only ;/Predicted hydrolase	-	-	-	ko00362//Benzoate degradation;ko01100//Metabolic pathways	PREDICTED: similar to LOC402804 protein [Acyrthosiphon pisum]	Acyrthosiphon pisum mRNA, clone: 165G3, full-insert cDNA sequence based on the ESTs (5'-EST:EX653297, 3'-EST:EX653723)	Valacyclovir hydrolase
aphid_c10826	10.4811	544	275	270	0.27	KOG3170/Signal transduction mechanisms ;/Conserved phosducin-like protein	GO:0044424//intracellular part	GO:0005488//binding	-	-	ACYPI002948 [Acyrthosiphon pisum]	Pediculus humanus corporis conserved hypothetical protein, mRNA	Phosducin-like protein 3
aphid_c10828	8.28637	370	134	237	0.24	-	-	-	-	-	-	PREDICTED: Acyrthosiphon pisum protein kibra-like, transcript variant 1 (LOC100168892), mRNA	-
aphid_c1083	21.5032	1	411	411	0.43	-	-	-	-	-	-	Mus musculus BAC clone RP23-72D18 from chromosome 9, complete sequence	-
aphid_c10830	6.68567	2404	296	2109	0.34	KOG1102/General function prediction only ;/Rab6 GTPase activator GAPCenA and related TBC domain proteins	GO:0015630//microtubule cytoskeleton;GO:0044444//cytoplasmic part;GO:0044430//cytoskeletal part	GO:0005515//protein binding	-	-	PREDICTED: similar to RE63030p [Acyrthosiphon pisum]	PREDICTED: Canis familiaris similar to RAB GTPase activating protein 1, transcript variant 4 (LOC480734), mRNA	Rab GTPase-activating protein 1
aphid_c10831	6.77046	799	2	798	0.56	KOG0533/RNA processing and modification ;/RRM motif-containing protein	-	GO:0003676//nucleic acid binding	-	ko03040//Spliceosome;ko03013//RNA transport;ko03015//mRNA surveillance pathway	RNA-binding region RNP-1 domain-containing protein [Dictyostelium discoideum AX4]	-	RNA and export factor-binding protein 2
aphid_c10832	8.10454	280	122	159	0.3	-	-	-	-	-	-	-	-
aphid_c10833	16.4241	537	175	363	0.32	KOG2923/Function unknown ;/Uncharacterized conserved protein	-	-	GO:0017182	ko00230//Purine metabolism;ko04623//Cytosolic DNA-sensing pathway;ko00240//Pyrimidine metabolism;ko01100//Metabolic pathways;ko03020//RNA polymerase	PREDICTED: hypothetical protein isoform 1 [Acyrthosiphon pisum]	PREDICTED: Apis mellifera DPH3 homolog, transcript variant 1 (LOC100578901), mRNA	DPH3 homolog
aphid_c10834	8.7937	1039	578	462	0.3	KOG1516/General function prediction only ;/Carboxylesterase and related proteins	GO:0043296//apical junction complex	-	GO:0009954//proximal/distal pattern formation;GO:0007043//cell-cell junction assembly;GO:0001885//endothelial cell development;GO:0007143//female meiosis;GO:0035150//regulation of tube size	-	PREDICTED: similar to GA17762-PA [Acyrthosiphon pisum]	PREDICTED: Acyrthosiphon pisum neuroligin-4, X-linked-like (LOC100159815), mRNA	-
aphid_c10835	10.1237	679	479	201	0.31	-	-	-	-	-	-	PREDICTED: Acyrthosiphon pisum mediator of RNA polymerase II transcription subunit 12-like (LOC100169614), mRNA	-
aphid_c10836	8.81619	1	780	780	0.56	KOG1721/General function prediction only ;/FOG: Zn-finger	GO:0044464//cell part	GO:0046914//transition metal ion binding	-	-	hunchback [Acyrthosiphon pisum]	Mus musculus multiple EGF-like-domains 10 (Megf10), mRNA	Protein hunchback (Fragment)
aphid_c10837	6.78569	356	889	534	0.6	KOG2583/Energy production and conversion ;/Ubiquinol cytochrome c reductase, subunit QCR2	-	-	-	ko01100//Metabolic pathways;ko00190//Oxidative phosphorylation	PREDICTED: similar to UQCRC2 protein [Monodelphis domestica]	-	Cytochrome b-c1 complex subunit 2, mitochondrial
aphid_c10838	7.58803	656	147	510	0.36	KOG0446/Intracellular trafficking, secretion, and vesicular transport ; General function prediction only ;/Vacuolar sorting protein VPS1, dynamin, and related proteins	-	-	-	ko04961//Endocrine and other factor-regulated calcium reabsorption;ko04144//Endocytosis	PREDICTED: similar to dynamin 1-like protein [Acyrthosiphon pisum]	PREDICTED: Acyrthosiphon pisum dynamin-1-like protein-like (LOC100165463), mRNA	Dynamin-1-like protein
aphid_c1084	24.4386	751	2679	1929	0.36	KOG4276/General function prediction only ;/Predicted hormone receptor interactor	-	-	-	-	hect E3 ubiquitin ligase, putative [Pediculus humanus corporis]	Drosophila virilis GJ21961 (Dvir\GJ21961), mRNA	E3 ubiquitin-protein ligase HECTD1
aphid_c10840	30.778	1	264	264	0.29	-	-	-	-	-	-	PREDICTED: Acyrthosiphon pisum prohormone-4-like (LOC100160593), mRNA	-
aphid_c10841	7.3531	1456	1172	285	0.29	-	-	-	-	-	-	Acyrthosiphon pisum mRNA, clone: ACI0AAF34YE18, full-insert cDNA sequence based on ESTs (5'-EST:ACI0AAF34YE18AAM1, 3'-EST ACI2AAF5YD02BBM1)	-
aphid_c10842	6.76439	332	165	168	0.31	-	-	-	-	-	-	-	-
aphid_c10843	9.65337	3	980	978	0.34	-	-	-	-	-	-	PREDICTED: Acyrthosiphon pisum hypothetical protein LOC100573032 (LOC100573032), mRNA	-
aphid_c10844	12.0529	271	14	258	0.51	-	-	-	-	-	-	PREDICTED: Acyrthosiphon pisum mesoderm induction early response protein 1-like (LOC100166229), mRNA	-
aphid_c10845	9.0714	1721	324	1398	0.37	KOG0733/Posttranslational modification, protein turnover, chaperones ;/Nuclear AAA ATPase (VCP subfamily)	GO:0016234//inclusion body;GO:0031981//nuclear lumen	-	-	ko00230//Purine metabolism;ko04141//Protein processing in endoplasmic reticulum	PREDICTED: similar to nuclear VCP-like [Acyrthosiphon pisum]	Mus musculus 10 days neonate cerebellum cDNA, RIKEN full-length enriched library, clone:B930015P18 product:nuclear VCP-like, full insert sequence	Nuclear valosin-containing protein-like
aphid_c10846	5.51365	792	1307	516	0.34	KOG0247/Cytoskeleton ;/Kinesin-like protein	GO:0043231//intracellular membrane-bounded organelle;GO:0044430//cytoskeletal part;GO:0015630//microtubule cytoskeleton	GO:0017111//nucleoside-triphosphatase activity	GO:0000278//mitotic cell cycle;GO:0016055//Wnt receptor signaling pathway;GO:0007143//female meiosis;GO:0032506;GO:0045165//cell fate commitment;GO:0045185//maintenance of protein location;GO:0042993//positive regulation of transcription factor import into nucleus	-	PREDICTED: similar to RE22456p [Acyrthosiphon pisum]	PREDICTED: Acyrthosiphon pisum kinesin-like protein KIF23-like (LOC100165196), mRNA	Kinesin-like protein KIF23
aphid_c10847	10.8601	618	1142	525	0.32	-	-	-	-	-	conserved hypothetical protein [Pediculus humanus corporis]	PREDICTED: Acyrthosiphon pisum protein maelstrom homolog (LOC100569624), mRNA	-
aphid_c10848	8.68733	992	582	411	0.29	KOG0298/Replication, recombination and repair ;/DEAD box-containing helicase-like transcription factor/DNA repair protein	-	GO:0005488//binding	-	ko00230//Purine metabolism	PREDICTED: similar to E3 ubiquitin-protein ligase SHPRH (SNF2, histone-linker, PHD and RING finger domain-containing helicase) [Acyrthosiphon pisum]	PREDICTED: Acyrthosiphon pisum e3 ubiquitin-protein ligase SHPRH-like (LOC100573537), mRNA	E3 ubiquitin-protein ligase SHPRH
aphid_c10849	5.46124	118	597	480	0.4	KOG1906/Replication, recombination and repair ;/DNA polymerase sigma	-	GO:0016772//transferase activity, transferring phosphorus-containing groups	-	ko03018//RNA degradation	PREDICTED: similar to LOC445836 protein [Acyrthosiphon pisum]	PREDICTED: Acyrthosiphon pisum glucose-6-phosphate isomerase-like (LOC100161161), mRNA	PAP-associated domain-containing protein 5
aphid_c1085	26.8695	398	2920	2523	0.51	KOG3589/Signal transduction mechanisms ;/G protein signaling regulators	-	-	GO:0007165//signal transduction	ko04744//Phototransduction	PREDICTED: similar to AGAP000232-PA [Acyrthosiphon pisum]	Pediculus humanus corporis Regulator of G-protein signaling, putative, mRNA	Regulator of G-protein signaling 9
aphid_c10850	5.03967	790	1539	750	0.46	KOG1775/RNA processing and modification ;/U6 snRNA-associated Sm-like protein	-	-	-	ko00500//Starch and sucrose metabolism	PREDICTED: similar to Lsm5 protein [Acyrthosiphon pisum]	PREDICTED: Acyrthosiphon pisum cyclin-G-associated kinase-like (LOC100164086), mRNA	Probable glucan endo-1,3-beta-glucosidase eglC
aphid_c10851	9.48317	1	726	726	0.48	KOG3624/Amino acid transport and metabolism ;/M13 family peptidase	-	GO:0016787//hydrolase activity	-	-	zinc metalloprotease, putative [Pediculus humanus corporis]	Acyrthosiphon pisum mRNA, clone: ACI0AAF29YI03, full-insert cDNA sequence based on ESTs (5'-EST:ACI0AAF29YI03AAM1, 3'-EST ACI2AAF5YC09BBM1)	Neprilysin-2
aphid_c10852	7.41091	814	239	576	0.31	KOG1291/Inorganic ion transport and metabolism ;/Mn2+ and Fe2+ transporters of the NRAMP family	GO:0016020//membrane	GO:0022890//inorganic cation transmembrane transporter activity	GO:0006825//copper ion transport;GO:0055080//cation homeostasis	ko04978//Mineral absorption;ko04142//Lysosome	PREDICTED: similar to GA17603-PA [Nasonia vitripennis]	PREDICTED: Apis mellifera malvolio (Mvl), mRNA	Protein Malvolio
aphid_c10853	6.87593	2	1126	1125	0.39	KOG0156/Secondary metabolites biosynthesis, transport and catabolism ;/Cytochrome P450 CYP2 subfamily	-	-	-	ko00624//Polycyclic aromatic hydrocarbon degradation;ko00903//Limonene and pinene degradation;ko00590//Arachidonic acid metabolism;ko00591//Linoleic acid metabolism;ko01100//Metabolic pathways;ko00627//Aminobenzoate degradation;ko00945//Stilbenoid, diarylheptanoid and gingerol biosynthesis;ko00363//Bisphenol degradation;ko01110//Biosynthesis of secondary metabolites	PREDICTED: similar to conserved hypothetical protein [Acyrthosiphon pisum]	PREDICTED: Acyrthosiphon pisum probable cytochrome P450 303a1-like (LOC100162206), mRNA	Probable cytochrome P450 305a1
aphid_c10854	12.2645	905	297	609	0.28	-	-	-	-	-	PREDICTED: similar to CG31678 CG31678-PA [Acyrthosiphon pisum]	PREDICTED: Acyrthosiphon pisum hypothetical protein LOC100168597 (LOC100168597), mRNA	-
aphid_c10857	9.95897	1298	789	510	0.41	-	GO:0044464//cell part	GO:0005102//receptor binding	GO:0048522	ko04510//Focal adhesion	PDGF- and VEGF-related factor 1-like [Acyrthosiphon pisum]	Acyrthosiphon pisum mRNA, clone: ACI0AAC1YB21, full-insert cDNA sequence based on ESTs (5'-EST:ACI0AAC1YB21AAM1, 3'-EST ACI0AAC1YB21NM1)	Vascular endothelial growth factor A-A
aphid_c10858	8.13856	285	953	669	0.56	-	-	-	-	-	-	-	-
aphid_c1086	28.0042	2306	1230	1077	0.41	KOG0017/General function prediction only ;/FOG: Transposon-encoded proteins with TYA, reverse transcriptase, integrase domains in various combinations	-	-	-	ko04978//Mineral absorption	PREDICTED: similar to BEL12_AG transposon polyprotein [Acyrthosiphon pisum]	-	-
aphid_c10860	12.1549	542	3	540	0.51	-	-	-	-	-	-	PREDICTED: Acyrthosiphon pisum hypothetical protein LOC100575011 (LOC100575011), mRNA	-
aphid_c10862	9.40127	556	1362	807	0.41	KOG2997/General function prediction only ;/F-box protein FBX9	-	-	-	-	ACYPI007102 [Acyrthosiphon pisum]	PREDICTED: Acyrthosiphon pisum hypothetical LOC100574560 (LOC100574560), miscRNA	F-box only protein 9
aphid_c10863	17.985	440	243	198	0.26	-	-	-	-	-	-	PREDICTED: Acyrthosiphon pisum protein alan shepard-like (LOC100166583), mRNA	-
aphid_c10864	12.229	3	956	954	0.3	-	-	-	-	-	PREDICTED: similar to chloride channel CLIC-like 1 [Acyrthosiphon pisum]	PREDICTED: Acyrthosiphon pisum hypothetical protein LOC100164865 (LOC100164865), mRNA	-
aphid_c10866	10.1986	24	506	483	0.41	-	-	-	-	-	-	Acyrthosiphon pisum mRNA, clone: ACI0AAF29YO19, full-insert cDNA sequence based on ESTs (5'-EST:ACI0AAF29YO19AAM1, 3'-EST ACI2AAF5YK15BBM1)	-
aphid_c10867	39.8829	564	1040	477	0.45	KOG0107/RNA processing and modification ;/Alternative splicing factor SRp20/9G8 (RRM superfamily)	-	GO:0005488//binding	-	ko03040//Spliceosome	hypothetical protein LOC100165366 [Acyrthosiphon pisum]	PREDICTED: Acyrthosiphon pisum hypothetical protein LOC100169243 (LOC100169243), mRNA	RNA-binding protein 1
aphid_c10869	8.82522	1952	402	1551	0.38	KOG0007/RNA processing and modification ;/Splicing factor 3a, subunit 1	GO:0030532//small nuclear ribonucleoprotein complex;GO:0005681//spliceosomal complex	-	GO:0000380//alternative nuclear mRNA splicing, via spliceosome;GO:0000087//M phase of mitotic cell cycle	ko03040//Spliceosome	PREDICTED: similar to splicing factor 3 subunit 1 [Acyrthosiphon pisum]	Pediculus humanus corporis Splicing factor 3 subunit, putative, mRNA	Splicing factor 3A subunit 1
aphid_c1087	22.5382	359	4597	4239	0.35	KOG1140/Posttranslational modification, protein turnover, chaperones ;/N-end rule pathway, recognition component UBR1	-	-	-	-	PREDICTED: similar to ubiquitin ligase E3 alpha [Acyrthosiphon pisum]	PREDICTED: Apis mellifera E3 ubiquitin-protein ligase UBR1 (LOC410886), mRNA	E3 ubiquitin-protein ligase UBR1
aphid_c10870	7.73593	1	1107	1107	0.32	-	GO:0044464//cell part	-	-	-	hypothetical protein TcasGA2_TC012371 [Tribolium castaneum]	PREDICTED: Acyrthosiphon pisum integrator complex subunit 5-like, transcript variant 2 (LOC100166383), mRNA	Integrator complex subunit 5
aphid_c10871	6.0423	1139	81	1059	0.49	KOG4297/Signal transduction mechanisms ; Defense mechanisms ;/C-type lectin	-	-	-	ko04145//Phagosome	C-type lectin domain family 2 member D3 [Harpegnathos saltator]	Acyrthosiphon pisum mRNA, clone: ACI0AAF10YC01, full-insert cDNA sequence based on ESTs (5'-EST:ACI0AAF10YC01AAM1, 3'-EST ACI2AAF2YK22BBM1)	Oxidized low-density lipoprotein receptor 1
aphid_c10872	10.3414	567	256	312	0.29	KOG1719/Defense mechanisms ;/Dual specificity phosphatase	GO:0043231//intracellular membrane-bounded organelle	GO:0004721//phosphoprotein phosphatase activity	GO:0016311//dephosphorylation;GO:0044238//primary metabolic process	-	PREDICTED: similar to dual-specificity protein phosphatase, putative isoform 2 [Acyrthosiphon pisum]	PREDICTED: Acyrthosiphon pisum protein-tyrosine phosphatase mitochondrial 1-like protein-like, transcript variant 2 (LOC100164136), mRNA	Protein-tyrosine phosphatase mitochondrial 1
aphid_c10873	31.4278	3	1283	1281	0.41	KOG0471/Carbohydrate transport and metabolism ;/Alpha-amylase	-	GO:0043167//ion binding	GO:0044238//primary metabolic process	ko00052//Galactose metabolism;ko00500//Starch and sucrose metabolism;ko01100//Metabolic pathways	PREDICTED: similar to sucrase [Acyrthosiphon pisum]	Drosophila grimshawi GH13811 (Dgri\GH13811), mRNA	Probable maltase H
aphid_c10874	7.95937	662	1096	435	0.35	KOG2984/General function prediction only ;/Predicted hydrolase	-	-	-	-	hypothetical protein LOC100166637 [Acyrthosiphon pisum]	PREDICTED: Acyrthosiphon pisum valacyclovir hydrolase-like (LOC100167133), miscRNA	Valacyclovir hydrolase
aphid_c10875	7.42916	680	477	204	0.27	-	-	-	-	-	-	-	-
aphid_c10877	10.4022	496	1077	582	0.41	KOG4225/Signal transduction mechanisms ;/Sorbin and SH3 domain-containing protein	GO:0005924//cell-substrate adherens junction;GO:0000793//condensed chromosome	-	GO:0007059//chromosome segregation	ko04520//Adherens junction	PREDICTED: similar to CAP CG18408-PC, isoform C [Apis mellifera]	Acyrthosiphon pisum mRNA for hypothetical protein, clone: 268K23, complete cds, full-insert cDNA sequence based on the ESTs (5'-EST:EX633107, 3'-EST:EX633771)	Sorbin and SH3 domain-containing protein 1
aphid_c10878	5.9846	3	857	855	0.64	-	-	-	-	-	-	-	-
aphid_c1088	35.4331	680	282	399	0.3	KOG0831/Lipid transport and metabolism ;/Acyl-CoA:diacylglycerol acyltransferase (DGAT)	GO:0043231//intracellular membrane-bounded organelle;GO:0016020//membrane	GO:0016411//acylglycerol O-acyltransferase activity	GO:0022600//digestive system process;GO:0006641//triglyceride metabolic process;GO:0046339//diacylglycerol metabolic process	ko04977//Vitamin digestion and absorption;ko00830//Retinol metabolism	hypothetical protein LOC100158996 [Acyrthosiphon pisum]	Acyrthosiphon pisum diacylglycerol o-acyltransferase-like (LOC100158996), mRNA	2-acylglycerol O-acyltransferase 2-A
aphid_c10880	12.9175	1	465	465	0.38	KOG3522/Signal transduction mechanisms ;/Predicted guanine nucleotide exchange factor	-	-	-	-	PREDICTED: similar to conserved hypothetical protein [Acyrthosiphon pisum]	PREDICTED: Acyrthosiphon pisum rho guanine nucleotide exchange factor 10-like (LOC100160372), mRNA	-
aphid_c10882	4.84692	546	25	522	0.39	KOG3940/Function unknown ;/Uncharacterized conserved protein	-	-	-	-	conserved hypothetical protein [Culex quinquefasciatus]	PREDICTED: Acyrthosiphon pisum hypothetical protein LOC100573049 (LOC100573049), mRNA	Protein FAM164A
aphid_c10885	10.3105	2	499	498	0.41	KOG1190/RNA processing and modification ;/Polypyrimidine tract-binding protein	GO:0032991//macromolecular complex;GO:0043231//intracellular membrane-bounded organelle	GO:0030371//translation repressor activity;GO:0003727//single-stranded RNA binding;GO:0016628//oxidoreductase activity, acting on the CH-CH group of donors, NAD or NADP as acceptor;GO:0003729//mRNA binding	GO:0007166//cell surface receptor linked signaling pathway;GO:0017148//negative regulation of translation;GO:0007017//microtubule-based process;GO:0003006//developmental process involved in reproduction;GO:0000377;GO:0007476//imaginal disc-derived wing morphogenesis	-	PREDICTED: similar to polypyrimidine tract binding protein, partial [Acyrthosiphon pisum]	Acyrthosiphon pisum mRNA, clone: ACI0AAD8YP06, full-insert cDNA sequence based on ESTs (5'-EST:ACI0AAD8YP06AAM1, 3'-EST ACI2AAD1YD08BBM1)	Polypyrimidine tract-binding protein 1
aphid_c10886	11.5676	234	1	234	0.42	-	-	-	-	-	PREDICTED: similar to limkain b1 [Acyrthosiphon pisum]	PREDICTED: Acyrthosiphon pisum limkain-b1-like, transcript variant 1 (LOC100169075), mRNA	-
aphid_c10888	7.20404	638	3	636	0.28	KOG0444/Cytoskeleton ;/Cytoskeletal regulator Flightless-I (contains leucine-rich and gelsolin repeats)	-	GO:0005488//binding	GO:0001703//gastrulation with mouth forming first;GO:0007525//somatic muscle development;GO:0010927	-	PREDICTED: similar to flightless-I, putative [Acyrthosiphon pisum]	Pediculus humanus corporis flightless-I, putative, mRNA	Protein flightless-1
aphid_c1089	14.8583	264	467	204	0.24	-	-	-	-	-	-	PREDICTED: Acyrthosiphon pisum hypothetical protein LOC100166209 (LOC100166209), mRNA	-
aphid_c10890	6.0476	423	211	213	0.44	-	-	-	-	-	-	PREDICTED: Acyrthosiphon pisum hypothetical protein LOC100570459 (LOC100570459), mRNA	-
aphid_c10891	8.89455	851	3	849	0.32	KOG0415/Posttranslational modification, protein turnover, chaperones ;/Predicted peptidyl prolyl cis-trans isomerase	GO:0005681//spliceosomal complex	-	GO:0000377	-	PREDICTED: similar to AGAP008136-PA [Acyrthosiphon pisum]	PREDICTED: Apis mellifera peptidyl-prolyl cis-trans isomerase-like 4-like (LOC100577735), partial mRNA	Peptidyl-prolyl cis-trans isomerase-like 4
aphid_c10894	7.7939	113	532	420	0.35	KOG1215/Signal transduction mechanisms ;/Low-density lipoprotein receptors containing Ca2+-binding EGF-like domains	-	-	-	ko04310//Wnt signaling pathway	PREDICTED: similar to Low density lipoprotein receptor-related protein 6 [Acyrthosiphon pisum]	PREDICTED: Acyrthosiphon pisum low-density lipoprotein receptor-related protein 5-like (LOC100163985), mRNA	Low-density lipoprotein receptor-related protein 1
aphid_c10895	8.4673	103	720	618	0.5	-	-	-	-	-	PREDICTED: similar to beat protein [Acyrthosiphon pisum]	PREDICTED: Acyrthosiphon pisum hypothetical protein LOC100163336 (LOC100163336), mRNA	-
aphid_c10896	9.18515	663	1175	513	0.31	KOG1721/General function prediction only ;/FOG: Zn-finger	GO:0005622//intracellular	GO:0005488//binding	GO:0007444//imaginal disc development;GO:0048468//cell development;GO:0050896//response to stimulus;GO:0003002//regionalization;GO:0007399//nervous system development;GO:0016477//cell migration	-	ae-1 binding protein aebp2, putative [Pediculus humanus corporis]	PREDICTED: Acyrthosiphon pisum hypothetical protein LOC100569581 (LOC100569581), mRNA	Zinc finger protein jing homolog
aphid_c10899	8.91973	1015	2	1014	0.3	-	-	-	-	-	-	PREDICTED: Acyrthosiphon pisum hypothetical protein LOC100572211 (LOC100572211), mRNA	-
aphid_c109	21.6295	1712	531	1182	0.36	KOG1901/General function prediction only ;/Uncharacterized high-glucose-regulated protein	-	-	-	-	PREDICTED: similar to AGAP003817-PA [Acyrthosiphon pisum]	PREDICTED: Apis mellifera YTH domain family protein 1-like (LOC551840), mRNA	YTH domain family protein 2
aphid_c1090	433.719	1856	516	1341	0.41	KOG4293/Signal transduction mechanisms ;/Predicted membrane protein, contains DoH and Cytochrome b-561/ferric reductase transmembrane domains	-	GO:0003824//catalytic activity	-	ko03410//Base excision repair;ko03018//RNA degradation	PREDICTED: similar to neurofilament, heavy polypeptide isoform 1 [Acyrthosiphon pisum]	Acyrthosiphon pisum mRNA, clone: ACI0AAF45YC01, full-insert cDNA sequence based on ESTs (5'-EST:ACI0AAF45YC01AAM1, 3'-EST ACI2AAF7YM18BBM1)	Myosin light chain kinase, smooth muscle
aphid_c10901	8.19185	315	64	252	0.31	-	-	-	-	-	-	-	-
aphid_c10902	8.89746	440	3	438	0.37	KOG1221/Lipid transport and metabolism ;/Acyl-CoA reductase	-	-	-	ko04146//Peroxisome	PREDICTED: similar to male sterility domain containing 2 [Acyrthosiphon pisum]	PREDICTED: Acyrthosiphon pisum putative fatty acyl-CoA reductase CG5065-like, transcript variant 1 (LOC100161452), mRNA	Fatty acyl-CoA reductase 1
aphid_c10905	9.29806	1761	442	1320	0.34	KOG0165/Cytoskeleton ;/Microtubule-associated protein Asp	GO:0015630//microtubule cytoskeleton;GO:0044430//cytoskeletal part	-	GO:0048856//anatomical structure development;GO:0022402//cell cycle process;GO:0048610;GO:0051301//cell division;GO:0000226//microtubule cytoskeleton organization;GO:0030154//cell differentiation;GO:0003006//developmental process involved in reproduction;GO:0048477//oogenesis	-	PREDICTED: similar to abnormal spindle CG6875-PA [Acyrthosiphon pisum]	PREDICTED: Acyrthosiphon pisum abnormal spindle-like microcephaly-associated protein homolog (LOC100167154), mRNA	Protein abnormal spindle
aphid_c10906	8.62567	492	1	492	0.43	KOG1158/Energy production and conversion ;/NADP/FAD dependent oxidoreductase	GO:0005737//cytoplasm	GO:0046914//transition metal ion binding;GO:0050662//coenzyme binding;GO:0016709//oxidoreductase activity, acting on paired donors, with incorporation or reduction of molecular oxygen, NADH or NADPH as one donor, and incorporation of one atom of oxygen	GO:0008354//germ cell migration;GO:0048812//neuron projection morphogenesis;GO:0006412//translation;GO:0007143//female meiosis;GO:0006355//regulation of transcription, DNA-dependent;GO:0045165//cell fate commitment;GO:0008283//cell proliferation;GO:0031124//mRNA 3'-end processing;GO:0048513//organ development;GO:0044271//cellular nitrogen compound biosynthetic process;GO:0019827//stem cell mainte…	ko00330//Arginine and proline metabolism;ko01100//Metabolic pathways;ko01110//Biosynthesis of secondary metabolites	PREDICTED: similar to nitric oxide synthase [Acyrthosiphon pisum]	Rhodnius prolixus salivary gland nitric oxide synthase mRNA, complete cds	Nitric oxide synthase, salivary gland
aphid_c10907	8.67567	1490	726	765	0.43	KOG1917/General function prediction only ;/Membrane-associated hematopoietic protein	GO:0016020//membrane	GO:0005488//binding	GO:0065008;GO:0048741//skeletal muscle fiber development;GO:0048667//cell morphogenesis involved in neuron differentiation;GO:0006909//phagocytosis;GO:0030030//cell projection organization;GO:0000768//syncytium formation by plasma membrane fusion;GO:0009887//organ morphogenesis;GO:0030036//actin cytoskeleton organization	-	Membrane-associated protein Hem [Harpegnathos saltator]	PREDICTED: Callithrix jacchus NCK-associated protein 1 (NCKAP1), mRNA	Membrane-associated protein Hem
aphid_c10910	7.74911	1200	151	1050	0.35	-	-	-	-	-	PREDICTED: similar to conserved hypothetical protein [Nasonia vitripennis]	PREDICTED: Acyrthosiphon pisum hypothetical protein LOC100570502 (LOC100570502), mRNA	DDB1- and CUL4-associated factor 15
aphid_c10911	8.46961	1219	908	312	0.43	KOG4228/Signal transduction mechanisms ;/Protein tyrosine phosphatase	-	GO:0004721//phosphoprotein phosphatase activity;GO:0004871//signal transducer activity;GO:0016740//transferase activity	GO:0006796//phosphate metabolic process;GO:0006464//protein modification process	-	tyrosine-protein phosphatase Lar [Culex quinquefasciatus]	PREDICTED: Acyrthosiphon pisum tyrosine-protein phosphatase Lar-like, transcript variant 1 (LOC100166228), mRNA	Receptor-type tyrosine-protein phosphatase S
aphid_c10913	6.4553	150	1967	1818	0.42	KOG0288/General function prediction only ;/WD40 repeat protein TipD	GO:0005773//vacuole	GO:0005488//binding	GO:0009987//cellular process;GO:0016043//cellular component organization	ko03040//Spliceosome	GL24002 [Drosophila persimilis]	Acyrthosiphon pisum mRNA, clone: ACI0AAF58YN08, full-insert cDNA sequence based on ESTs (5'-EST:ACI0AAF58YN08AAM1, 3'-EST ACI2AAF9YD13BBM1)	Autophagy-related protein 16-1
aphid_c10915	9.18419	562	227	336	0.48	-	-	-	-	-	-	PREDICTED: Acyrthosiphon pisum proton-coupled amino acid transporter 4-like (LOC100159138), mRNA	-
aphid_c10916	8.48212	34	699	666	0.32	KOG0944/Posttranslational modification, protein turnover, chaperones ;/Ubiquitin-specific protease UBP14	-	GO:0008233//peptidase activity;GO:0016790//thiolester hydrolase activity	-	-	PREDICTED: similar to ubiquitin carboxyl-terminal hydrolase 5 [Acyrthosiphon pisum]	PREDICTED: Acyrthosiphon pisum ubiquitin carboxyl-terminal hydrolase 5-like (LOC100159998), mRNA	Ubiquitin carboxyl-terminal hydrolase 13
aphid_c10917	10.2593	374	3	372	0.29	-	-	-	-	-	PREDICTED: hypothetical protein LOC100498192 [Xenopus (Silurana) tropicalis]	-	-
aphid_c10918	5.94092	1153	269	885	0.33	KOG1126/Cell cycle control, cell division, chromosome partitioning ;/DNA-binding cell division cycle control protein	GO:0031981//nuclear lumen;GO:0005815//microtubule organizing center;GO:0000152//nuclear ubiquitin ligase complex;GO:0005819//spindle	GO:0005488//binding	GO:0043161//proteasomal ubiquitin-dependent protein catabolic process;GO:0045841//negative regulation of mitotic metaphase/anaphase transition;GO:0051439//regulation of ubiquitin-protein ligase activity involved in mitotic cell cycle	ko04110//Cell cycle;ko04120//Ubiquitin mediated proteolysis	PREDICTED: similar to LOC540660 protein [Acyrthosiphon pisum]	Gryllus bimaculatus mRNA, GBcontig03179	Cell division cycle protein 27 homolog
aphid_c10919	11.9692	493	248	246	0.31	-	-	-	-	-	-	Acyrthosiphon pisum BAC VMRC38-10-A7 (Benaroya Research Institute VMRC38 Acrythosiphon pisum (Pea Aphid) BAC library) complete sequence	-
aphid_c10920	11.5289	2	418	417	0.33	-	-	-	-	-	PREDICTED: similar to Kinesin family member 4A [Acyrthosiphon pisum]	PREDICTED: Acyrthosiphon pisum chromosome-associated kinesin KIF4-like (LOC100165559), mRNA	-
aphid_c10921	9.73155	795	193	603	0.31	KOG4396/Function unknown ;/Predicted membrane-anchored protein	-	-	-	ko01100//Metabolic pathways;ko00600//Sphingolipid metabolism	PREDICTED: similar to conserved hypothetical protein [Acyrthosiphon pisum]	PREDICTED: Acyrthosiphon pisum sphingomyelin phosphodiesterase 4-like (LOC100169137), mRNA	Sphingomyelin phosphodiesterase 4
aphid_c10923	10.677	2	436	435	0.56	KOG0254/General function prediction only ;/Predicted transporter (major facilitator superfamily)	GO:0044464//cell part	-	GO:0006810//transport	-	expressed hypothetical protein [Trichoplax adhaerens]	-	High-affinity glucose transporter RGT2
aphid_c10924	8.52045	76	333	258	0.42	-	-	-	-	-	PREDICTED: similar to conserved hypothetical protein [Acyrthosiphon pisum]	PREDICTED: Acyrthosiphon pisum hypothetical protein LOC100165880 (LOC100165880), mRNA	-
aphid_c10929	7.15767	628	155	474	0.52	-	-	-	-	-	PREDICTED: similar to AGAP006705-PA [Acyrthosiphon pisum]	PREDICTED: Tribolium castaneum similar to AGAP006705-PA (LOC663901), mRNA	-
aphid_c1093	15.2289	5440	1139	4302	0.46	KOG0017/General function prediction only ;/FOG: Transposon-encoded proteins with TYA, reverse transcriptase, integrase domains in various combinations	-	-	-	ko04978//Mineral absorption	PREDICTED: similar to putative gag-pol protein [Acyrthosiphon pisum]	PREDICTED: Acyrthosiphon pisum lachesin-like, transcript variant 2 (LOC100164076), mRNA	-
aphid_c10931	8.16856	451	227	225	0.32	-	-	-	-	-	-	PREDICTED: Acyrthosiphon pisum protein alan shepard-like (LOC100166583), mRNA	-
aphid_c10932	8.29169	204	1406	1203	0.34	KOG0543/Posttranslational modification, protein turnover, chaperones ;/FKBP-type peptidyl-prolyl cis-trans isomerase	-	-	-	-	PREDICTED: similar to predicted protein [Acyrthosiphon pisum]	PREDICTED: Acyrthosiphon pisum hypothetical protein LOC100568920 (LOC100568920), mRNA	Peptidyl-prolyl cis-trans isomerase FKBP6
aphid_c10933	7.19008	485	838	354	0.49	-	-	-	-	-	-	PREDICTED: Acyrthosiphon pisum HEAT repeat-containing protein 7A-like (LOC100571277), mRNA	-
aphid_c10934	9.13427	686	3	684	0.35	KOG0197/Signal transduction mechanisms ;/Tyrosine kinases	GO:0016020//membrane;GO:0044424//intracellular part;GO:0045171//intercellular bridge	GO:0004672//protein kinase activity	GO:0006810//transport;GO:0006261//DNA-dependent DNA replication;GO:0051276//chromosome organization;GO:0010259//multicellular organismal aging;GO:0008064//regulation of actin polymerization or depolymerization;GO:0046958//nonassociative learning;GO:0001700//embryonic development via the syncytial blastoderm;GO:0007431//salivary gland development;GO:0060541//respiratory system development;GO:00074…	-	PREDICTED: similar to S phase cyclin A-associated protein in the ER [Acyrthosiphon pisum]	PREDICTED: Acyrthosiphon pisum S phase cyclin A-associated protein in the endoplasmic reticulum-like (LOC100167739), mRNA	Tyrosine-protein kinase Btk29A
aphid_c10935	10.2072	253	510	258	0.27	-	-	-	-	-	PREDICTED: similar to CG6379 CG6379-PA [Acyrthosiphon pisum]	PREDICTED: Acyrthosiphon pisum cap-specific mRNA (nucleoside-2'-O-)-methyltransferase 1-like (LOC100165143), mRNA	-
aphid_c10936	9.80891	418	2	417	0.35	-	-	-	-	-	PREDICTED: similar to viral A-type inclusion protein, putative, partial [Acyrthosiphon pisum]	PREDICTED: Acyrthosiphon pisum hypothetical protein LOC100167707 (LOC100167707), mRNA	-
aphid_c10937	8.2665	732	1	732	0.51	KOG4807/Cytoskeleton ;/F-actin binding protein, regulates actin cytoskeletal organization	-	-	-	-	PREDICTED: similar to outspread [Acyrthosiphon pisum]	PREDICTED: Acyrthosiphon pisum protein outspread-like (LOC100167794), mRNA	Protein outspread
aphid_c10939	6.14097	1682	486	1197	0.35	KOG1516/General function prediction only ;/Carboxylesterase and related proteins	-	GO:0016787//hydrolase activity	-	-	PREDICTED: similar to carboxylesterase; esterase FE4 [Acyrthosiphon pisum]	Aphis gossypii clone est1 carboxylesterase mRNA, partial cds	Esterase FE4
aphid_c1094	22.9045	2	1555	1554	0.42	KOG2469/Nucleotide transport and metabolism ;/IMP-GMP specific 5'-nucleotidase	GO:0044444//cytoplasmic part	GO:0008252//nucleotidase activity;GO:0043169//cation binding	-	ko00230//Purine metabolism;ko00240//Pyrimidine metabolism;ko01100//Metabolic pathways;ko01110//Biosynthesis of secondary metabolites;ko00760//Nicotinate and nicotinamide metabolism	PREDICTED: similar to cytosolic purine 5-nucleotidase [Acyrthosiphon pisum]	PREDICTED: Acyrthosiphon pisum cytosolic purine 5'-nucleotidase-like, transcript variant 1 (LOC100166892), mRNA	Cytosolic purine 5'-nucleotidase
aphid_c10940	9.16141	776	240	537	0.37	KOG3765/Carbohydrate transport and metabolism ;/Predicted glycosyltransferase	-	-	-	-	PREDICTED: similar to CG11388 CG11388-PA [Acyrthosiphon pisum]	PREDICTED: Acyrthosiphon pisum serine protease snake-like (LOC100166697), mRNA	Uncharacterized protein C3orf21 homolog
aphid_c10942	8.34881	831	391	441	0.33	KOG1489/General function prediction only ;/Predicted GTP-binding protein (ODN superfamily)	GO:0005622//intracellular	GO:0005488//binding	-	-	PREDICTED: similar to AGAP008337-PA [Acyrthosiphon pisum]	Pediculus humanus corporis conserved hypothetical protein, mRNA	GTP-binding protein 10 homolog
aphid_c10943	7.41932	1508	159	1350	0.36	KOG4471/Lipid transport and metabolism ; Intracellular trafficking, secretion, and vesicular transport ;/Phosphatidylinositol 3-phosphate 3-phosphatase myotubularin MTM1	GO:0031090//organelle membrane;GO:0043231//intracellular membrane-bounded organelle	GO:0042802//identical protein binding;GO:0004721//phosphoprotein phosphatase activity	GO:0006470//protein dephosphorylation;GO:0051259//protein oligomerization	ko00051//Fructose and mannose metabolism	PREDICTED: similar to Myotubularin-related protein 2 [Acyrthosiphon pisum]	PREDICTED: Macaca mulatta myotubularin related protein 2, transcript variant 7 (MTMR2), mRNA	Myotubularin-related protein 2
aphid_c10947	9.0608	465	304	162	0.26	-	-	-	-	-	-	-	-
aphid_c10948	8.24673	777	1	777	0.34	KOG1971/Posttranslational modification, protein turnover, chaperones ;/Lysyl hydroxylase	-	GO:0016491//oxidoreductase activity	-	ko00310//Lysine degradation	PREDICTED: similar to procollagen-lysine,2-oxoglutarate 5-dioxygenase 3 [Acyrthosiphon pisum]	PREDICTED: Acyrthosiphon pisum hypothetical protein LOC100159848, transcript variant 1 (LOC100159848), mRNA	Procollagen-lysine,2-oxoglutarate 5-dioxygenase 2
aphid_c10949	8.29777	726	262	465	0.32	KOG4190/Function unknown ;/Uncharacterized conserved protein	-	-	-	-	PREDICTED: hypothetical protein [Acyrthosiphon pisum]	PREDICTED: Acyrthosiphon pisum hypothetical protein LOC100169061 (LOC100169061), mRNA	WD repeat-containing protein 81
aphid_c1095	23.3157	285	1922	1638	0.52	KOG0940/Posttranslational modification, protein turnover, chaperones ;/Ubiquitin protein ligase RSP5/NEDD4	GO:0044424//intracellular part	GO:0005488//binding	GO:0050794//regulation of cellular process;GO:0006351//transcription, DNA-dependent;GO:0051716//cellular response to stimulus	ko04120//Ubiquitin mediated proteolysis;ko04144//Endocytosis	PREDICTED: similar to YAP65-like protein [Acyrthosiphon pisum]	PREDICTED: Nasonia vitripennis similar to yes-associated protein 2 (LOC100120453), mRNA	Yorkie homolog
aphid_c10950	8.37845	506	324	183	0.25	-	-	-	-	-	-	PREDICTED: Acyrthosiphon pisum serum response factor homolog (LOC100161776), mRNA	-
aphid_c10952	6.66112	328	996	669	0.3	KOG0619/General function prediction only ;/FOG: Leucine rich repeat	-	-	-	-	Protein halfway [Harpegnathos saltator]	PREDICTED: Acyrthosiphon pisum protein halfway-like, transcript variant 2 (LOC100574587), mRNA	Protein halfway
aphid_c10954	8.7225	986	72	915	0.37	KOG1215/Signal transduction mechanisms ;/Low-density lipoprotein receptors containing Ca2+-binding EGF-like domains	GO:0016020//membrane	-	-	-	PREDICTED: similar to CG34352 CG34352-PA [Acyrthosiphon pisum]	Pediculus humanus corporis low-density lipoprotein receptor, putative, mRNA	Low-density lipoprotein receptor-related protein 2
aphid_c10955	9.03336	2	136	135	0.32	-	-	-	-	-	-	Acyrthosiphon pisum BAC VMRC38-10-A8 (Benaroya Research Institute VMRC38 Acrythosiphon pisum (Pea Aphid) BAC library) complete sequence	-
aphid_c10959	7.39728	698	3	696	0.34	KOG0979/Chromatin structure and dynamics ; Cell cycle control, cell division, chromosome partitioning ; Replication, recombination and repair ;/Structural maintenance of chromosome protein SMC5/Spr18, SMC superfamily	-	-	-	-	PREDICTED: similar to structural maintenance of chromosomes 5 smc5 [Acyrthosiphon pisum]	PREDICTED: Acyrthosiphon pisum structural maintenance of chromosomes protein 5-like (LOC100159740), mRNA	Structural maintenance of chromosomes protein 5
aphid_c1096	23.5542	1581	208	1374	0.36	KOG1144/Translation, ribosomal structure and biogenesis ;/Translation initiation factor 5B (eIF-5B)	-	-	-	-	PREDICTED: hypothetical protein [Acyrthosiphon pisum]	PREDICTED: Acyrthosiphon pisum hypothetical protein LOC100165535, transcript variant 2 (LOC100165535), mRNA	Eukaryotic translation initiation factor 5B
aphid_c10960	66.291	1	156	156	0.64	-	-	-	-	-	-	-	-
aphid_c10961	6.18082	976	371	606	0.33	KOG1804/RNA processing and modification ;/RNA helicase	GO:0043005//neuron projection;GO:0044424//intracellular part	GO:0016787//hydrolase activity	GO:0000226//microtubule cytoskeleton organization;GO:0017148//negative regulation of translation;GO:0007613//memory;GO:0007315//pole plasm assembly;GO:0035194//posttranscriptional gene silencing by RNA;GO:0000956//nuclear-transcribed mRNA catabolic process;GO:0044087	-	PREDICTED: similar to armitage CG11513-PA [Acyrthosiphon pisum]	Acyrthosiphon pisum ACYPI002681 mRNA, clone: 649I17, complete cds, full-insert cDNA sequence based on the ESTs (5'-EST:FF330943, 3'-EST:FF332783)	Probable RNA helicase armi
aphid_c10962	8.97691	125	661	537	0.29	KOG2729/Posttranslational modification, protein turnover, chaperones ; Intracellular trafficking, secretion, and vesicular transport ; Signal transduction mechanisms ;/ER vesicle integral membrane protein involved in establishing cell polarity, signaling and protein degradation	GO:0016021//integral to membrane	-	GO:0019094//pole plasm mRNA localization;GO:0048193//Golgi vesicle transport;GO:0007173//epidermal growth factor receptor signaling pathway	-	PREDICTED: similar to cornichon protein, putative [Acyrthosiphon pisum]	Drosophila pseudoobscura pseudoobscura GA19182 (Dpse\GA19182), mRNA	Protein cornichon
aphid_c10964	8.57495	521	3	519	0.51	KOG1601/Transcription ;/GATA-4/5/6 transcription factors	-	GO:0005488//binding	GO:0006351//transcription, DNA-dependent	-	PREDICTED: similar to transcription factor GATA-4 (GATA binding factor-4) [Acyrthosiphon pisum]	Aedes aegypti transcription factor GATA-4 (GATA binding factor-4) partial mRNA	GATA-binding factor 2
aphid_c10965	9.3545	737	300	438	0.49	KOG1721/General function prediction only ;/FOG: Zn-finger	-	-	-	-	PREDICTED: similar to zinc finger protein 91 [Acyrthosiphon pisum]	PREDICTED: Acyrthosiphon pisum zinc finger protein 729-like, transcript variant 2 (LOC100160246), mRNA	Zinc finger protein 605
aphid_c10967	11.1534	1159	569	591	0.29	KOG3117/RNA processing and modification ;/Protein involved in rRNA processing	-	-	-	-	hypothetical protein LOC100169126 [Acyrthosiphon pisum]	Acyrthosiphon pisum CG11030-like (LOC100169126), mRNA	Neuroguidin
aphid_c10969	6.57014	438	1	438	0.33	-	-	-	-	-	PREDICTED: similar to pol-like protein [Acyrthosiphon pisum]	PREDICTED: Acyrthosiphon pisum hypothetical protein LOC100570031 (LOC100570031), mRNA	-
aphid_c1097	15.0385	2781	1054	1728	0.39	KOG2816/General function prediction only ;/Predicted transporter ADD1 (major facilitator superfamily)	-	-	-	-	PREDICTED: similar to adenylate cyclase [Acyrthosiphon pisum]	Acyrthosiphon pisum mRNA, clone: ACI0AAF28YN01, full-insert cDNA sequence based on ESTs (5'-EST:ACI0AAF28YN01AAM1, 3'-EST ACI2AAF4YF22BBM1)	Solute carrier family 46 member 3
aphid_c10970	8.69317	157	1356	1200	0.4	KOG2816/General function prediction only ;/Predicted transporter ADD1 (major facilitator superfamily)	-	-	-	-	PREDICTED: similar to adenylate cyclase [Acyrthosiphon pisum]	PREDICTED: Acyrthosiphon pisum solute carrier family 46 member 3-like (LOC100163328), mRNA	Solute carrier family 46 member 3
aphid_c10971	6.2448	939	646	294	0.29	KOG2124/Signal transduction mechanisms ;/Glycosylphosphatidylinositol anchor synthesis protein	GO:0031090//organelle membrane	GO:0016301//kinase activity;GO:0032559	GO:0006497//protein lipidation	ko01100//Metabolic pathways;ko00563//Glycosylphosphatidylinositol(GPI)-anchor biosynthesis	PREDICTED: similar to phosphatidylinositolglycan class N [Acyrthosiphon pisum]	PREDICTED: Acyrthosiphon pisum GPI ethanolamine phosphate transferase 1-like (LOC100169073), mRNA	GPI ethanolamine phosphate transferase 1
aphid_c10972	6.50402	874	2	873	0.33	-	-	-	-	-	PREDICTED: similar to AGAP007573-PA [Acyrthosiphon pisum]	PREDICTED: Acyrthosiphon pisum hypothetical protein LOC100164965 (LOC100164965), mRNA	-
aphid_c10973	11.382	530	3	528	0.47	KOG4297/Signal transduction mechanisms ; Defense mechanisms ;/C-type lectin	-	GO:0005488//binding	-	-	PREDICTED: similar to C-type lectin (AGAP003625-PA) [Acyrthosiphon pisum]	Gryllus bimaculatus mRNA, GBcontig29188	-
aphid_c10974	10.8674	736	218	519	0.36	KOG3731/Carbohydrate transport and metabolism ;/Sulfatases	GO:0044431//Golgi apparatus part	GO:0008484//sulfuric ester hydrolase activity	GO:0016055//Wnt receptor signaling pathway;GO:0007275//multicellular organismal development;GO:0007179//transforming growth factor beta receptor signaling pathway	-	PREDICTED: similar to Sulfated CG6725-PA [Acyrthosiphon pisum]	Pediculus humanus corporis sulfatase-1, sulf-1, putative, mRNA	Extracellular sulfatase SULF-1 homolog
aphid_c10975	6.03489	1	714	714	0.61	-	-	-	-	-	-	-	-
aphid_c10976	6.90654	33	1121	1089	0.41	KOG1042/Cell cycle control, cell division, chromosome partitioning ;/Germ-line stem cell division protein Hiwi/Piwi; negative developmental regulator	-	-	-	-	PREDICTED: similar to aubergine protein [Acyrthosiphon pisum]	PREDICTED: Acyrthosiphon pisum protein piwi-like, transcript variant 2 (LOC100167976), mRNA	Piwi-like protein 1
aphid_c10977	10.9607	530	195	336	0.34	KOG1866/Posttranslational modification, protein turnover, chaperones ;/Ubiquitin carboxyl-terminal hydrolase	GO:0044424//intracellular part	GO:0008233//peptidase activity;GO:0046332//SMAD binding	GO:0070646;GO:0007178//transmembrane receptor protein serine/threonine kinase signaling pathway	-	PREDICTED: similar to ubiquitin specific peptidase 9 [Acyrthosiphon pisum]	PREDICTED: Hydra magnipapillata similar to ubiquitin specific peptidase 9 (LOC100206699), mRNA	Probable ubiquitin carboxyl-terminal hydrolase FAF-X
aphid_c10978	10.2746	3	548	546	0.31	KOG0061/Secondary metabolites biosynthesis, transport and catabolism ;/Transporter, ABC superfamily (Breast cancer resistance protein)	-	-	-	ko02010//ABC transporters	AGAP001333-PA [Anopheles gambiae str. PEST]	PREDICTED: Acyrthosiphon pisum protein scarlet-like (LOC100163965), mRNA	ABC transporter ATP-binding protein/permease wht-1
aphid_c10979	12.7672	68	538	471	0.34	KOG1532/Replication, recombination and repair ;/GTPase XAB1, interacts with DNA repair protein XPA	-	GO:0032555	-	-	PREDICTED: similar to XPA-binding protein 1 [Acyrthosiphon pisum]	PREDICTED: Acyrthosiphon pisum GPN-loop GTPase 1-like (LOC100165568), mRNA	GPN-loop GTPase 1
aphid_c1098	14.2365	3632	78	3555	0.5	KOG4641/Signal transduction mechanisms ;/FOG: Toll/interleukin receptor and related proteins containing LRR and TIR repeats	GO:0031224//intrinsic to membrane	GO:0016787//hydrolase activity;GO:0004872//receptor activity	GO:0050896//response to stimulus	-	PREDICTED: similar to vasorin [Acyrthosiphon pisum]	Pediculus humanus corporis toll, putative, mRNA	Protein toll
aphid_c10980	9.67307	978	199	780	0.31	KOG0708/Nucleotide transport and metabolism ;/Membrane-associated guanylate kinase MAGUK (contains PDZ, SH3, HOOK and GUK domains)	GO:0044448//cell cortex part;GO:0043296//apical junction complex;GO:0043232;GO:0033267//axon part;GO:0045202//synapse	GO:0016776//phosphotransferase activity, phosphate group as acceptor	GO:0030709//border follicle cell delamination;GO:0007626//locomotory behavior;GO:0007267//cell-cell signaling;GO:0007043//cell-cell junction assembly;GO:0008283//cell proliferation;GO:0008105//asymmetric protein localization;GO:0002009//morphogenesis of an epithelium;GO:0001700//embryonic development via the syncytial blastoderm;GO:0035088//establishment or maintenance of apical/basal cell polari…	-	PREDICTED: similar to embryo-dlg/synapse-associated protein 97 [Acyrthosiphon pisum]	PREDICTED: Acyrthosiphon pisum disks large homolog 1-like, transcript variant 2 (LOC100166812), mRNA	Disks large 1 tumor suppressor protein
aphid_c10981	9.48056	58	804	747	0.48	KOG3538/Posttranslational modification, protein turnover, chaperones ;/Disintegrin metalloproteinases with thrombospondin repeats	-	-	-	-	PREDICTED: similar to thrombospondin, type I, domain containing 7A [Acyrthosiphon pisum]	PREDICTED: Acyrthosiphon pisum acetylcholine receptor subunit alpha-type acr-16-like (LOC100166881), mRNA	Thrombospondin type-1 domain-containing protein 7B
aphid_c10983	9.2268	205	2	204	0.3	-	-	-	-	-	-	-	-
aphid_c10985	8.59634	605	3	603	0.32	KOG0385/Transcription ;/Chromatin remodeling complex WSTF-ISWI, small subunit	GO:0043231//intracellular membrane-bounded organelle;GO:0000775//chromosome, centromeric region	GO:0005488//binding	GO:0031055//chromatin remodeling at centromere;GO:0006305;GO:0006342//chromatin silencing;GO:0002521//leukocyte differentiation;GO:0043066//negative regulation of apoptosis	-	PREDICTED: similar to predicted protein, partial [Acyrthosiphon pisum]	Naegleria gruberi helicase-like protein, mRNA	Lymphocyte-specific helicase
aphid_c10986	6.25614	1	1287	1287	0.42	KOG3619/Energy production and conversion ;/Adenylate/guanylate cyclase	-	GO:0005488//binding;GO:0016829//lyase activity	GO:0007165//signal transduction;GO:0009124//nucleoside monophosphate biosynthetic process	ko00230//Purine metabolism;ko04540//Gap junction;ko04020//Calcium signaling pathway;ko04912//GnRH signaling pathway	PREDICTED: similar to Adenylate cyclase type 2 (Adenylate cyclase type II) (ATP pyrophosphate-lyase 2) (Adenylyl cyclase 2), partial [Acyrthosiphon pisum]	Aedes aegypti adenylate cyclase partial mRNA	Adenylate cyclase type 2
aphid_c10987	11.914	171	434	264	0.3	-	-	-	-	-	-	-	-
aphid_c10988	6.93588	757	2	756	0.3	KOG1121/Replication, recombination and repair ;/Tam3-transposase (Ac family)	-	-	-	ko04146//Peroxisome	transposase [Bactrocera dorsalis]	-	Zinc finger BED domain-containing protein 1
aphid_c10989	7.3531	6	1016	1011	0.37	KOG0619/General function prediction only ;/FOG: Leucine rich repeat	-	-	-	-	PREDICTED: similar to leucine-rich repeats and immunoglobulin-like domains 1, partial [Acyrthosiphon pisum]	Acyrthosiphon pisum mRNA, clone: ACI0AAF15YG16, full-insert cDNA sequence based on ESTs (5'-EST:ACI0AAF15YG16AAM1, 3'-EST ACI2AAF3YO06BBM1)	Leucine-rich repeat-containing protein 4
aphid_c10990	8.32066	329	724	396	0.3	KOG3854/Function unknown ;/SPRT-like metalloprotease	-	-	-	-	PREDICTED: similar to CG14814 CG14814-PB [Acyrthosiphon pisum]	PREDICTED: Acyrthosiphon pisum hypothetical protein LOC100165520 (LOC100165520), mRNA	Acidic repeat-containing protein
aphid_c10991	6.978	696	25	672	0.39	KOG1042/Cell cycle control, cell division, chromosome partitioning ;/Germ-line stem cell division protein Hiwi/Piwi; negative developmental regulator	-	-	-	-	PREDICTED: similar to aubergine protein [Acyrthosiphon pisum]	PREDICTED: Acyrthosiphon pisum protein piwi-like, transcript variant 2 (LOC100167976), mRNA	Piwi-like protein 1
aphid_c10993	8.8388	99	779	681	0.28	KOG1038/Transcription ; Replication, recombination and repair ;/Mitochondrial/chloroplast DNA-directed RNA polymerase RPO41, provides primers for DNA replication-initiation	-	GO:0016772//transferase activity, transferring phosphorus-containing groups	-	-	PREDICTED: similar to CG4644 CG4644-PA [Acyrthosiphon pisum]	PREDICTED: Acyrthosiphon pisum DNA-directed RNA polymerase, mitochondrial-like (LOC100165569), mRNA	DNA-directed RNA polymerase, mitochondrial
aphid_c10994	8.90272	1147	878	270	0.31	-	-	-	-	-	-	PREDICTED: Acyrthosiphon pisum vesicular glutamate transporter 1-like (LOC100159443), mRNA	-
aphid_c10995	7.729	393	52	342	0.46	-	-	-	-	-	PREDICTED: similar to GA11046-PA [Acyrthosiphon pisum]	PREDICTED: Apis mellifera pygopus (Pygo), mRNA	-
aphid_c10999	9.99169	381	1	381	0.52	-	-	-	-	-	PREDICTED: similar to conserved hypothetical protein [Acyrthosiphon pisum]	PREDICTED: Acyrthosiphon pisum hypothetical protein LOC100167178 (LOC100167178), mRNA	-
aphid_c11	32.6928	618	1	618	0.35	KOG0254/General function prediction only ;/Predicted transporter (major facilitator superfamily)	-	-	-	-	PREDICTED: similar to sugar transporter [Acyrthosiphon pisum]	PREDICTED: Acyrthosiphon pisum facilitated trehalose transporter Tret1-like (LOC100164193), mRNA	Facilitated trehalose transporter Tret1
aphid_c110	16.4071	3840	253	3588	0.58	KOG1217/Signal transduction mechanisms ;/Fibrillins and related proteins containing Ca2+-binding EGF-like domains	-	-	-	ko04330//Notch signaling pathway	PREDICTED: similar to conserved hypothetical protein [Acyrthosiphon pisum]	PREDICTED: Acyrthosiphon pisum hypothetical protein LOC100575509 (LOC100575509), mRNA	63 kDa sperm flagellar membrane protein
aphid_c11000	7.79894	287	661	375	0.44	-	-	-	-	-	PREDICTED: similar to CG2818 CG2818-PA [Acyrthosiphon pisum]	PREDICTED: Acyrthosiphon pisum putative glycerophosphocholine phosphodiesterase GPCPD1-like (LOC100159211), mRNA	-
aphid_c11001	6.50893	2	895	894	0.34	KOG0758/Energy production and conversion ;/Mitochondrial carnitine-acylcarnitine carrier protein	GO:0019866//organelle inner membrane	GO:0015300//solute:solute antiporter activity	GO:0006909//phagocytosis;GO:0046907//intracellular transport;GO:0051181//cofactor transport;GO:0006865//amino acid transport	-	PREDICTED: similar to AGAP006104-PA [Acyrthosiphon pisum]	PREDICTED: Apis mellifera congested-like trachea protein-like (LOC552361), mRNA	Congested-like trachea protein
aphid_c11003	8.35331	97	477	381	0.54	KOG2240/Transcription ;/RNA polymerase II general transcription factor BTF3 and related proteins	-	-	-	-	-	-	Nascent polypeptide-associated complex subunit beta
aphid_c11005	8.48212	3	737	735	0.37	KOG0644/General function prediction only ;/Uncharacterized conserved protein, contains WD40 repeat and BROMO domains	-	-	-	-	PREDICTED: similar to wd-repeat protein [Acyrthosiphon pisum]	PREDICTED: Acyrthosiphon pisum bromodomain and WD repeat-containing protein 1-like (LOC100165179), mRNA	Bromodomain and WD repeat-containing protein 1
aphid_c11006	19.7657	309	25	285	0.47	KOG0001/Posttranslational modification, protein turnover, chaperones ; General function prediction only ;/Ubiquitin and ubiquitin-like proteins	GO:0043231//intracellular membrane-bounded organelle;GO:0044444//cytoplasmic part;GO:0031090//organelle membrane	-	GO:0002224//toll-like receptor signaling pathway;GO:0000187//activation of MAPK activity	-	polyubiquitin [Naegleria gruberi]	Aedes aegypti ubiquitin partial mRNA	Polyubiquitin
aphid_c11007	11.3559	682	2	681	0.33	KOG2519/Replication, recombination and repair ;/5'-3' exonuclease	-	GO:0004519//endonuclease activity;GO:0008296//3'-5'-exodeoxyribonuclease activity	GO:0006308//DNA catabolic process	ko03420//Nucleotide excision repair	PREDICTED: similar to GA10481-PA [Acyrthosiphon pisum]	PREDICTED: Acyrthosiphon pisum flap endonuclease GEN-like (LOC100166125), mRNA	Flap endonuclease GEN
aphid_c11008	12.065	500	39	462	0.41	KOG2566/Carbohydrate transport and metabolism ;/Beta-glucocerebrosidase	-	GO:0016787//hydrolase activity	GO:0008152//metabolic process	ko04142//Lysosome;ko01100//Metabolic pathways;ko00600//Sphingolipid metabolism;ko00511//Other glycan degradation	Glucosylceramidase [Camponotus floridanus]	PREDICTED: Acyrthosiphon pisum glucosylceramidase-like (LOC100167276), mRNA	Glucosylceramidase
aphid_c11009	7.23319	1368	139	1230	0.31	KOG3561/Transcription ;/Aryl-hydrocarbon receptor nuclear translocator	GO:0043231//intracellular membrane-bounded organelle	GO:0030528//transcription regulator activity;GO:0003676//nucleic acid binding;GO:0060089;GO:0046983//protein dimerization activity	GO:0006357//regulation of transcription from RNA polymerase II promoter;GO:0007562//eclosion;GO:0007626//locomotory behavior;GO:0042749//regulation of circadian sleep/wake cycle;GO:0030534//adult behavior	-	clock [Acyrthosiphon pisum]	PREDICTED: Pan troglodytes neuronal PAS domain protein 2, transcript variant 3 (NPAS2), mRNA	Circadian locomoter output cycles protein kaput
aphid_c1101	23.8843	48	1766	1719	0.37	KOG1637/Translation, ribosomal structure and biogenesis ;/Threonyl-tRNA synthetase	GO:0044424//intracellular part	GO:0004812//aminoacyl-tRNA ligase activity;GO:0032559	GO:0006418//tRNA aminoacylation for protein translation	ko00970//Aminoacyl-tRNA biosynthesis	PREDICTED: similar to threonyl-tRNA synthetase [Acyrthosiphon pisum]	PREDICTED: Acyrthosiphon pisum probable threonyl-tRNA synthetase 2, cytoplasmic-like (LOC100575328), mRNA	Threonyl-tRNA synthetase, cytoplasmic
aphid_c11011	10.4027	153	1244	1092	0.35	KOG0624/Defense mechanisms ;/dsRNA-activated protein kinase inhibitor P58, contains TPR and DnaJ domains	-	GO:0005488//binding	-	ko04141//Protein processing in endoplasmic reticulum	PREDICTED: similar to Tetratricopeptide repeat protein [Acyrthosiphon pisum]	PREDICTED: Acyrthosiphon pisum zinc finger protein 79-like (LOC100572890), mRNA	DnaJ homolog subfamily C member 3
aphid_c11012	9.98204	282	136	147	0.27	-	-	-	-	-	-	PREDICTED: Acyrthosiphon pisum glycoprotein-N-acetylgalactosamine 3-beta-galactosyltransferase 1-like (LOC100168660), mRNA	-
aphid_c11014	9.66124	890	3	888	0.31	-	GO:0044428//nuclear part	-	GO:0006351//transcription, DNA-dependent	-	MGC83673 protein [Xenopus laevis]	PREDICTED: Acyrthosiphon pisum protein ELYS-like (LOC100571491), mRNA	Protein ELYS
aphid_c11015	7.76381	810	1	810	0.32	KOG0200/Signal transduction mechanisms ;/Fibroblast/platelet-derived growth factor receptor and related receptor tyrosine kinases	-	GO:0016740//transferase activity	-	ko04510//Focal adhesion;ko04144//Endocytosis;ko04060//Cytokine-cytokine receptor interaction	PREDICTED: similar to FMS-like tyrosine kinase 1 [Acyrthosiphon pisum]	PREDICTED: Acyrthosiphon pisum vascular endothelial growth factor receptor 1-like (LOC100159169), partial mRNA	Vascular endothelial growth factor receptor 1
aphid_c11016	5.41401	311	907	597	0.31	KOG1426/Function unknown ;/FOG: RCC1 domain	-	GO:0005488//binding	GO:0009987//cellular process	ko04120//Ubiquitin mediated proteolysis	PREDICTED: similar to hect E3 ubiquitin ligase [Acyrthosiphon pisum]	PREDICTED: Acyrthosiphon pisum e3 ubiquitin-protein ligase HERC2-like (LOC100167848), mRNA	E3 ubiquitin-protein ligase HERC2
aphid_c11018	17.5874	273	584	312	0.51	KOG0901/Translation, ribosomal structure and biogenesis ;/60S ribosomal protein L14/L17/L23	GO:0030529//ribonucleoprotein complex	GO:0005198//structural molecule activity	GO:0010467//gene expression	ko03010//Ribosome	hypothetical protein LOC100159045 [Acyrthosiphon pisum]	Pediculus humanus corporis 60S ribosomal protein L23, putative, mRNA	60S ribosomal protein L23
aphid_c11019	7.32393	2	1057	1056	0.63	KOG0712/Posttranslational modification, protein turnover, chaperones ;/Molecular chaperone (DnaJ superfamily)	GO:0044464//cell part	GO:0005488//binding	-	ko04141//Protein processing in endoplasmic reticulum	PREDICTED: dnaJ homolog subfamily A member 2-like [Ailuropoda melanoleuca]	-	DnaJ protein homolog xdj1
aphid_c1102	17.6836	1266	283	984	0.32	KOG2615/General function prediction only ;/Permease of the major facilitator superfamily	-	-	GO:0006810//transport	-	PREDICTED: similar to tetracycline resistance [Acyrthosiphon pisum]	PREDICTED: Acyrthosiphon pisum major facilitator superfamily domain-containing protein 10-like, transcript variant 2 (LOC100167566), mRNA	Major facilitator superfamily domain-containing protein 10
aphid_c11020	8.80868	1	459	459	0.38	-	-	-	-	-	ACYPI005893 [Acyrthosiphon pisum]	PREDICTED: Acyrthosiphon pisum hypothetical protein LOC100164913, transcript variant 2 (LOC100164913), mRNA	-
aphid_c11022	11.0662	3	605	603	0.35	KOG4279/Signal transduction mechanisms ;/Serine/threonine protein kinase	-	GO:0004709//MAP kinase kinase kinase activity;GO:0000166//nucleotide binding	GO:0065008;GO:0032872//regulation of stress-activated MAPK cascade	ko04141//Protein processing in endoplasmic reticulum;ko04010//MAPK signaling pathway	PREDICTED: similar to Protein kinase at 92B CG4720-PA [Acyrthosiphon pisum]	PREDICTED: Apis mellifera protein kinase at 92B ortholog (LOC408533), mRNA	Mitogen-activated protein kinase kinase kinase 15
aphid_c11023	8.35781	3	797	795	0.43	KOG0810/Intracellular trafficking, secretion, and vesicular transport ;/SNARE protein Syntaxin 1 and related proteins	GO:0016020//membrane	-	GO:0006906//vesicle fusion;GO:0006887//exocytosis;GO:0044087;GO:0035216;GO:0001505//regulation of neurotransmitter levels	ko04130//SNARE interactions in vesicular transport	PREDICTED: similar to AGAP007698-PC [Acyrthosiphon pisum]	PREDICTED: Acyrthosiphon pisum syntaxin-1B-like (LOC100159221), mRNA	Syntaxin
aphid_c11025	11.6654	924	334	591	0.31	-	-	-	-	-	hypothetical protein LOC100162748 [Acyrthosiphon pisum]	PREDICTED: Acyrthosiphon pisum hypothetical LOC100575025 (LOC100575025), miscRNA	-
aphid_c11026	7.24187	870	271	600	0.41	-	-	-	-	-	PREDICTED: hypothetical protein [Acyrthosiphon pisum]	PREDICTED: Acyrthosiphon pisum hypothetical protein LOC100166017 (LOC100166017), mRNA	-
aphid_c11027	9.09876	154	663	510	0.35	KOG2340/Function unknown ;/Uncharacterized conserved protein	GO:0043231//intracellular membrane-bounded organelle	-	GO:0031016//pancreas development;GO:0040007//growth;GO:0009653//anatomical structure morphogenesis	-	PREDICTED: similar to digestive organ expansion factor [Acyrthosiphon pisum]	-	Digestive organ expansion factor
aphid_c11028	8.06913	486	1	486	0.3	KOG4442/Intracellular trafficking, secretion, and vesicular transport ;/Clathrin coat binding protein/Huntingtin interacting protein HIP1, involved in regulation of endocytosis	-	GO:0016740//transferase activity	GO:0044237//cellular metabolic process	ko00310//Lysine degradation	PREDICTED: similar to huntingtin interacting protein B, partial [Acyrthosiphon pisum]	PREDICTED: Acyrthosiphon pisum hypothetical protein LOC100165877, transcript variant 3 (LOC100165877), mRNA	Histone-lysine N-methyltransferase SETD2
aphid_c11029	7.97209	396	1079	684	0.4	KOG4672/Function unknown ;/Uncharacterized conserved low complexity protein	GO:0005681//spliceosomal complex	-	GO:0000377	ko03040//Spliceosome	PREDICTED: similar to GA15430-PA [Acyrthosiphon pisum]	PREDICTED: Apis mellifera hypothetical protein LOC411218 (LOC411218), mRNA	WW domain-binding protein 11
aphid_c1103	18.6861	1874	87	1788	0.49	KOG1215/Signal transduction mechanisms ;/Low-density lipoprotein receptors containing Ca2+-binding EGF-like domains	-	-	-	-	PREDICTED: similar to EGG sterile (unfertilizable) family member (egg-1) [Acyrthosiphon pisum]	PREDICTED: Acyrthosiphon pisum prolow-density lipoprotein receptor-related protein 1-like, transcript variant 2 (LOC100568980), mRNA	Low-density lipoprotein receptor-related protein 1
aphid_c11032	8.24673	509	1252	744	0.51	KOG1694/Translation, ribosomal structure and biogenesis ;/60s ribosomal protein L6	-	-	-	ko03010//Ribosome	hypothetical protein [Monosiga brevicollis MX1]	-	60S ribosomal protein L6-B
aphid_c11033	8.54459	611	3	609	0.32	KOG4203/Signal transduction mechanisms ; Cytoskeleton ;/Armadillo/beta-Catenin/plakoglobin	-	GO:0032559;GO:0019206//nucleoside kinase activity	GO:0006909//phagocytosis;GO:0006796//phosphate metabolic process	ko00240//Pyrimidine metabolism;ko01100//Metabolic pathways	ACYPI008262 [Acyrthosiphon pisum]	PREDICTED: Nasonia vitripennis similar to uridine cytidine kinase i (LOC100121526), mRNA	Probable uridine-cytidine kinase
aphid_c11034	10.5352	115	504	390	0.3	KOG3347/Nucleotide transport and metabolism ;/Predicted nucleotide kinase/nuclear protein involved oxidative stress response	GO:0070461//SAGA-type complex;GO:0005667//transcription factor complex;GO:0035097//histone methyltransferase complex;GO:0016604//nuclear body;GO:0030529//ribonucleoprotein complex	GO:0016301//kinase activity;GO:0000166//nucleotide binding;GO:0003712//transcription cofactor activity;GO:0004468//lysine N-acetyltransferase activity;GO:0019904//protein domain specific binding;GO:0043565//sequence-specific DNA binding;GO:0008134//transcription factor binding;GO:0016776//phosphotransferase activity, phosphate group as acceptor	GO:0006352//transcription initiation, DNA-dependent;GO:0006796//phosphate metabolic process;GO:0031330;GO:0034097//response to cytokine stimulus;GO:0006354//transcription elongation, DNA-dependent;GO:0010551;GO:0006915//apoptosis;GO:0016049//cell growth;GO:0048584;GO:0016573//histone acetylation;GO:0009117//nucleotide metabolic process	ko03022//Basal transcription factors	hypothetical protein LOC100163917 [Acyrthosiphon pisum]	PREDICTED: Oryctolagus cuniculus Adenylate kinase isoenzyme 6-like (LOC100355082), mRNA	Adenylate kinase isoenzyme 6
aphid_c11035	9.13147	451	2	450	0.33	KOG0394/General function prediction only ;/Ras-related GTPase	-	GO:0000166//nucleotide binding	GO:0006810//transport	-	PREDICTED: similar to AGAP009846-PA [Acyrthosiphon pisum]	Lepeophtheirus salmonis Atlantic form clone lsaA-evv-521-153 Ras-related protein ORAB-1 putative mRNA, complete cds	Ras-related protein Rab-9B
aphid_c11036	8.01244	66	689	624	0.35	KOG0432/Translation, ribosomal structure and biogenesis ;/Valyl-tRNA synthetase	GO:0044424//intracellular part	GO:0004812//aminoacyl-tRNA ligase activity;GO:0032559	GO:0006418//tRNA aminoacylation for protein translation	ko00290//Valine, leucine and isoleucine biosynthesis;ko00970//Aminoacyl-tRNA biosynthesis	PREDICTED: similar to AGAP010420-PA [Acyrthosiphon pisum]	PREDICTED: Saccoglossus kowalevskii valyl-tRNA synthetase-like (LOC100366795), mRNA	Valyl-tRNA synthetase
aphid_c11037	9.36721	103	471	369	0.33	-	-	-	-	-	PREDICTED: similar to viral A-type inclusion protein, putative, partial [Acyrthosiphon pisum]	PREDICTED: Acyrthosiphon pisum hypothetical protein LOC100569415 (LOC100569415), mRNA	-
aphid_c11039	8.67567	894	82	813	0.36	KOG1040/RNA processing and modification ;/Polyadenylation factor I complex, subunit, Yth1 (CPSF subunit)	GO:0005849//mRNA cleavage factor complex	GO:0003676//nucleic acid binding;GO:0046914//transition metal ion binding	GO:0019056//modulation by virus of host transcription;GO:0031124//mRNA 3'-end processing;GO:0001754//eye photoreceptor cell differentiation	ko04530//Tight junction;ko04144//Endocytosis	PREDICTED: similar to cleavage and polyadenylation specific factor 4 [Acyrthosiphon pisum]	Pediculus humanus corporis Cleavage and polyadenylation specificity factor 30 kDa subunit, putative, mRNA	Cleavage and polyadenylation specificity factor subunit 4
aphid_c1104	18.7094	2395	137	2259	0.5	KOG2579/General function prediction only ;/Ficolin and related extracellular proteins	-	GO:0005515//protein binding	-	-	PREDICTED: similar to CG41520 CG41520-PA [Tribolium castaneum]	Anopheles gambiae str. PEST AGAP009042-PA (AgaP_AGAP009042) mRNA, partial cds	Techylectin-5B
aphid_c11040	9.39864	549	172	378	0.28	-	-	-	-	-	PREDICTED: hypothetical protein [Strongylocentrotus purpuratus]	PREDICTED: Acyrthosiphon pisum hypothetical protein LOC100568890 (LOC100568890), mRNA	-
aphid_c11041	12.1378	426	1	426	0.69	-	-	-	-	-	-	-	-
aphid_c11042	6.7283	1365	91	1275	0.32	KOG1836/Extracellular structures ;/Extracellular matrix glycoprotein Laminin subunits alpha and gamma	-	-	-	ko04510//Focal adhesion	PREDICTED: similar to AGAP004993-PA, partial [Acyrthosiphon pisum]	PREDICTED: Acyrthosiphon pisum laminin subunit alpha-like (LOC100169395), mRNA	Laminin subunit alpha
aphid_c11043	5.90599	368	820	453	0.45	KOG2660/Function unknown ;/Locus-specific chromosome binding proteins	GO:0031981//nuclear lumen;GO:0043234//protein complex	GO:0046914//transition metal ion binding;GO:0019904//protein domain specific binding	GO:0001501//skeletal system development;GO:0006351//transcription, DNA-dependent;GO:0031398//positive regulation of protein ubiquitination;GO:0048534;GO:0010468//regulation of gene expression;GO:0007389//pattern specification process;GO:0043009//chordate embryonic development;GO:0008284//positive regulation of cell proliferation;GO:0016568//chromatin modification	-	PREDICTED: similar to BMI1 polycomb ring finger oncogene [Acyrthosiphon pisum]	PREDICTED: Acyrthosiphon pisum hypothetical protein LOC100162132 (LOC100162132), mRNA	Polycomb complex protein BMI-1
aphid_c11046	18.982	203	3	201	0.33	-	-	-	-	-	-	PREDICTED: Acyrthosiphon pisum hypothetical protein LOC100570675 (LOC100570675), mRNA	-
aphid_c11047	9.09191	805	347	459	0.32	KOG2329/Lipid transport and metabolism ;/Alkaline ceramidase	GO:0043231//intracellular membrane-bounded organelle;GO:0044425//membrane part;GO:0044444//cytoplasmic part	-	GO:0009987//cellular process	ko00600//Sphingolipid metabolism	PREDICTED: similar to LOC495272 protein [Acyrthosiphon pisum]	PREDICTED: Acyrthosiphon pisum alkaline ceramidase 3-like (LOC100166338), mRNA	Alkaline ceramidase 3
aphid_c11048	6.76439	60	461	402	0.32	KOG1369/Carbohydrate transport and metabolism ;/Hexokinase	-	GO:0016773//phosphotransferase activity, alcohol group as acceptor	GO:0040011//locomotion;GO:0008152//metabolic process	ko00052//Galactose metabolism;ko00500//Starch and sucrose metabolism;ko04973//Carbohydrate digestion and absorption;ko00051//Fructose and mannose metabolism;ko00524//Butirosin and neomycin biosynthesis;ko00520//Amino sugar and nucleotide sugar metabolism;ko01100//Metabolic pathways;ko01110//Biosynthesis of secondary metabolites;ko00010//Glycolysis / Gluconeogenesis	ACYPI010135 [Acyrthosiphon pisum]	PREDICTED: Acyrthosiphon pisum hexokinase type 2-like, transcript variant 4 (LOC100169524), mRNA	Hexokinase-2
aphid_c11049	8.40178	717	202	516	0.33	KOG0902/Signal transduction mechanisms ;/Phosphatidylinositol 4-kinase	-	GO:0001727//lipid kinase activity	GO:0046488//phosphatidylinositol metabolic process;GO:0048017//inositol lipid-mediated signaling	ko00562//Inositol phosphate metabolism;ko01100//Metabolic pathways;ko04070//Phosphatidylinositol signaling system	PREDICTED: similar to AGAP010801-PA, partial [Acyrthosiphon pisum]	Aedes aegypti phosphatidylinositol4-kinase partial mRNA	Phosphatidylinositol 4-kinase alpha
aphid_c11050	6.74916	444	1850	1407	0.48	KOG1238/General function prediction only ;/Glucose dehydrogenase/choline dehydrogenase/mandelonitrile lyase (GMC oxidoreductase family)	-	-	-	ko00260//Glycine, serine and threonine metabolism	PREDICTED: similar to CG9518 CG9518-PA [Acyrthosiphon pisum]	PREDICTED: Acyrthosiphon pisum acetylcholine receptor subunit alpha-L1-like (LOC100166552), miscRNA	Glucose dehydrogenase [acceptor]
aphid_c11052	22.0499	48	749	702	0.43	KOG3531/Signal transduction mechanisms ;/Rho guanine nucleotide exchange factor CDEP	GO:0044444//cytoplasmic part	GO:0005088//Ras guanyl-nucleotide exchange factor activity	GO:0007265//Ras protein signal transduction;GO:0006935//chemotaxis;GO:0042551//neuron maturation	ko04520//Adherens junction	PREDICTED: similar to Cdep CG31536-PE [Acyrthosiphon pisum]	PREDICTED: Nomascus leucogenys FERM, RhoGEF (ARHGEF) and pleckstrin domain protein 1 (chondrocyte-derived), transcript variant 2 (FARP1), mRNA	FERM, RhoGEF and pleckstrin domain-containing protein 2
aphid_c11053	11.8413	653	303	351	0.33	KOG1958/Carbohydrate transport and metabolism ;/Glycosyl hydrolase, family 38 - alpha-mannosidase	GO:0043231//intracellular membrane-bounded organelle;GO:0012505//endomembrane system;GO:0016020//membrane	GO:0046872//metal ion binding;GO:0015923//mannosidase activity	GO:0006996//organelle organization;GO:0043009//chordate embryonic development;GO:0048513//organ development;GO:0006487//protein N-linked glycosylation	ko00513//Various types of N-glycan biosynthesis;ko00510//N-Glycan biosynthesis;ko01100//Metabolic pathways	PREDICTED: similar to Bapxr protein [Acyrthosiphon pisum]	Acyrthosiphon pisum mRNA, clone: 39E5, full-insert cDNA sequence based on the ESTs (5'-EST:EX624452, 3'-EST:EX627533)	Alpha-mannosidase 2 (Fragment)
aphid_c11055	11.1598	567	133	435	0.32	-	-	-	-	ko03018//RNA degradation	PREDICTED: similar to poly(A)-specific ribonuclease (deadenylation nuclease) [Acyrthosiphon pisum]	PREDICTED: Acyrthosiphon pisum poly(A)-specific ribonuclease PARN-like (LOC100161419), mRNA	-
aphid_c11056	10.1557	3	593	591	0.29	KOG0973/Cell cycle control, cell division, chromosome partitioning ; Transcription ;/Histone transcription regulator HIRA, WD repeat superfamily	-	GO:0005488//binding	-	-	PREDICTED: similar to AGAP009488-PA [Acyrthosiphon pisum]	PREDICTED: Acyrthosiphon pisum protein HIRA homolog, transcript variant 1 (LOC100164761), mRNA	Protein HIRA
aphid_c11058	7.67735	307	525	219	0.27	-	-	-	-	-	-	Acyrthosiphon pisum mRNA, clone: 356E3, full-insert cDNA sequence based on the ESTs (5'-EST:FF292680, 3'-EST:FF292784)	-
aphid_c11059	8.08586	1483	512	972	0.36	-	-	-	-	-	PREDICTED: hypothetical protein [Acyrthosiphon pisum]	PREDICTED: Acyrthosiphon pisum hypothetical protein LOC100162746, transcript variant 2 (LOC100162746), mRNA	-
aphid_c11060	7.57279	186	569	384	0.6	-	-	-	-	-	-	PREDICTED: Acyrthosiphon pisum hypothetical LOC100575340 (LOC100575340), miscRNA	-
aphid_c11063	49.7491	1	483	483	0.33	KOG4434/Intracellular trafficking, secretion, and vesicular transport ; Posttranslational modification, protein turnover, chaperones ;/Molecular chaperone SEC63, endoplasmic reticulum translocon component	GO:0044444//cytoplasmic part	GO:0005515//protein binding	GO:0044267//cellular protein metabolic process	ko03060//Protein export;ko04141//Protein processing in endoplasmic reticulum	PREDICTED: similar to SEC63 protein, putative [Acyrthosiphon pisum]	PREDICTED: Acyrthosiphon pisum translocation protein SEC63 homolog, transcript variant 2 (LOC100159107), mRNA	Translocation protein SEC63 homolog
aphid_c11064	8.29968	513	331	183	0.26	KOG0936/Intracellular trafficking, secretion, and vesicular transport ;/Clathrin adaptor complex, small subunit	GO:0043234//protein complex;GO:0030136//clathrin-coated vesicle	GO:0022892	GO:0042441//eye pigment metabolic process;GO:0006901//vesicle coating;GO:0001505//regulation of neurotransmitter levels;GO:0007033//vacuole organization;GO:0015031//protein transport	ko04142//Lysosome	hypothetical protein LOC100163915 [Acyrthosiphon pisum]	PREDICTED: Apis mellifera AP-3 complex subunit sigma-2-like, transcript variant 1 (LOC413881), mRNA	AP-3 complex subunit sigma-1
aphid_c11065	8.72692	329	790	462	0.36	KOG3627/Amino acid transport and metabolism ;/Trypsin	-	GO:0070011	-	ko04974//Protein digestion and absorption;ko04610//Complement and coagulation cascades	hypothetical protein LOC100158876 [Acyrthosiphon pisum]	PREDICTED: Acyrthosiphon pisum serine protease snake-like (LOC100164631), mRNA	Serine protease snake
aphid_c11066	9.37647	1	837	837	0.42	-	-	GO:0004091//carboxylesterase activity	GO:0044238//primary metabolic process	ko04977//Vitamin digestion and absorption;ko01100//Metabolic pathways;ko04975//Fat digestion and absorption;ko00561//Glycerolipid metabolism	PREDICTED: similar to AGAP007672-PA [Acyrthosiphon pisum]	PREDICTED: Acyrthosiphon pisum pancreatic triacylglycerol lipase-like (LOC100163959), mRNA	Pancreatic lipase-related protein 1
aphid_c11067	8.06158	1047	478	570	0.35	KOG0701/RNA processing and modification ;/dsRNA-specific nuclease Dicer and related ribonucleases	GO:0044464//cell part	GO:0003723//RNA binding;GO:0016891//endoribonuclease activity, producing 5'-phosphomonoesters;GO:0017111//nucleoside-triphosphatase activity;GO:0032559	GO:0010467//gene expression	-	PREDICTED: similar to dicer 1 [Acyrthosiphon pisum]	Apis mellifera endoribonuclease Dicer-1 (Dcr-1), mRNA	Endoribonuclease Dcr-1
aphid_c11069	9.7613	617	63	555	0.39	KOG1721/General function prediction only ;/FOG: Zn-finger	-	-	GO:0048812//neuron projection morphogenesis;GO:0007420//brain development	-	chronologically inappropriate morphogenesis [Tribolium castaneum]	PREDICTED: Acyrthosiphon pisum zinc finger and BTB domain-containing protein 6-like (LOC100571167), mRNA	-
aphid_c1107	34.9106	2196	124	2073	0.38	KOG3595/Cytoskeleton ;/Dyneins, heavy chain	GO:0005875//microtubule associated complex	GO:0003774//motor activity;GO:0032559	GO:0009207;GO:0007017//microtubule-based process	ko04145//Phagosome;ko04962//Vasopressin-regulated water reabsorption	PREDICTED: similar to dynein heavy chain [Acyrthosiphon pisum]	PREDICTED: Apis mellifera dynein heavy chain 64C-like protein (Dhc64C-like), partial mRNA	Dynein heavy chain, cytoplasmic
aphid_c11072	14.8158	113	298	186	0.25	-	-	-	-	-	ACYPI54654 [Acyrthosiphon pisum]	Acyrthosiphon pisum ACYPI54654 mRNA, clone: 607M3, complete cds, full-insert cDNA sequence based on the ESTs (5'-EST:FF317064, 3'-EST:FF318570)	-
aphid_c11073	7.5678	1713	1	1713	0.45	KOG3690/Amino acid transport and metabolism ;/Angiotensin I-converting enzymes - M2 family peptidases	GO:0044464//cell part	GO:0008238//exopeptidase activity	GO:0019538//protein metabolic process	-	PREDICTED: similar to angiotensin-converting enzyme 7 (AGAP009757-PA) [Acyrthosiphon pisum]	PREDICTED: Acyrthosiphon pisum angiotensin-converting enzyme-like (LOC100166321), mRNA	Angiotensin-converting enzyme (Fragment)
aphid_c11075	8.08427	56	463	408	0.47	KOG1591/Amino acid transport and metabolism ;/Prolyl 4-hydroxylase alpha subunit	-	GO:0016491//oxidoreductase activity	-	ko00330//Arginine and proline metabolism;ko01100//Metabolic pathways	PREDICTED: similar to AGAP000971-PA [Acyrthosiphon pisum]	PREDICTED: Acyrthosiphon pisum prolyl 4-hydroxylase subunit alpha-2-like, transcript variant 2 (LOC100166186), mRNA	-
aphid_c11076	10.0207	319	191	129	0.27	-	-	-	-	-	-	Acyrthosiphon pisum BAC VMRC38-20-A9 (Benaroya Research Institute VMRC38 Acrythosiphon pisum (Pea Aphid) BAC library) complete sequence	-
aphid_c11077	6.56736	115	846	732	0.28	KOG1318/Transcription ;/Helix loop helix transcription factor EB	-	-	GO:0065007//biological regulation;GO:0008152//metabolic process	-	PREDICTED: similar to Upstream transcription factor 2, c-fos interacting [Acyrthosiphon pisum]	PREDICTED: Acyrthosiphon pisum upstream stimulatory factor 2-like (LOC100160788), mRNA	Upstream stimulatory factor 2
aphid_c11078	9.59059	566	198	369	0.41	KOG4729/General function prediction only ;/Galactoside-binding lectin	GO:0031224//intrinsic to membrane	GO:0030246//carbohydrate binding;GO:0004888//transmembrane receptor activity	GO:0007186//G-protein coupled receptor protein signaling pathway	-	PREDICTED: similar to Cirl CG8639-PA [Acyrthosiphon pisum]	PREDICTED: Acyrthosiphon pisum latrophilin Cirl-like (LOC100164715), mRNA	Latrophilin Cirl
aphid_c1108	26.4095	528	1	528	0.39	-	-	-	-	-	PREDICTED: similar to mammalian FE65 Homolog family member (feh-1) [Acyrthosiphon pisum]	PREDICTED: Acyrthosiphon pisum hypothetical LOC100572892, transcript variant 1 (LOC100572892), miscRNA	-
aphid_c11080	6.43808	36	929	894	0.54	KOG2655/Cell cycle control, cell division, chromosome partitioning ; Cytoskeleton ; Intracellular trafficking, secretion, and vesicular transport ;/Septin family protein (P-loop GTPase)	GO:0043231//intracellular membrane-bounded organelle	GO:0017111//nucleoside-triphosphatase activity;GO:0005488//binding	GO:0009207	-	predicted protein [Nematostella vectensis]	-	Cell division control protein 11
aphid_c11081	8.73429	1	591	591	0.57	KOG2367/Amino acid transport and metabolism ;/Alpha-isopropylmalate synthase/homocitrate synthase	-	GO:0016746//transferase activity, transferring acyl groups	GO:0043436	ko01100//Metabolic pathways;ko00300//Lysine biosynthesis;ko00620//Pyruvate metabolism	predicted protein [Naegleria gruberi]	-	Homocitrate synthase, mitochondrial
aphid_c11082	8.74907	199	540	342	0.41	KOG1976/Lipid transport and metabolism ;/Inositol polyphosphate 5-phosphatase, type I	GO:0044464//cell part	GO:0046030//inositol trisphosphate phosphatase activity;GO:0019904//protein domain specific binding	GO:0009987//cellular process	ko00562//Inositol phosphate metabolism;ko01100//Metabolic pathways;ko04070//Phosphatidylinositol signaling system	PREDICTED: similar to IP3phosphatase [Acyrthosiphon pisum]	Xenopus (Silurana) tropicalis inositol polyphosphate-5-phosphatase, 40kDa, gene 1 (inpp5a.1), mRNA	Type I inositol-1,4,5-trisphosphate 5-phosphatase
aphid_c11083	7.64573	787	182	606	0.34	KOG1947/General function prediction only ;/Leucine rich repeat proteins, some proteins contain F-box	-	-	-	-	PREDICTED: similar to F-box and leucine-rich repeat protein 4 [Acyrthosiphon pisum]	PREDICTED: Acyrthosiphon pisum f-box/LRR-repeat protein 4-like, transcript variant 1 (LOC100165379), mRNA	-
aphid_c11084	6.66572	905	3	903	0.55	KOG2200/Signal transduction mechanisms ;/Tumour suppressor protein p122-RhoGAP/DLC1	-	-	-	-	rho-type GTPase activating protein [Culex quinquefasciatus]	PREDICTED: Acyrthosiphon pisum stAR-related lipid transfer protein 13-like (LOC100161548), mRNA	StAR-related lipid transfer protein 13
aphid_c11086	8.57495	778	80	699	0.38	KOG0929/Intracellular trafficking, secretion, and vesicular transport ;/Guanine nucleotide exchange factor	GO:0012505//endomembrane system;GO:0044444//cytoplasmic part	GO:0030695//GTPase regulator activity	GO:0007165//signal transduction	ko04626//Plant-pathogen interaction	PREDICTED: similar to AGAP008906-PA [Acyrthosiphon pisum]	Homo sapiens ADP-ribosylation factor guanine nucleotide-exchange factor 1(brefeldin A-inhibited) (ARFGEF1), mRNA	Brefeldin A-inhibited guanine nucleotide-exchange protein 2
aphid_c11087	10.722	429	175	255	0.27	-	-	-	-	-	PREDICTED: similar to CG7154 CG7154-PA, partial [Acyrthosiphon pisum]	Acyrthosiphon pisum mRNA, clone: ACI0AAF6YE04, full-insert cDNA sequence based on ESTs (5'-EST:ACI0AAF6YE04AAM1, 3'-EST ACI2AAF1YD08BBM1)	-
aphid_c11088	10.2323	441	1	441	0.54	-	-	-	-	-	-	-	-
aphid_c1109	17.2933	2358	886	1473	0.39	KOG1219/Signal transduction mechanisms ;/Uncharacterized conserved protein, contains laminin, cadherin and EGF domains	GO:0016020//membrane	-	GO:0009987//cellular process	-	protocadherin fat, putative [Ixodes scapularis]	PREDICTED: Acyrthosiphon pisum fat-like cadherin-related tumor suppressor homolog, transcript variant 1 (LOC100164473), mRNA	Protocadherin Fat 3
aphid_c11090	135.697	126	1049	924	0.33	KOG4004/Extracellular structures ;/Matricellular protein Osteonectin/SPARC/BM-40	GO:0031012//extracellular matrix	GO:0046872//metal ion binding	-	-	hypothetical protein LOC100160026 [Acyrthosiphon pisum]	PREDICTED: Acyrthosiphon pisum UPF0465 protein C5orf33 homolog (LOC100165464), mRNA	SPARC
aphid_c11091	9.02391	2	340	339	0.4	-	-	GO:0005515//protein binding	-	-	rapsynoid, putative [Pediculus humanus corporis]	Drosophila virilis GJ15345 (Dvir\GJ15345), mRNA	Tetratricopeptide repeat protein 28
aphid_c11093	7.54626	1	549	549	0.35	KOG2744/Transcription ;/DNA-binding proteins Bright/BRCAA1/RBP1 and related proteins containing BRIGHT domain	GO:0000118//histone deacetylase complex	GO:0005488//binding	GO:0006909//phagocytosis	-	PREDICTED: similar to AGAP007503-PA [Acyrthosiphon pisum]	PREDICTED: Acyrthosiphon pisum hypothetical protein LOC100570343 (LOC100570343), mRNA	AT-rich interactive domain-containing protein 4B
aphid_c11094	9.88931	1	336	336	0.35	KOG4525/General function prediction only ;/Jacalin-like lectin domain-containing protein	-	-	-	-	PREDICTED: similar to CG6294 CG6294-PA [Acyrthosiphon pisum]	PREDICTED: Acyrthosiphon pisum putative zinc metalloproteinase C607.06c-like (LOC100166287), mRNA	-
aphid_c11095	13.2446	169	975	807	0.6	KOG1947/General function prediction only ;/Leucine rich repeat proteins, some proteins contain F-box	-	GO:0019787//small conjugating protein ligase activity	GO:0032446//protein modification by small protein conjugation	-	PREDICTED: similar to GA22149-PA [Acyrthosiphon pisum]	PREDICTED: Nomascus leucogenys F-box and leucine-rich repeat protein 14, transcript variant 1 (FBXL14), mRNA	F-box/LRR-repeat protein 14
aphid_c11096	9.37853	827	534	294	0.37	-	-	-	-	-	-	PREDICTED: Acyrthosiphon pisum hypothetical protein LOC100575113 (LOC100575113), mRNA	-
aphid_c11098	8.85177	1299	643	657	0.41	KOG0255/General function prediction only ;/Synaptic vesicle transporter SVOP and related transporters (major facilitator superfamily)	GO:0031224//intrinsic to membrane	GO:0008324//cation transmembrane transporter activity	GO:0012501//programmed cell death;GO:0006810//transport	-	PREDICTED: similar to sugar transporter [Acyrthosiphon pisum]	PREDICTED: Acyrthosiphon pisum organic cation transporter protein-like (LOC100161968), mRNA	Organic cation transporter protein
aphid_c111	18.4021	3042	1	3042	0.47	KOG4240/Signal transduction mechanisms ;/Multidomain protein, contains SPEC repeats, PH, SH3, and separate rac-specific and rho-specific guanine nucleotide exchange factor domains	-	-	-	-	PREDICTED: similar to AGAP007560-PA [Acyrthosiphon pisum]	Acyrthosiphon pisum mRNA, clone: ACI0AAF16YG24, full-insert cDNA sequence based on ESTs (5'-EST:ACI0AAF16YG24AAM1, 3'-EST ACI2AAF3YM22BBM1)	SEC14 domain and spectrin repeat-containing protein 1
aphid_c1110	28.9675	1419	181	1239	0.38	KOG1363/Signal transduction mechanisms ;/Predicted regulator of the ubiquitin pathway (contains UAS and UBX domains)	-	-	GO:0002809;GO:0002832;GO:0030162//regulation of proteolysis	ko04120//Ubiquitin mediated proteolysis	PREDICTED: similar to FAS-associated factor 1, putative [Acyrthosiphon pisum]	Acyrthosiphon pisum mRNA, clone: ACI0AAF46YM17, full-insert cDNA sequence based on ESTs (5'-EST:ACI0AAF46YM17AAM1, 3'-EST ACI2AAF7YH13BBM1)	FAS-associated factor 1
aphid_c11100	8.97691	263	421	159	0.36	-	-	-	-	-	-	PREDICTED: Acyrthosiphon pisum f-box/SPRY domain-containing protein 1-like (LOC100159974), mRNA	-
aphid_c11102	12.3112	281	3	279	0.41	-	-	-	-	-	-	PREDICTED: Acyrthosiphon pisum hypothetical protein LOC100164329 (LOC100164329), mRNA	-
aphid_c11104	10.1386	510	58	453	0.33	-	-	-	-	ko03013//RNA transport	PREDICTED: hypothetical protein [Acyrthosiphon pisum]	PREDICTED: Acyrthosiphon pisum hypothetical protein LOC100162266 (LOC100162266), mRNA	-
aphid_c11109	6.87854	790	389	402	0.29	KOG4273/Function unknown ;/Uncharacterized conserved protein	GO:0044424//intracellular part	-	-	-	hypothetical protein LOC100167316 [Acyrthosiphon pisum]	PREDICTED: Acyrthosiphon pisum phenylalanyl-tRNA synthetase alpha chain A-like (LOC100163360), mRNA	Alpha- and gamma-adaptin-binding protein p34
aphid_c1111	20.3571	143	865	723	0.3	KOG3236/Function unknown ;/Predicted membrane protein	-	-	-	-	hypothetical protein LOC100169561 [Acyrthosiphon pisum]	Acyrthosiphon pisum GA19185-PA-like (LOC100169561), mRNA	Transmembrane protein 147
aphid_c11110	7.33432	80	397	318	0.32	KOG2410/Amino acid transport and metabolism ;/Gamma-glutamyltransferase	-	-	-	ko00590//Arachidonic acid metabolism;ko00460//Cyanoamino acid metabolism;ko00430//Taurine and hypotaurine metabolism;ko01100//Metabolic pathways;ko00480//Glutathione metabolism	PREDICTED: similar to AGAP010241-PA [Acyrthosiphon pisum]	PREDICTED: Acyrthosiphon pisum gamma-glutamyltranspeptidase 1-like, transcript variant 2 (LOC100164852), mRNA	Gamma-glutamyltranspeptidase 1
aphid_c11112	9.59669	823	269	555	0.31	-	-	-	-	-	PREDICTED: similar to MSL1 protein [Acyrthosiphon pisum]	PREDICTED: Acyrthosiphon pisum male-specific lethal 1 homolog (LOC100570210), mRNA	Male-specific lethal 1 homolog
aphid_c11113	12.2305	748	2	747	0.33	-	-	-	-	-	-	PREDICTED: Acyrthosiphon pisum hypothetical protein LOC100575814 (LOC100575814), mRNA	-
aphid_c11114	7.5595	107	628	522	0.38	KOG0474/Inorganic ion transport and metabolism ;/Cl- channel CLC-7 and related proteins (CLC superfamily)	GO:0016020//membrane	GO:0005254//chloride channel activity	GO:0015698//inorganic anion transport	-	PREDICTED: similar to MGC80627 protein [Acyrthosiphon pisum]	Caenorhabditis elegans CLC-type chloride cHannel family member (clh-6) (clh-6) mRNA, complete cds	H(+)/Cl(-) exchange transporter 7
aphid_c11119	6.56418	738	22	717	0.37	KOG1721/General function prediction only ;/FOG: Zn-finger	-	-	-	-	ACYPI55157 [Acyrthosiphon pisum]	Acyrthosiphon pisum ACYPI55157 mRNA, clone: 10O3, complete cds, full-insert cDNA sequence based on the ESTs (5'-EST:EX605320, 3'-EST:EX607494)	Zinc finger protein 233
aphid_c11120	7.72034	2	868	867	0.41	KOG1922/Signal transduction mechanisms ; Cytoskeleton ;/Rho GTPase effector BNI1 and related formins	-	GO:0005488//binding	GO:0035146	ko04310//Wnt signaling pathway	PREDICTED: similar to formin 3 CG33556-PB [Acyrthosiphon pisum]	PREDICTED: Acyrthosiphon pisum inverted formin-2-like, transcript variant 2 (LOC100162660), mRNA	Inverted formin-2
aphid_c11121	6.65103	750	67	684	0.38	KOG4645/Signal transduction mechanisms ;/MAPKKK (MAP kinase kinase kinase) SSK2 and related serine/threonine protein kinases	-	GO:0019901//protein kinase binding;GO:0004702//receptor signaling protein serine/threonine kinase activity	GO:0043410//positive regulation of MAPKKK cascade;GO:0042538//hyperosmotic salinity response;GO:0009408//response to heat;GO:0002251;GO:0046685//response to arsenic-containing substance;GO:0046686//response to cadmium ion;GO:0006464//protein modification process	ko04912//GnRH signaling pathway;ko04010//MAPK signaling pathway	PREDICTED: similar to mitogen-activated protein kinase kinase kinase 4 [Acyrthosiphon pisum]	PREDICTED: Acyrthosiphon pisum mitogen-activated protein kinase kinase kinase 4-like (LOC100165908), mRNA	Mitogen-activated protein kinase kinase kinase 4
aphid_c11122	6.35221	119	523	405	0.44	-	-	-	-	-	PREDICTED: similar to myd88, partial [Acyrthosiphon pisum]	Acyrthosiphon pisum mRNA, clone: ACI0AAF58YM08, full-insert cDNA sequence based on ESTs (5'-EST:ACI0AAF58YM08AAM1, 3'-EST ACI2AAF9YN11BBM1)	-
aphid_c11123	6.19988	650	468	183	0.24	-	-	-	-	-	-	-	-
aphid_c11124	10.6393	144	521	378	0.26	KOG2857/Transcription ;/Predicted MYND Zn-finger protein/hormone receptor interactor	-	-	-	-	hypothetical protein LOC100163951 [Acyrthosiphon pisum]	Acyrthosiphon pisum zinc finger HIT domain-containing protein 3-like (LOC100163951), mRNA	Zinc finger HIT domain-containing protein 3
aphid_c11126	8.915	62	268	207	0.24	-	-	-	-	-	-	PREDICTED: Acyrthosiphon pisum hypothetical protein LOC100574325 (LOC100574325), mRNA	-
aphid_c11127	8.05405	377	535	159	0.35	-	-	-	-	-	-	-	-
aphid_c11128	7.36567	105	1082	978	0.41	KOG3538/Posttranslational modification, protein turnover, chaperones ;/Disintegrin metalloproteinases with thrombospondin repeats	-	GO:0070011	GO:0000904//cell morphogenesis involved in differentiation	-	PREDICTED: similar to AGAP004961-PA [Acyrthosiphon pisum]	PREDICTED: Acyrthosiphon pisum A disintegrin and metalloproteinase with thrombospondin motifs 18-like (LOC100162546), mRNA	A disintegrin and metalloproteinase with thrombospondin motifs 7
aphid_c1113	30.9227	3556	686	2871	0.36	KOG1777/General function prediction only ;/Putative Zn-finger protein	GO:0044444//cytoplasmic part	GO:0046914//transition metal ion binding;GO:0019787//small conjugating protein ligase activity	GO:0032446//protein modification by small protein conjugation	-	hypothetical protein TcasGA2_TC010102 [Tribolium castaneum]	PREDICTED: Acyrthosiphon pisum f-box only protein 11-like, transcript variant 1 (LOC100165237), mRNA	F-box only protein 11
aphid_c11131	8.75895	584	1771	1188	0.29	-	-	-	-	-	PREDICTED: similar to CG32377 CG32377-PA [Acyrthosiphon pisum]	Acyrthosiphon pisum mRNA, clone: 129O11, full-insert cDNA sequence based on the ESTs (5'-EST:EX609805, 3'-EST:EX611944)	-
aphid_c11132	8.44133	2	658	657	0.34	KOG0952/RNA processing and modification ;/DNA/RNA helicase MER3/SLH1, DEAD-box superfamily	-	GO:0017111//nucleoside-triphosphatase activity;GO:0000166//nucleotide binding	-	ko03040//Spliceosome	PREDICTED: similar to activating signal cointegrator 1 complex subunit 3 [Acyrthosiphon pisum]	Schistosoma mansoni activating signal cointegrator 1 complex subunit 3, helc1, putative (Smp_156920) mRNA, complete cds	U5 small nuclear ribonucleoprotein 200 kDa helicase
aphid_c11133	7.33432	264	470	207	0.3	-	-	-	-	-	-	-	-
aphid_c11135	8.82974	371	3	369	0.47	-	-	-	-	-	-	PREDICTED: Acyrthosiphon pisum hypothetical protein LOC100570619 (LOC100570619), mRNA	-
aphid_c11136	6.32733	3	680	678	0.62	-	-	GO:0004091//carboxylesterase activity	GO:0044238//primary metabolic process	ko04977//Vitamin digestion and absorption;ko01100//Metabolic pathways;ko04975//Fat digestion and absorption;ko00561//Glycerolipid metabolism	PREDICTED: similar to CG6847 CG6847-PA [Acyrthosiphon pisum]	Drosophila erecta GG19142 (Dere\GG19142), mRNA	Pancreatic lipase-related protein 1
aphid_c11137	9.52246	1	606	606	0.55	KOG0490/General function prediction only ;/Transcription factor, contains HOX domain	GO:0043231//intracellular membrane-bounded organelle	GO:0046914//transition metal ion binding;GO:0003677//DNA binding	GO:0006355//regulation of transcription, DNA-dependent;GO:0007478//leg disc morphogenesis;GO:0007449//proximal/distal pattern formation, imaginal disc	-	PREDICTED: similar to Lim1 CG11354-PA [Acyrthosiphon pisum]	Drosophila melanogaster GH04929 full insert cDNA	LIM/homeobox protein Lhx1
aphid_c11138	9.89418	871	329	543	0.36	KOG1920/Transcription ;/IkappaB kinase complex, IKAP component	GO:0044424//intracellular part	-	-	-	PREDICTED: similar to inhibitor of kappa light polypeptide gene enhancer in B-cells, kinase complex-associated protein [Apis mellifera]	Bombyx mori elongator complex protein 1 (Elp1), mRNA	Putative elongator complex protein 1
aphid_c11139	7.63254	2091	220	1872	0.31	KOG2148/Intracellular trafficking, secretion, and vesicular transport ;/Exocyst protein Sec3	-	-	-	-	PREDICTED: similar to exocyst complex component sec3 [Acyrthosiphon pisum]	Acyrthosiphon pisum ACYPI000980 mRNA, clone: 382E19, complete cds, full-insert cDNA sequence based on the ESTs (5'-EST:FF292217, 3'-EST:FF292382)	Exocyst complex component 1
aphid_c1114	24.8231	1562	282	1281	0.31	KOG2668/Intracellular trafficking, secretion, and vesicular transport ; Cytoskeleton ;/Flotillins	GO:0005901//caveola	-	-	-	PREDICTED: similar to GA20892-PA [Acyrthosiphon pisum]	PREDICTED: Nasonia vitripennis similar to ENSANGP00000009431 (LOC100122585), mRNA	Flotillin-1
aphid_c11141	11.0801	648	124	525	0.45	-	-	-	-	-	PREDICTED: hypothetical protein [Acyrthosiphon pisum]	PREDICTED: Acyrthosiphon pisum VPS33B-interacting protein-like (LOC100168633), mRNA	-
aphid_c11142	7.05656	953	3	951	0.44	KOG1052/Inorganic ion transport and metabolism ; Amino acid transport and metabolism ; Signal transduction mechanisms ;/Glutamate-gated kainate-type ion channel receptor subunit GluR5 and related subunits	GO:0016020//membrane	GO:0005215//transporter activity	-	-	PREDICTED: similar to CG11155 CG11155-PA [Acyrthosiphon pisum]	Drosophila yakuba GE14568 (Dyak\GE14568), mRNA	Glutamate receptor, ionotropic kainate 2
aphid_c11143	9.08734	204	7	198	0.33	-	-	-	-	-	-	-	-
aphid_c11144	5.6188	3	746	744	0.43	KOG0382/General function prediction only ;/Carbonic anhydrase	-	GO:0046914//transition metal ion binding;GO:0016836//hydro-lyase activity	GO:0044237//cellular metabolic process	ko00910//Nitrogen metabolism	PREDICTED: similar to AGAP000715-PA, partial [Acyrthosiphon pisum]	Culex quinquefasciatus carbonic anhydrase, mRNA	Carbonic anhydrase-related protein 10
aphid_c11145	8.46545	188	1525	1338	0.62	KOG4303/Amino acid transport and metabolism ; Signal transduction mechanisms ;/Vesicular inhibitory amino acid transporter	GO:0031224//intrinsic to membrane	-	-	-	PREDICTED: similar to amino acid transporter [Acyrthosiphon pisum]	Drosophila persimilis GL17289 (Dper\GL17289), mRNA	Vesicular inhibitory amino acid transporter
aphid_c11147	10.0353	687	238	450	0.34	KOG0070/Intracellular trafficking, secretion, and vesicular transport ;/GTP-binding ADP-ribosylation factor Arf1	GO:0016020//membrane;GO:0031981//nuclear lumen	GO:0032561//guanyl ribonucleotide binding;GO:0017111//nucleoside-triphosphatase activity	GO:0045444//fat cell differentiation	-	ADP-ribosylation factor-like 4A [Acyrthosiphon pisum]	Drosophila melanogaster clone BACN19N21, complete sequence	ADP-ribosylation factor-like protein 4A
aphid_c11148	7.89179	545	3	543	0.4	KOG0159/Secondary metabolites biosynthesis, transport and catabolism ;/Cytochrome P450 CYP11/CYP12/CYP24/CYP27 subfamilies	GO:0043231//intracellular membrane-bounded organelle	GO:0004497//monooxygenase activity;GO:0005506//iron ion binding	GO:0008152//metabolic process	ko00624//Polycyclic aromatic hydrocarbon degradation;ko00903//Limonene and pinene degradation;ko01100//Metabolic pathways;ko00627//Aminobenzoate degradation;ko00945//Stilbenoid, diarylheptanoid and gingerol biosynthesis;ko00363//Bisphenol degradation;ko01110//Biosynthesis of secondary metabolites	PREDICTED: similar to cytochrome P450 [Acyrthosiphon pisum]	Pediculus humanus corporis cytochrome P450, putative, mRNA	Probable cytochrome P450 301a1, mitochondrial
aphid_c11149	7.66029	503	30	474	0.31	KOG3553/Cell wall/membrane/envelope biogenesis ;/Tax interaction protein TIP1	-	GO:0005488//binding	-	ko04621//NOD-like receptor signaling pathway	PREDICTED: similar to CG3402 CG3402-PA [Acyrthosiphon pisum]	Aedes aegypti hypothetical protein partial mRNA	Tax1-binding protein 3
aphid_c1115	17.4935	2503	209	2295	0.32	-	-	-	-	-	PREDICTED: similar to AGAP006992-PA [Acyrthosiphon pisum]	PREDICTED: Acyrthosiphon pisum integral membrane protein GPR155-like (LOC100161760), mRNA	Integral membrane protein GPR155
aphid_c11150	11.4686	473	3	471	0.41	-	-	-	-	-	PREDICTED: similar to AGAP004320-PA [Acyrthosiphon pisum]	PREDICTED: Acyrthosiphon pisum dedicator of cytokinesis protein 1-like, transcript variant 1 (LOC100168224), mRNA	-
aphid_c11151	6.79238	675	1	675	0.58	-	-	-	-	-	-	PREDICTED: Acyrthosiphon pisum hypothetical protein LOC100570129 (LOC100570129), mRNA	-
aphid_c11152	8.17825	799	305	495	0.29	KOG1659/Transcription ;/Class 2 transcription repressor NC2, alpha subunit (DRAP1)	GO:0005622//intracellular	-	-	-	ACYPI52517 [Acyrthosiphon pisum]	PREDICTED: Acyrthosiphon pisum hypothetical protein LOC100571273 (LOC100571273), mRNA	Dr1-associated corepressor
aphid_c11153	7.37354	840	40	801	0.3	KOG0832/Translation, ribosomal structure and biogenesis ;/Mitochondrial/chloroplast ribosomal protein S2	GO:0015935//small ribosomal subunit	-	-	ko03010//Ribosome	PREDICTED: similar to AGAP011886-PA [Acyrthosiphon pisum]	PREDICTED: Acyrthosiphon pisum 28S ribosomal protein S2, mitochondrial-like (LOC100169527), mRNA	28S ribosomal protein S2, mitochondrial
aphid_c11154	11.1558	1236	1	1236	0.39	KOG0708/Nucleotide transport and metabolism ;/Membrane-associated guanylate kinase MAGUK (contains PDZ, SH3, HOOK and GUK domains)	-	-	-	ko04530//Tight junction	PREDICTED: similar to AGAP007865-PA [Acyrthosiphon pisum]	PREDICTED: Acyrthosiphon pisum disks large homolog 5-like (LOC100570644), mRNA	Disks large homolog 5
aphid_c11155	13.8578	107	289	183	0.25	-	-	-	-	-	-	PREDICTED: Acyrthosiphon pisum phosphatidylcholine:ceramide cholinephosphotransferase 1-like, transcript variant 1 (LOC100162696), mRNA	-
aphid_c11156	7.67394	282	872	591	0.44	-	-	-	-	-	-	PREDICTED: Acyrthosiphon pisum protein BCCIP homolog (LOC100572360), mRNA	-
aphid_c11157	8.42133	201	638	438	0.36	KOG0363/Posttranslational modification, protein turnover, chaperones ;/Chaperonin complex component, TCP-1 beta subunit (CCT2)	GO:0044424//intracellular part	GO:0005515//protein binding;GO:0032559	GO:0044267//cellular protein metabolic process	-	hypothetical protein TRIADDRAFT_61824 [Trichoplax adhaerens]	PREDICTED: Pongo abelii chaperonin containing TCP1, subunit 2 (beta), transcript variant 1 (CCT2), mRNA	T-complex protein 1 subunit beta
aphid_c11159	9.33821	527	21	507	0.34	-	-	-	-	-	PREDICTED: similar to lupus la ribonucleoprotein [Acyrthosiphon pisum]	PREDICTED: Acyrthosiphon pisum la-related protein 1-like (LOC100164419), mRNA	-
aphid_c1116	30.5119	2255	1677	579	0.36	KOG0164/Cytoskeleton ;/Myosin class I heavy chain	GO:0005626//insoluble fraction;GO:0015629//actin cytoskeleton;GO:0031252//cell leading edge;GO:0042995//cell projection;GO:0044459//plasma membrane part	GO:0000166//nucleotide binding;GO:0003774//motor activity;GO:0016887//ATPase activity	GO:0009888//tissue development;GO:0030029//actin filament-based process;GO:0009855//determination of bilateral symmetry;GO:0009207;GO:0016192//vesicle-mediated transport;GO:0048805	-	PREDICTED: similar to myosin-IA [Acyrthosiphon pisum]	PREDICTED: Apis mellifera myosin 1A (Myo1A), mRNA	Myosin-Ia
aphid_c11160	24.5811	476	2383	1908	0.43	KOG1268/Cell wall/membrane/envelope biogenesis ;/Glucosamine 6-phosphate synthetases, contain amidotransferase and phosphosugar isomerase domains	GO:0044424//intracellular part	GO:0030246//carbohydrate binding;GO:0008483//transaminase activity	GO:0005975//carbohydrate metabolic process	ko00520//Amino sugar and nucleotide sugar metabolism;ko01100//Metabolic pathways;ko00250//Alanine, aspartate and glutamate metabolism	PREDICTED: similar to glucosamine-fructose-6-phosphate aminotransferase [Acyrthosiphon pisum]	PREDICTED: Oryctolagus cuniculus glutamine fructose-6-phosphate transaminase 1-like (LOC100339803), mRNA	Glucosamine--fructose-6-phosphate aminotransferase [isomerizing] 2
aphid_c11163	6.76793	117	674	558	0.45	KOG2177/Posttranslational modification, protein turnover, chaperones ;/Predicted E3 ubiquitin ligase	-	-	-	-	PREDICTED: similar to ring finger protein 207 [Acyrthosiphon pisum]	Acyrthosiphon pisum mRNA, clone: ACI0AAD11YE12, full-insert cDNA sequence based on ESTs (5'-EST:ACI0AAD11YE12AAM1, 3'-EST ACI2AAD2YO05BBM1)	RING finger protein 207
aphid_c11165	12.4495	440	3	438	0.35	-	-	-	-	-	PREDICTED: similar to vacuolar protein sorting [Acyrthosiphon pisum]	PREDICTED: Acyrthosiphon pisum hypothetical protein LOC100166678 (LOC100166678), mRNA	-
aphid_c11166	24.2445	1	291	291	0.38	KOG4219/Signal transduction mechanisms ;/G protein-coupled receptor	GO:0016021//integral to membrane	GO:0008188//neuropeptide receptor activity;GO:0004672//protein kinase activity	GO:0007186//G-protein coupled receptor protein signaling pathway	-	class A rhodopsin-like G-protein coupled receptor GPRtak1, putative [Pediculus humanus corporis]	PREDICTED: Acyrthosiphon pisum tachykinin-like peptides receptor 86C-like (LOC100159754), mRNA	Tachykinin-like peptides receptor 99D
aphid_c11167	9.03968	363	28	336	0.39	KOG4140/Chromatin structure and dynamics ;/Nuclear protein Ataxin-7	GO:0043231//intracellular membrane-bounded organelle	GO:0005488//binding	GO:0009968//negative regulation of signal transduction;GO:0006357//regulation of transcription from RNA polymerase II promoter;GO:0016310//phosphorylation	-	hypothetical protein LOC100301917 [Acyrthosiphon pisum]	Acyrthosiphon pisum hypothetical protein LOC100301917 (LOC100301917), mRNA	Ataxin-7
aphid_c11168	10.6393	1	567	567	0.54	KOG1046/Amino acid transport and metabolism ; Posttranslational modification, protein turnover, chaperones ;/Puromycin-sensitive aminopeptidase and related aminopeptidases	-	-	-	-	RE12912p [Drosophila melanogaster]	-	Aminopeptidase 2, mitochondrial
aphid_c11169	8.81369	644	447	198	0.27	-	-	-	-	-	-	PREDICTED: Acyrthosiphon pisum sphingosine-1-phosphate phosphatase 2-like (LOC100166567), mRNA	-
aphid_c1117	15.4949	895	1917	1023	0.41	KOG2840/General function prediction only ;/Uncharacterized conserved protein with similarity to predicted ATPase of the PP-loop superfamily	-	-	-	ko00450//Selenocompound metabolism;ko01100//Metabolic pathways;ko00730//Thiamine metabolism	PREDICTED: similar to predicted protein [Acyrthosiphon pisum]	PREDICTED: Acyrthosiphon pisum hypothetical protein LOC100161816 (LOC100161816), mRNA	Probable cysteine desulfurase
aphid_c11174	15.7365	2	1288	1287	0.41	KOG1959/Carbohydrate transport and metabolism ;/Glycosyl hydrolase, family 38 - alpha-mannosidase	-	GO:0004553//hydrolase activity, hydrolyzing O-glycosyl compounds;GO:0005488//binding	-	ko04142//Lysosome;ko00511//Other glycan degradation	PREDICTED: similar to AGAP008584-PA [Acyrthosiphon pisum]	PREDICTED: Acyrthosiphon pisum lysosomal alpha-mannosidase-like (LOC100159559), mRNA	Lysosomal alpha-mannosidase
aphid_c11175	9.08611	1193	171	1023	0.38	KOG0520/Function unknown ;/Uncharacterized conserved protein, contains IPT/TIG domain	GO:0043231//intracellular membrane-bounded organelle	GO:0030528//transcription regulator activity;GO:0042802//identical protein binding;GO:0003677//DNA binding	GO:0009586//rhodopsin mediated phototransduction	-	calmodulin-binding transcription activator, putative [Pediculus humanus corporis]	PREDICTED: Acyrthosiphon pisum hypothetical protein LOC100570580 (LOC100570580), mRNA	Calmodulin-binding transcription activator 2
aphid_c11176	9.98755	369	211	159	0.27	-	-	-	-	-	-	PREDICTED: Acyrthosiphon pisum mps one binder kinase activator-like 2-like (LOC100161905), mRNA	-
aphid_c11177	8.37845	447	313	135	0.25	-	-	-	-	-	-	PREDICTED: Acyrthosiphon pisum phosphorylated CTD-interacting factor 1-like (LOC100159733), mRNA	-
aphid_c11178	5.9846	127	273	147	0.24	-	-	-	-	-	-	PREDICTED: Acyrthosiphon pisum hypothetical protein LOC100163324 (LOC100163324), mRNA	-
aphid_c11179	10.2041	900	43	858	0.37	KOG1293/General function prediction only ;/Proteins containing armadillo/beta-catenin-like repeat	GO:0043234//protein complex	-	GO:0015031//protein transport	-	PREDICTED: similar to armadillo repeat containing 8 [Acyrthosiphon pisum]	Pediculus humanus corporis Sperm-associated antigen, putative, mRNA	Armadillo repeat-containing protein 8
aphid_c1118	24.8721	1067	54	1014	0.34	KOG2948/General function prediction only ;/Predicted metal-binding protein	-	-	-	-	hypothetical protein LOC100165387 [Acyrthosiphon pisum]	Dictyostelium purpureum hypothetical protein, mRNA	UPF0160 protein MYG1, mitochondrial
aphid_c11181	73.284	191	928	738	0.37	KOG0675/Posttranslational modification, protein turnover, chaperones ;/Calnexin	GO:0016020//membrane	GO:0005488//binding	-	ko04145//Phagosome;ko04141//Protein processing in endoplasmic reticulum	PREDICTED: similar to calnexin [Acyrthosiphon pisum]	PREDICTED: Acyrthosiphon pisum calnexin-like (LOC100163271), mRNA	Calnexin
aphid_c11182	5.93651	574	5	570	0.42	-	-	-	-	-	PREDICTED: similar to conserved hypothetical protein [Acyrthosiphon pisum]	PREDICTED: Tribolium castaneum similar to conserved hypothetical protein (LOC663332), mRNA	Zinc finger protein 704
aphid_c11183	8.57824	147	737	591	0.34	KOG2733/Function unknown ;/Uncharacterized membrane protein	-	-	-	ko00310//Lysine degradation;ko01100//Metabolic pathways;ko00300//Lysine biosynthesis;ko01110//Biosynthesis of secondary metabolites	PREDICTED: similar to AGAP002652-PA [Acyrthosiphon pisum]	Acyrthosiphon pisum mRNA, clone: ACI0AAF6YD05, full-insert cDNA sequence based on ESTs (5'-EST:ACI0AAF6YD05AAM1, 3'-EST ACI2AAF1YL06BBM1)	Probable saccharopine dehydrogenase
aphid_c11184	8.95027	673	371	303	0.41	-	-	-	-	-	PREDICTED: similar to M-phase inducer phosphatase 2 [Acyrthosiphon pisum]	PREDICTED: Acyrthosiphon pisum hypothetical protein LOC100164520 (LOC100164520), mRNA	-
aphid_c11185	6.17028	707	3	705	0.39	KOG3765/Carbohydrate transport and metabolism ;/Predicted glycosyltransferase	-	-	-	-	PREDICTED: similar to mKIAA0609 protein [Acyrthosiphon pisum]	PREDICTED: Acyrthosiphon pisum glycosyltransferase-like protein LARGE1-like, transcript variant 2 (LOC100161512), mRNA	Glycosyltransferase-like protein LARGE1
aphid_c11186	7.33878	180	782	603	0.54	KOG0397/Translation, ribosomal structure and biogenesis ;/60S ribosomal protein L11	GO:0030529//ribonucleoprotein complex	GO:0005198//structural molecule activity	GO:0016477//cell migration;GO:0012502//induction of programmed cell death;GO:0002164//larval development;GO:0019953//sexual reproduction;GO:0030099//myeloid cell differentiation;GO:0040009//regulation of growth rate;GO:0010467//gene expression;GO:0048806//genitalia development;GO:0009790//embryo development;GO:0033500//carbohydrate homeostasis	ko03010//Ribosome	Ribosomal Protein, Large subunit family member (rpl-11.2) [Caenorhabditis elegans]	Drosophila yakuba GE12050 (Dyak\GE12050), mRNA	60S ribosomal protein L11
aphid_c11188	34.3854	246	70	177	0.22	-	-	-	-	-	-	Acyrthosiphon pisum mRNA, clone: ACI0AAF2YE03, full-insert cDNA sequence based on ESTs (5'-EST:ACI0AAF2YE03AAM1, 3'-EST ACI2AAF1YM21BBM1)	-
aphid_c11189	8.54943	1	354	354	0.32	-	-	-	-	-	PREDICTED: similar to Ubiquitin-specific protease 36 CG5505-PA [Acyrthosiphon pisum]	PREDICTED: Acyrthosiphon pisum ubiquitin carboxyl-terminal hydrolase 36-like (LOC100166481), mRNA	-
aphid_c1119	15.389	1398	490	909	0.42	-	-	-	-	-	PREDICTED: similar to cuticular protein CPG12 [Acyrthosiphon pisum]	PREDICTED: Acyrthosiphon pisum hypothetical protein LOC100166051, transcript variant 2 (LOC100166051), mRNA	-
aphid_c11190	8.19185	1051	2	1050	0.32	KOG3789/Inorganic ion transport and metabolism ;/Nitrogen permease regulator NLRG/NPR2	-	-	-	-	PREDICTED: similar to Tumor suppressor candidate 4 (NPR2-like) (Gene 21 protein) (G21 protein) [Acyrthosiphon pisum]	PREDICTED: Acyrthosiphon pisum nitrogen permease regulator 2-like protein-like (LOC100160946), mRNA	Nitrogen permease regulator 2-like protein
aphid_c11191	60.5488	1037	156	882	0.36	KOG0466/Translation, ribosomal structure and biogenesis ;/Translation initiation factor 2, gamma subunit (eIF-2gamma; GTPase)	-	GO:0017111//nucleoside-triphosphatase activity;GO:0008135//translation factor activity, nucleic acid binding;GO:0032561//guanyl ribonucleotide binding	GO:0006412//translation;GO:0009207	ko03013//RNA transport	PREDICTED: similar to translation initiation factor 2 gamma subunit [Acyrthosiphon pisum]	Apis mellifera suppressor of variegation 3-9 (Su(var)3-9), transcript variant 2, mRNA	Eukaryotic translation initiation factor 2 subunit 3
aphid_c11193	8.97691	106	273	168	0.23	-	-	-	-	-	-	-	-
aphid_c11194	10.1557	224	463	240	0.36	KOG3225/Intracellular trafficking, secretion, and vesicular transport ;/Mitochondrial import inner membrane translocase, subunit TIM22	GO:0005743//mitochondrial inner membrane	-	GO:0015031//protein transport	-	PREDICTED: similar to mitochondrial inner membrane protein translocase, 22kD-subunit, putative [Acyrthosiphon pisum]	PREDICTED: Acyrthosiphon pisum mitochondrial import inner membrane translocase subunit Tim22-like (LOC100570630), mRNA	Mitochondrial import inner membrane translocase subunit Tim22
aphid_c11195	25.2592	2	580	579	0.4	KOG3665/General function prediction only ;/ZYG-1-like serine/threonine protein kinases	-	-	-	-	PREDICTED: similar to AGAP005961-PA [Acyrthosiphon pisum]	PREDICTED: Acyrthosiphon pisum protein zer-1 homolog (LOC100159739), mRNA	Protein zer-1 homolog
aphid_c11197	8.97691	478	188	291	0.3	-	-	-	-	-	PREDICTED: similar to centromere protein J [Acyrthosiphon pisum]	PREDICTED: Acyrthosiphon pisum centromere protein J-like (LOC100163335), mRNA	-
aphid_c11198	8.65244	1384	677	708	0.38	-	-	-	-	-	PREDICTED: hypothetical protein [Acyrthosiphon pisum]	Acyrthosiphon pisum ACYPI003024 mRNA, clone: 112I19, complete cds, full-insert cDNA sequence based on the ESTs (5'-EST:EX619153, 3'-EST:EX619053)	-
aphid_c11199	7.40595	3	959	957	0.38	KOG3627/Amino acid transport and metabolism ;/Trypsin	-	GO:0008233//peptidase activity	-	-	tripsin I-P1 precursor, putative [Pediculus humanus corporis]	PREDICTED: Acyrthosiphon pisum prostasin-like (LOC100574300), mRNA	Prostasin
aphid_c112	30.314	1193	270	924	0.34	KOG4270/Signal transduction mechanisms ;/GTPase-activator protein	GO:0043232	-	GO:0006935//chemotaxis	ko00770//Pantothenate and CoA biosynthesis;ko00240//Pyrimidine metabolism;ko01100//Metabolic pathways;ko00410//beta-Alanine metabolism	PREDICTED: similar to RhoGAP93B CG3421-PA [Acyrthosiphon pisum]	PREDICTED: Acyrthosiphon pisum hypothetical protein LOC100162880 (LOC100162880), mRNA	Rho GTPase-activating protein 39
aphid_c1120	14.1059	1141	1563	423	0.37	-	-	-	-	-	-	-	-
aphid_c11200	9.304	3	665	663	0.39	KOG1169/Lipid transport and metabolism ; Signal transduction mechanisms ;/Diacylglycerol kinase	-	GO:0043169//cation binding;GO:0008289//lipid binding;GO:0016301//kinase activity	GO:0007186//G-protein coupled receptor protein signaling pathway;GO:0006796//phosphate metabolic process	ko00564//Glycerophospholipid metabolism;ko01100//Metabolic pathways;ko04070//Phosphatidylinositol signaling system;ko00561//Glycerolipid metabolism	PREDICTED: similar to CG31140 CG31140-PC [Acyrthosiphon pisum]	Pediculus humanus corporis Diacylglycerol kinase theta, putative, mRNA	Diacylglycerol kinase theta
aphid_c11202	6.92891	491	994	504	0.39	-	-	-	-	-	PREDICTED: similar to CG32479 CG32479-PA [Acyrthosiphon pisum]	Acyrthosiphon pisum mRNA, clone: ACI0AAF55YC03, full-insert cDNA sequence based on ESTs (5'-EST:ACI0AAF55YC03AAM1, 3'-EST ACI2AAF8YH24BBM1)	-
aphid_c11203	8.23884	381	1	381	0.57	KOG4513/Carbohydrate transport and metabolism ;/Phosphoglycerate mutase	-	GO:0016853//isomerase activity	GO:0033057;GO:0002164//larval development;GO:0010259//multicellular organismal aging;GO:0040009//regulation of growth rate;GO:0008152//metabolic process;GO:0009653//anatomical structure morphogenesis;GO:0009790//embryo development	ko00680//Methane metabolism;ko01100//Metabolic pathways;ko01110//Biosynthesis of secondary metabolites;ko00010//Glycolysis / Gluconeogenesis	independent phosphoglycerate mutase [Onchocerca volvulus]	-	2,3-bisphosphoglycerate-independent phosphoglycerate mutase
aphid_c11204	6.84634	487	792	306	0.35	-	-	-	-	-	PREDICTED: similar to zinc finger protein 99 [Acyrthosiphon pisum]	PREDICTED: Acyrthosiphon pisum zinc finger protein 99-like (LOC100167972), mRNA	-
aphid_c11205	6.88325	626	18	609	0.3	KOG2177/Posttranslational modification, protein turnover, chaperones ;/Predicted E3 ubiquitin ligase	-	-	-	-	PREDICTED: similar to GA11485-PA [Acyrthosiphon pisum]	PREDICTED: Acyrthosiphon pisum tripartite motif-containing protein 2-like (LOC100168190), mRNA	Transcription intermediary factor 1-alpha
aphid_c11206	10.0793	476	3	474	0.36	KOG0521/Signal transduction mechanisms ;/Putative GTPase activating proteins (GAPs)	GO:0044424//intracellular part	GO:0005083//small GTPase regulator activity;GO:0046914//transition metal ion binding;GO:0016757//transferase activity, transferring glycosyl groups	GO:0006909//phagocytosis;GO:0032012//regulation of ARF protein signal transduction	ko04144//Endocytosis	PREDICTED: similar to centaurin beta [Acyrthosiphon pisum]	PREDICTED: Acyrthosiphon pisum arf-GAP with coiled-coil, ANK repeat and PH domain-containing protein 3-like (LOC100165688), mRNA	Arf-GAP with coiled-coil, ANK repeat and PH domain-containing protein 2
aphid_c11208	8.23359	486	124	363	0.46	-	-	-	-	-	-	Acyrthosiphon pisum mRNA, clone: 423C19, full-insert cDNA sequence based on the ESTs (5'-EST:FF293710, 3'-EST:FF293795)	-
aphid_c11209	10.7235	534	1	534	0.35	KOG2553/Translation, ribosomal structure and biogenesis ;/Pseudouridylate synthase	-	-	GO:0016070//RNA metabolic process	-	PREDICTED: similar to AGAP002409-PA [Acyrthosiphon pisum]	PREDICTED: Acyrthosiphon pisum tRNA pseudouridine synthase A, mitochondrial-like (LOC100169354), mRNA	tRNA pseudouridine synthase A, mitochondrial
aphid_c1121	21.3265	808	2	807	0.35	KOG2635/Intracellular trafficking, secretion, and vesicular transport ;/Medium subunit of clathrin adaptor complex	GO:0030119//AP-type membrane coat adaptor complex;GO:0030120//vesicle coat	-	GO:0035151//regulation of tube size, open tracheal system;GO:0006909//phagocytosis;GO:0002168//instar larval development;GO:0019915//lipid storage;GO:0015031//protein transport	-	PREDICTED: similar to delta-coatomer protein CG14813-PA [Acyrthosiphon pisum]	PREDICTED: Apis mellifera delta-coatomer protein, transcript variant 2 (deltaCOP), mRNA	Coatomer subunit delta
aphid_c11211	7.68469	783	1	783	0.36	KOG0690/Signal transduction mechanisms ;/Serine/threonine protein kinase	GO:0016020//membrane;GO:0044424//intracellular part	GO:0005543//phospholipid binding;GO:0004674//protein serine/threonine kinase activity;GO:0032559	GO:0040003//chitin-based cuticle development;GO:0010975//regulation of neuron projection development;GO:0007169//transmembrane receptor protein tyrosine kinase signaling pathway;GO:0045927//positive regulation of growth;GO:0006464//protein modification process;GO:0016049//cell growth;GO:0035264//multicellular organism growth;GO:0060541//respiratory system development;GO:0010876;GO:0006606//protei…	ko04510//Focal adhesion;ko04664//Fc epsilon RI signaling pathway;ko04973//Carbohydrate digestion and absorption;ko04530//Tight junction;ko04012//ErbB signaling pathway;ko04620//Toll-like receptor signaling pathway;ko04010//MAPK signaling pathway;ko04920//Adipocytokine signaling pathway;ko04210//Apoptosis	PREDICTED: similar to rac serine/threonine kinase [Acyrthosiphon pisum]	PREDICTED: Tribolium castaneum similar to rac serine/threonine kinase (LOC656423), mRNA	RAC serine/threonine-protein kinase
aphid_c11212	6.5216	78	923	846	0.58	-	-	-	-	-	-	PREDICTED: Acyrthosiphon pisum hypothetical protein LOC100575399 (LOC100575399), mRNA	-
aphid_c11213	10.2107	202	345	144	0.26	-	-	-	-	-	-	PREDICTED: Acyrthosiphon pisum hypothetical protein LOC100568628 (LOC100568628), mRNA	-
aphid_c11214	7.64896	184	1599	1416	0.35	KOG1264/Lipid transport and metabolism ;/Phospholipase C	GO:0042995//cell projection	GO:0005102//receptor binding;GO:0008081//phosphoric diester hydrolase activity	GO:0006810//transport;GO:0032879//regulation of localization;GO:0050851//antigen receptor-mediated signaling pathway;GO:0043009//chordate embryonic development;GO:0006629//lipid metabolic process	ko04020//Calcium signaling pathway;ko04664//Fc epsilon RI signaling pathway;ko00562//Inositol phosphate metabolism;ko04650//Natural killer cell mediated cytotoxicity;ko04012//ErbB signaling pathway;ko01100//Metabolic pathways;ko04070//Phosphatidylinositol signaling system	PREDICTED: similar to phospholipase c gamma [Acyrthosiphon pisum]	PREDICTED: Acyrthosiphon pisum 1-phosphatidylinositol-4,5-bisphosphate phosphodiesterase gamma-1-like, transcript variant 2 (LOC100161327), mRNA	1-phosphatidylinositol-4,5-bisphosphate phosphodiesterase gamma-1
aphid_c11215	8.95824	202	480	279	0.5	-	-	-	-	-	-	-	-
aphid_c11216	8.09729	1	516	516	0.34	KOG0363/Posttranslational modification, protein turnover, chaperones ;/Chaperonin complex component, TCP-1 beta subunit (CCT2)	GO:0043234//protein complex;GO:0044444//cytoplasmic part;GO:0031981//nuclear lumen	GO:0005515//protein binding;GO:0032559	GO:0044267//cellular protein metabolic process	-	PREDICTED: similar to AGAP009694-PA [Acyrthosiphon pisum]	Gryllus pennsylvanicus putative accessory gland protein (AG-0383F-Gp) mRNA, partial cds	T-complex protein 1 subunit beta
aphid_c11217	9.19726	874	416	459	0.56	KOG1696/Translation, ribosomal structure and biogenesis ;/60s ribosomal protein L19	GO:0030529//ribonucleoprotein complex	-	-	ko03010//Ribosome	ribosomal protein L19 [Branchiostoma belcheri tsingtauense]	Sus scrofa clone rjca14c_p7.y1.abd, mRNA sequence	60S ribosomal protein L19-B
aphid_c11218	7.28425	1480	443	1038	0.3	KOG0504/General function prediction only ;/FOG: Ankyrin repeat	-	-	-	-	PREDICTED: similar to CG8679 CG8679-PA [Acyrthosiphon pisum]	PREDICTED: Acyrthosiphon pisum UBX domain-containing protein 4-like (LOC100572415), mRNA	Ankyrin repeat and LEM domain-containing protein 1
aphid_c11219	9.57537	342	1	342	0.35	-	-	-	-	ko04146//Peroxisome	PREDICTED: similar to peroxisomal biogenesis factor 13 [Acyrthosiphon pisum]	PREDICTED: Acyrthosiphon pisum peroxisomal membrane protein PEX13-like (LOC100572619), mRNA	-
aphid_c1122	19.2675	675	1	675	0.49	-	-	-	-	-	-	PREDICTED: Acyrthosiphon pisum NAD kinase-like, transcript variant 3 (LOC100165720), mRNA	-
aphid_c11220	36.9106	7	165	159	0.3	-	-	-	-	-	PREDICTED: similar to nervous wreck, putative [Acyrthosiphon pisum]	Acyrthosiphon pisum mRNA, clone: 262C13, full-insert cDNA sequence based on the ESTs (5'-EST:EX645107, 3'-EST:EX645369)	-
aphid_c11221	16.3837	2	1051	1050	0.56	-	-	-	-	-	PREDICTED: similar to chitin binding protein, partial [Acyrthosiphon pisum]	PREDICTED: Acyrthosiphon pisum hypothetical protein LOC100167844 (LOC100167844), mRNA	-
aphid_c11222	10.9086	1	456	456	0.61	KOG1641/Posttranslational modification, protein turnover, chaperones ;/Mitochondrial chaperonin	GO:0005737//cytoplasm	-	-	-	PREDICTED: similar to 10 kDa heat shock protein, mitochondrial [Hydra magnipapillata]	-	10 kDa heat shock protein, mitochondrial
aphid_c11223	10.4459	1	357	357	0.41	-	-	-	-	-	PREDICTED: similar to splicing factor, arginine/serine-rich 15 [Acyrthosiphon pisum]	PREDICTED: Acyrthosiphon pisum hypothetical protein LOC100161323 (LOC100161323), mRNA	-
aphid_c11224	9.22927	1	747	747	0.58	KOG1376/Cytoskeleton ;/Alpha tubulin	GO:0032991//macromolecular complex;GO:0015630//microtubule cytoskeleton	GO:0032561//guanyl ribonucleotide binding;GO:0017111//nucleoside-triphosphatase activity	GO:0033036;GO:0007097//nuclear migration;GO:0002164//larval development;GO:0009207;GO:0040001//establishment of mitotic spindle localization;GO:0009790//embryo development;GO:0043623//cellular protein complex assembly;GO:0000087//M phase of mitotic cell cycle;GO:0016477//cell migration;GO:0000910//cytokinesis	ko04540//Gap junction;ko04145//Phagosome	Hypothetical protein CBG07939 [Caenorhabditis briggsae]	Monosiga brevicollis MX1 alpha tubulin MONBRDRAFT_17634 (TUA) mRNA, complete cds	Tubulin alpha chain
aphid_c11225	5.32905	247	1029	783	0.51	-	-	-	-	ko00624//Polycyclic aromatic hydrocarbon degradation;ko00903//Limonene and pinene degradation;ko00623//Toluene degradation;ko00361//Chlorocyclohexane and chlorobenzene degradation;ko01100//Metabolic pathways;ko00340//Histidine metabolism;ko00627//Aminobenzoate degradation;ko00626//Naphthalene degradation;ko00363//Bisphenol degradation	-	-	Phenol 2-monooxygenase
aphid_c11227	7.26902	760	104	657	0.33	KOG2458/General function prediction only ;/Endoplasmic reticulum protein EP58, contains filamin rod domain and KDEL motif	-	-	-	-	PREDICTED: similar to predicted protein [Acyrthosiphon pisum]	PREDICTED: Canis familiaris similar to KDEL (Lys-Asp-Glu-Leu) containing 1 (LOC476980), mRNA	KDEL motif-containing protein 1
aphid_c11229	8.57495	1050	67	984	0.39	KOG0989/Replication, recombination and repair ;/Replication factor C, subunit RFC4	GO:0015630//microtubule cytoskeleton;GO:0005657//replication fork	GO:0003677//DNA binding;GO:0016740//transferase activity;GO:0016462//pyrophosphatase activity;GO:0000166//nucleotide binding	GO:0006259//DNA metabolic process;GO:0000226//microtubule cytoskeleton organization	ko03420//Nucleotide excision repair;ko03430//Mismatch repair;ko03030//DNA replication	PREDICTED: similar to AGAP003093-PA [Acyrthosiphon pisum]	PREDICTED: Hydra magnipapillata similar to ATPase family, AAA domain containing 3B (LOC100200476), partial mRNA	Replication factor C subunit 4
aphid_c1123	16.0034	166	972	807	0.41	KOG1996/RNA processing and modification ;/mRNA splicing factor	GO:0005681//spliceosomal complex	-	GO:0006259//DNA metabolic process;GO:0000380//alternative nuclear mRNA splicing, via spliceosome	ko03040//Spliceosome	PREDICTED: similar to splicing factor 45 [Acyrthosiphon pisum]	PREDICTED: Acyrthosiphon pisum hypothetical protein LOC100167736 (LOC100167736), mRNA	Splicing factor 45
aphid_c11230	11.0485	780	145	636	0.35	KOG3765/Carbohydrate transport and metabolism ;/Predicted glycosyltransferase	-	GO:0008194//UDP-glycosyltransferase activity	GO:0006493//protein O-linked glycosylation	ko00514//Other types of O-glycan biosynthesis	PREDICTED: similar to AGAP010187-PA [Acyrthosiphon pisum]	PREDICTED: Apis mellifera glucoside xylosyltransferase 1-like (LOC552516), mRNA	Glucoside xylosyltransferase 1
aphid_c11232	9.18419	67	483	417	0.34	-	-	-	-	-	PREDICTED: hypothetical protein isoform 1 [Acyrthosiphon pisum]	PREDICTED: Acyrthosiphon pisum phosphatase and tensin-like, transcript variant 1 (Pten), mRNA	-
aphid_c11235	7.57279	2	568	567	0.6	KOG1885/Translation, ribosomal structure and biogenesis ;/Lysyl-tRNA synthetase (class II)	GO:0044424//intracellular part	GO:0004812//aminoacyl-tRNA ligase activity;GO:0000166//nucleotide binding	GO:0006418//tRNA aminoacylation for protein translation	ko00970//Aminoacyl-tRNA biosynthesis	hypothetical protein [Monosiga brevicollis MX1]	Drosophila pseudoobscura pseudoobscura GA11433 (Dpse\GA11433), mRNA	Lysyl-tRNA synthetase, cytoplasmic
aphid_c11237	9.68295	712	149	564	0.39	-	-	-	-	-	-	PREDICTED: Acyrthosiphon pisum hypothetical protein LOC100569114 (LOC100569114), mRNA	-
aphid_c11238	6.19988	507	121	387	0.3	KOG4560/Transcription ;/Transcription factor IIIC box B binding (alpha) subunit	-	-	-	-	PREDICTED: similar to CG7099 CG7099-PA [Acyrthosiphon pisum]	PREDICTED: Acyrthosiphon pisum general transcription factor 3C polypeptide 1-like (LOC100165543), mRNA	General transcription factor 3C polypeptide 1
aphid_c11239	14.0647	264	602	339	0.33	-	-	-	-	-	PREDICTED: similar to Ab1-133 [Acyrthosiphon pisum]	PREDICTED: Acyrthosiphon pisum NFX1-type zinc finger-containing protein 1-like (LOC100161758), mRNA	30S ribosomal protein S6
aphid_c1124	17.9722	2902	422	2481	0.46	KOG4228/Signal transduction mechanisms ;/Protein tyrosine phosphatase	GO:0016020//membrane	-	GO:0009987//cellular process;GO:0048731	-	Cytokine receptor [Camponotus floridanus]	PREDICTED: Acyrthosiphon pisum domeless 2, transcript variant 1 (Dome2), mRNA	Cytokine receptor
aphid_c11242	9.9513	758	57	702	0.29	-	-	-	-	-	PREDICTED: similar to COMM domain containing 10 [Acyrthosiphon pisum]	Acyrthosiphon pisum ACYPI008394 mRNA, clone: 73G19, complete cds, full-insert cDNA sequence based on the ESTs (5'-EST:EX622506, 3'-EST:EX625673)	COMM domain-containing protein 10
aphid_c11244	7.98872	531	863	333	0.33	KOG4280/Cytoskeleton ;/Kinesin-like protein	GO:0005871//kinesin complex	GO:0003774//motor activity;GO:0000166//nucleotide binding	GO:0030182//neuron differentiation	-	PREDICTED: similar to kinesin family member 3B [Acyrthosiphon pisum]	Paramecium tetraurelia hypothetical protein (GSPATT00034782001) partial mRNA	Kinesin-II 95 kDa subunit
aphid_c11248	8.86608	1	486	486	0.3	KOG4177/Cell wall/membrane/envelope biogenesis ;/Ankyrin	-	-	-	-	hypothetical protein TcasGA2_TC005222 [Tribolium castaneum]	PREDICTED: Acyrthosiphon pisum ankyrin-2-like (LOC100571653), mRNA	Receptor-interacting serine/threonine-protein kinase 4
aphid_c11249	9.20053	1	678	678	0.34	-	-	-	-	-	PREDICTED: similar to Chromodomain-helicase-DNA-binding protein [Acyrthosiphon pisum]	Plasmodium vivax SaI-1 Protein kinase domain containing protein partial mRNA	-
aphid_c1125	22.3425	510	1934	1425	0.38	KOG4203/Signal transduction mechanisms ; Cytoskeleton ;/Armadillo/beta-Catenin/plakoglobin	-	GO:0019206//nucleoside kinase activity;GO:0032559	GO:0006796//phosphate metabolic process	ko00240//Pyrimidine metabolism;ko01100//Metabolic pathways	uridine-cytidine kinase 1-like 1 isoform 1 [Acyrthosiphon pisum]	Acyrthosiphon pisum mRNA for hypothetical protein, clone: 127O17, complete cds, full-insert cDNA sequence based on the ESTs (5'-EST:EX618526, 3'-EST:EX618523)	Uridine-cytidine kinase-like 1
aphid_c11251	32.0309	327	563	237	0.35	-	-	-	-	-	PREDICTED: similar to myeloid leukemia factor, putative [Acyrthosiphon pisum]	Acyrthosiphon pisum mRNA, clone: ACI0AAF59YM19, full-insert cDNA sequence based on ESTs (5'-EST:ACI0AAF59YM19AAM1, 3'-EST ACI2AAF9YF06BBM1)	-
aphid_c11252	7.20726	28	726	699	0.36	KOG3700/General function prediction only ;/Predicted acyltransferase	-	-	-	ko00903//Limonene and pinene degradation;ko00642//Ethylbenzene degradation;ko00362//Benzoate degradation;ko00627//Aminobenzoate degradation;ko00626//Naphthalene degradation;ko00350//Tyrosine metabolism	PREDICTED: similar to conserved hypothetical protein [Acyrthosiphon pisum]	PREDICTED: Acyrthosiphon pisum nose resistant to fluoxetine protein 6-like (LOC100571580), mRNA	Nose resistant to fluoxetine protein 6
aphid_c11253	10.9086	711	136	576	0.36	KOG0601/Cell cycle control, cell division, chromosome partitioning ;/Cyclin-dependent kinase WEE1	GO:0015630//microtubule cytoskeleton	GO:0004672//protein kinase activity	GO:0000278//mitotic cell cycle;GO:0000075//cell cycle checkpoint;GO:0051640//organelle localization;GO:0048285;GO:0051297//centrosome organization;GO:0007051//spindle organization;GO:0000079//regulation of cyclin-dependent protein kinase activity	ko04110//Cell cycle	PREDICTED: similar to mitosis inhibitor protein kinase [Acyrthosiphon pisum]	Acyrthosiphon pisum mRNA, clone: 357E21, full-insert cDNA sequence based on the ESTs (5'-EST:FF293547, 3'-EST:FF294663)	Wee1-like protein kinase
aphid_c11254	10.6066	87	272	186	0.33	-	-	-	-	-	-	Acyrthosiphon pisum BAC VMRC38-10-A5 (Benaroya Research Institute VMRC38 Acrythosiphon pisum (Pea Aphid) BAC library) complete sequence	-
aphid_c11255	8.33647	821	3	819	0.55	-	-	-	-	-	-	PREDICTED: Acyrthosiphon pisum hypothetical protein LOC100571586 (LOC100571586), mRNA	-
aphid_c11257	10.6036	22	894	873	0.32	KOG2855/Carbohydrate transport and metabolism ;/Ribokinase	-	GO:0016740//transferase activity	-	ko00030//Pentose phosphate pathway	PREDICTED: similar to ribokinase [Acyrthosiphon pisum]	Acyrthosiphon pisum ACYPI010051 mRNA, clone: 123G3, complete cds, full-insert cDNA sequence based on the ESTs (5'-EST:EX605492, 3'-EST:EX606167)	Ribokinase
aphid_c11258	21.5147	1442	624	819	0.35	KOG0867/Posttranslational modification, protein turnover, chaperones ;/Glutathione S-transferase	-	-	-	-	PREDICTED: similar to variable membrane protein precursor, putative [Acyrthosiphon pisum]	Acyrthosiphon pisum mRNA, clone: ACI0AAF32YA08, full-insert cDNA sequence based on ESTs (5'-EST:ACI0AAF32YA08AAM1, 3'-EST ACI2AAF5YC20BBM1)	Elongation factor 1-gamma
aphid_c11259	7.45487	373	212	162	0.27	-	-	-	-	-	-	-	-
aphid_c1126	16.8977	914	120	795	0.32	-	-	-	-	-	PREDICTED: similar to AGAP008662-PA [Acyrthosiphon pisum]	PREDICTED: Acyrthosiphon pisum transmembrane protein 110-like (LOC100574080), mRNA	Transmembrane protein 110
aphid_c11260	8.38561	713	75	639	0.32	KOG4382/Function unknown ;/Uncharacterized conserved protein, contains DTW domain	-	-	-	-	PREDICTED: similar to CG10050 CG10050-PA [Acyrthosiphon pisum]	PREDICTED: Acyrthosiphon pisum DTW domain-containing protein 2-like (LOC100166158), mRNA	DTW domain-containing protein 2
aphid_c11261	5.26061	606	1802	1197	0.46	-	-	-	-	-	-	-	-
aphid_c11263	8.43851	262	816	555	0.32	KOG3630/Nuclear structure ; Intracellular trafficking, secretion, and vesicular transport ;/Nuclear pore complex, Nup214/CAN component	GO:0005634//nucleus	GO:0005215//transporter activity	GO:0007049//cell cycle;GO:0006405//RNA export from nucleus;GO:0006605//protein targeting	-	PREDICTED: similar to nuclear pore complex protein nup214 [Acyrthosiphon pisum]	PREDICTED: Acyrthosiphon pisum hypothetical protein LOC100160772 (LOC100160772), mRNA	Nuclear pore complex protein Nup214
aphid_c11265	7.81663	460	633	174	0.28	-	-	-	-	-	-	PREDICTED: Acyrthosiphon pisum hemicentin-1-like, transcript variant 1 (LOC100159597), mRNA	-
aphid_c11266	9.50814	482	318	165	0.2	-	-	-	-	-	-	-	-
aphid_c11267	6.66572	904	347	558	0.46	KOG3510/Signal transduction mechanisms ;/FOG: Immunoglobulin C-2 Type/fibronectin type III domains	GO:0016020//membrane;GO:0045202//synapse	-	GO:0009653//anatomical structure morphogenesis;GO:0007611//learning or memory;GO:0048468//cell development;GO:0048513//organ development;GO:0035152//regulation of tube architecture, open tracheal system;GO:0007399//nervous system development;GO:0043062//extracellular structure organization	ko04514//Cell adhesion molecules (CAMs)	PREDICTED: similar to Fasciclin-2 precursor (Fasciclin II) (FAS II), partial [Acyrthosiphon pisum]	PREDICTED: Acyrthosiphon pisum fasciclin-2-like (LOC100160689), mRNA	Fasciclin-2
aphid_c11268	9.37995	688	2	687	0.37	KOG2635/Intracellular trafficking, secretion, and vesicular transport ;/Medium subunit of clathrin adaptor complex	GO:0030119//AP-type membrane coat adaptor complex;GO:0030120//vesicle coat	-	GO:0035151//regulation of tube size, open tracheal system;GO:0006909//phagocytosis;GO:0002168//instar larval development;GO:0019915//lipid storage;GO:0015031//protein transport	-	PREDICTED: similar to delta-coatomer protein CG14813-PA [Acyrthosiphon pisum]	PREDICTED: Apis mellifera delta-coatomer protein, transcript variant 2 (deltaCOP), mRNA	Coatomer subunit delta
aphid_c11269	9.22927	3	539	537	0.33	KOG1805/Replication, recombination and repair ;/DNA replication helicase	-	-	-	ko03030//DNA replication	PREDICTED: similar to CG2990 CG2990-PB [Acyrthosiphon pisum]	PREDICTED: Acyrthosiphon pisum DNA2-like helicase-like, transcript variant 2 (LOC100166144), mRNA	DNA2-like helicase
aphid_c1127	19.6476	1828	215	1614	0.44	KOG4289/Signal transduction mechanisms ;/Cadherin EGF LAG seven-pass G-type receptor	-	-	-	-	PREDICTED: similar to cadherin EGF LAG seven-pass G-type receptor 2-like [Acyrthosiphon pisum]	PREDICTED: Acyrthosiphon pisum slit homolog 3 protein-like (LOC100163755), mRNA	Protocadherin Fat 4
aphid_c11270	8.84182	1460	969	492	0.33	KOG3627/Amino acid transport and metabolism ;/Trypsin	-	GO:0004175//endopeptidase activity	GO:0019538//protein metabolic process	ko04974//Protein digestion and absorption	PREDICTED: similar to CG34350 CG34350-PA [Acyrthosiphon pisum]	PREDICTED: Tribolium castaneum similar to serine proteinase stubble (LOC662737), mRNA	Serine proteinase stubble
aphid_c11271	9.59313	257	538	282	0.34	KOG3269/Function unknown ;/Predicted membrane protein	-	-	-	-	hypothetical protein LOC100166070 [Acyrthosiphon pisum]	Acyrthosiphon pisum transmembrane protein 208 (Tmem208), mRNA	Transmembrane protein 208
aphid_c11274	7.96893	537	22	516	0.46	-	-	-	-	-	-	-	-
aphid_c11275	14.4231	272	81	192	0.35	-	-	-	-	-	-	PREDICTED: Acyrthosiphon pisum MFS-type transporter C6orf192 homolog (LOC100159461), mRNA	-
aphid_c11276	49.4212	85	558	474	0.46	KOG0357/Posttranslational modification, protein turnover, chaperones ;/Chaperonin complex component, TCP-1 epsilon subunit (CCT5)	GO:0015630//microtubule cytoskeleton	GO:0016887//ATPase activity;GO:0005515//protein binding;GO:0032559	GO:0000278//mitotic cell cycle;GO:0044267//cellular protein metabolic process	-	chaperonin containing TCP1, subunit 5 (epsilon) [Acyrthosiphon pisum]	Scylla paramamosain T-complex Chaperonin 5-like protein mRNA, complete cds	T-complex protein 1 subunit epsilon
aphid_c11277	27.7994	159	248	90	0.17	-	-	-	-	-	-	-	-
aphid_c11278	8.23884	522	58	465	0.49	-	-	-	-	-	hypothetical protein LOC100159064 [Acyrthosiphon pisum]	Acyrthosiphon pisum mRNA, clone: ACI0AAF47YG19, full-insert cDNA sequence based on ESTs (5'-EST:ACI0AAF47YG19AAM1, 3'-EST ACI2AAF7YD21BBM1)	-
aphid_c11279	8.4845	688	194	495	0.3	KOG0118/General function prediction only ;/FOG: RRM domain	-	-	-	-	PREDICTED: similar to tRNA selenocysteine associated protein (secp43) [Acyrthosiphon pisum]	PREDICTED: Acyrthosiphon pisum tRNA selenocysteine 1-associated protein 1-like (LOC100158807), mRNA	tRNA selenocysteine 1-associated protein 1
aphid_c1128	39.7885	793	209	585	0.33	KOG1309/Signal transduction mechanisms ;/Suppressor of G2 allele of skp1	GO:0043234//protein complex;GO:0000775//chromosome, centromeric region	-	GO:0000087//M phase of mitotic cell cycle	ko04626//Plant-pathogen interaction;ko04621//NOD-like receptor signaling pathway	hypothetical protein LOC100161305 [Acyrthosiphon pisum]	Acyrthosiphon pisum suppressor of G2 allele of SKP1-like (LOC100161305), mRNA	Suppressor of G2 allele of SKP1 homolog
aphid_c11280	12.1807	188	541	354	0.33	-	-	-	-	-	hypothetical protein LOC100163215 [Acyrthosiphon pisum]	Acyrthosiphon pisum hypothetical LOC100163215 (LOC100163215), mRNA	-
aphid_c11281	5.61788	1	654	654	0.35	-	-	-	-	-	PREDICTED: similar to rapsynoid [Acyrthosiphon pisum]	Pediculus humanus corporis rapsynoid, putative, mRNA	Tetratricopeptide repeat protein 28
aphid_c11282	8.83233	253	681	429	0.49	-	-	-	-	-	-	PREDICTED: Acyrthosiphon pisum hypothetical protein LOC100570047 (LOC100570047), mRNA	-
aphid_c11283	14.3365	276	539	264	0.34	KOG3896/Cell motility ;/Dynactin, subunit p62	-	-	-	ko04962//Vasopressin-regulated water reabsorption	PREDICTED: similar to dynactin P62 subunit [Acyrthosiphon pisum]	PREDICTED: Acyrthosiphon pisum dynactin subunit 4 (Dctn4), mRNA	Dynactin subunit 4
aphid_c11286	7.88817	154	17	138	0.28	-	-	-	-	-	-	-	-
aphid_c11287	6.2773	929	300	630	0.36	KOG1202/Lipid transport and metabolism ;/Animal-type fatty acid synthase and related proteins	GO:0044444//cytoplasmic part	GO:0005488//binding;GO:0016491//oxidoreductase activity;GO:0016297//acyl-[acyl-carrier-protein] hydrolase activity	GO:0008152//metabolic process	ko00061//Fatty acid biosynthesis;ko01100//Metabolic pathways	PREDICTED: similar to GA17497-PA, partial [Acyrthosiphon pisum]	PREDICTED: Nasonia vitripennis similar to p270 (LOC100119597), mRNA	Fatty acid synthase
aphid_c11288	13.1637	735	397	339	0.35	-	-	-	-	-	-	-	-
aphid_c11291	8.67567	100	390	291	0.38	-	-	-	-	-	-	PREDICTED: Acyrthosiphon pisum transcription factor Ken-like (LOC100164149), mRNA	-
aphid_c11292	9.02391	1261	461	801	0.36	KOG1988/Function unknown ;/Uncharacterized conserved protein	GO:0005634//nucleus	-	GO:0043010//camera-type eye development	-	PREDICTED: similar to AGAP011393-PA [Acyrthosiphon pisum]	PREDICTED: Apis mellifera integrator complex subunit 7-like, transcript variant 1 (LOC413351), mRNA	Integrator complex subunit 7
aphid_c11294	10.1386	1	1188	1188	0.4	KOG2806/Carbohydrate transport and metabolism ;/Chitinase	-	-	-	-	PREDICTED: similar to AGAP004367-PA [Acyrthosiphon pisum]	PREDICTED: Acyrthosiphon pisum hypothetical protein LOC100159668 (LOC100159668), mRNA	Protein PF14_0175
aphid_c11296	7.72467	663	100	564	0.42	KOG0249/General function prediction only ;/LAR-interacting protein and related proteins	-	GO:0005488//binding;GO:0060089	GO:0031589//cell-substrate adhesion	-	PREDICTED: similar to Liprin-alpha CG11199-PA [Acyrthosiphon pisum]	Anopheles gambiae str. PEST AGAP001469-PA (AgaP_AGAP001469) mRNA, complete cds	Liprin-alpha-1
aphid_c11297	6.45047	668	222	447	0.47	-	-	-	-	-	PREDICTED: similar to gawky [Acyrthosiphon pisum]	PREDICTED: Acyrthosiphon pisum hypothetical protein LOC100168742, transcript variant 2 (LOC100168742), mRNA	-
aphid_c11298	7.20153	245	3	243	0.23	-	-	-	-	-	-	-	-
aphid_c1130	23.1007	925	1974	1050	0.33	KOG1043/Function unknown ;/Ca2+-binding transmembrane protein LETM1/MRS7	GO:0005740//mitochondrial envelope	GO:0015081//sodium ion transmembrane transporter activity	GO:0001666//response to hypoxia;GO:0006816//calcium ion transport	-	PREDICTED: similar to paramyosin, putative [Acyrthosiphon pisum]	PREDICTED: Acyrthosiphon pisum LETM1 and EF-hand domain-containing protein anon-60Da, mitochondrial-like, transcript variant 1 (LOC100162099), mRNA	LETM1 and EF-hand domain-containing protein anon-60Da, mitochondrial
aphid_c11300	9.55178	724	2	723	0.35	KOG3742/Carbohydrate transport and metabolism ;/Glycogen synthase	-	GO:0035251//UDP-glucosyltransferase activity	GO:0005977//glycogen metabolic process	ko00500//Starch and sucrose metabolism	PREDICTED: similar to CG6904-PA, isoform A [Apis mellifera]	Pediculus humanus corporis glycogen synthase, putative, mRNA	Putative glycogen [starch] synthase
aphid_c11301	10.1148	296	3	294	0.31	-	-	-	-	-	-	-	-
aphid_c11302	65.5704	236	3	234	0.36	KOG1721/General function prediction only ;/FOG: Zn-finger	GO:0043231//intracellular membrane-bounded organelle	GO:0046914//transition metal ion binding	GO:0048812//neuron projection morphogenesis;GO:0007420//brain development	-	zinc finger protein and BTB domain-containing protein, putative [Pediculus humanus corporis]	PREDICTED: Acyrthosiphon pisum zinc finger and BTB domain-containing protein 6-like (LOC100571167), mRNA	-
aphid_c11303	12.5123	1	549	549	0.64	-	-	-	-	-	PREDICTED: similar to teashirt-like protein [Acyrthosiphon pisum]	PREDICTED: Nasonia vitripennis similar to teashirt-like protein (LOC100116264), mRNA	-
aphid_c11304	7.42916	490	2	489	0.43	-	-	-	-	-	PREDICTED: similar to conserved hypothetical protein [Acyrthosiphon pisum]	PREDICTED: Acyrthosiphon pisum hypothetical protein LOC100163301 (LOC100163301), mRNA	-
aphid_c11305	7.24187	51	593	543	0.57	-	-	-	-	-	conserved hypothetical protein [Pediculus humanus corporis]	PREDICTED: Acyrthosiphon pisum hypothetical protein LOC100570518 (LOC100570518), mRNA	-
aphid_c11306	8.19074	1332	160	1173	0.5	-	-	-	-	-	-	Acyrthosiphon pisum mRNA, clone: 318O9, full-insert cDNA sequence based on the ESTs (5'-EST:FF311890, 3'-EST:FF311669)	-
aphid_c11307	9.65337	446	838	393	0.33	-	-	-	-	-	PREDICTED: similar to ubiquitin specific protease 16 [Acyrthosiphon pisum]	Acyrthosiphon pisum mRNA, clone: 210C23, full-insert cDNA sequence based on the ESTs (5'-EST:EX648464, 3'-EST:EX648967)	-
aphid_c11308	10.1386	705	938	234	0.25	-	-	-	-	-	-	PREDICTED: Acyrthosiphon pisum protein wntless-like, transcript variant 1 (LOC100166090), mRNA	-
aphid_c11309	7.19485	377	1600	1224	0.35	KOG0999/Intracellular trafficking, secretion, and vesicular transport ;/Microtubule-associated protein Bicaudal-D	-	GO:0003723//RNA binding;GO:0005515//protein binding	GO:0007309//oocyte axis specification;GO:0007097//nuclear migration;GO:0007293//germarium-derived egg chamber formation;GO:0050658//RNA transport;GO:0007017//microtubule-based process	ko04145//Phagosome;ko04144//Endocytosis	PREDICTED: similar to Protein bicaudal D [Acyrthosiphon pisum]	PREDICTED: Acyrthosiphon pisum protein bicaudal D-like (LOC100571330), mRNA	Protein bicaudal D
aphid_c1131	26.6798	2897	534	2364	0.39	KOG3709/Intracellular trafficking, secretion, and vesicular transport ;/PACS-1 cytosolic sorting protein	GO:0005794//Golgi apparatus;GO:0044446//intracellular organelle part	-	GO:0008104//protein localization;GO:0051641//cellular localization	-	PREDICTED: similar to phosphofurin acidic cluster sorting protein 2 [Acyrthosiphon pisum]	Acyrthosiphon pisum mRNA, clone: ACI0AAF30YM17, full-insert cDNA sequence based on ESTs (5'-EST:ACI0AAF30YM17AAM2, 3'-EST ACI2AAF5YG04BBM1)	Phosphofurin acidic cluster sorting protein 2
aphid_c11310	9.0714	926	180	747	0.32	-	-	-	-	-	-	Acyrthosiphon pisum mRNA, clone: ACI0AAF55YM22, full-insert cDNA sequence based on ESTs (5'-EST:ACI0AAF55YM22AAM1, 3'-EST ACI2AAF9YO11BBM1)	-
aphid_c11311	10.0291	738	1115	378	0.32	KOG2475/Replication, recombination and repair ;/CDC45 (cell division cycle 45)-like protein	GO:0032993//protein-DNA complex;GO:0031981//nuclear lumen	GO:0003678//DNA helicase activity;GO:0005488//binding	GO:0051276//chromosome organization;GO:0007090//regulation of S phase of mitotic cell cycle;GO:0031572//G2/M transition DNA damage checkpoint	ko04110//Cell cycle	PREDICTED: similar to CDC45L CG3658-PA [Acyrthosiphon pisum]	PREDICTED: Acyrthosiphon pisum cell division control protein 45 homolog (LOC100167433), mRNA	Cell division control protein 45 homolog
aphid_c11312	7.29552	945	1	945	0.34	KOG1426/Function unknown ;/FOG: RCC1 domain	-	-	-	ko04120//Ubiquitin mediated proteolysis	PREDICTED: similar to hect E3 ubiquitin ligase [Acyrthosiphon pisum]	PREDICTED: Acyrthosiphon pisum e3 ubiquitin-protein ligase HERC2-like (LOC100167848), mRNA	E3 ubiquitin-protein ligase HERC2
aphid_c11315	10.6091	922	233	690	0.3	KOG0822/Cell cycle control, cell division, chromosome partitioning ;/Protein kinase inhibitor	GO:0032991//macromolecular complex;GO:0043231//intracellular membrane-bounded organelle	GO:0005488//binding;GO:0016274//protein-arginine N-methyltransferase activity	GO:0006357//regulation of transcription from RNA polymerase II promoter;GO:0035246//peptidyl-arginine N-methylation	ko03013//RNA transport	PREDICTED: similar to prmt5 protein [Acyrthosiphon pisum]	Acyrthosiphon pisum mRNA, clone: ACI0AAF46YI21, full-insert cDNA sequence based on ESTs (5'-EST:ACI0AAF46YI21AAM1, 3'-EST ACI2AAF7YD11BBM1)	Protein arginine N-methyltransferase 5
aphid_c11316	7.04455	226	1101	876	0.47	-	-	-	-	-	PREDICTED: hypothetical protein [Tribolium castaneum]	PREDICTED: Acyrthosiphon pisum hypothetical protein LOC100575681 (LOC100575681), mRNA	-
aphid_c11319	24.5522	1053	535	519	0.48	KOG4293/Signal transduction mechanisms ;/Predicted membrane protein, contains DoH and Cytochrome b-561/ferric reductase transmembrane domains	-	-	-	-	PREDICTED: similar to AGAP007611-PA, partial [Acyrthosiphon pisum]	Drosophila virilis GJ22232 (Dvir\GJ22232), mRNA	-
[truncated: 31,179 more rows]

## Sheet: GO Classification
Table S2. The GO classification of the assembled grain aphid unigenes
Biological process			Molecular function			Cellular component
Class Num (#) Per (%)			Class Num (#) Per (%)			Class Num (#) Per (%)
cellular process	6392	54.49	catalytic activity	5140	43.82	cell	7122	60.71
[truncated: 26 more rows]

## Sheet: KOG Classification
Table S3. The KOG classification of assembled unigenes of Sitobion avenae Fabricius
[truncated: 26 more rows]

[truncated: 1 more sheets: KEGG Pathway Classification]
