# Supplementary material for: Comparative transcriptomic analyses revealed divergences of two agriculturally important aphid species
Source: BMC Genomics. 2014 Nov 25;15(1):1023. doi: 10.1186/1471-2164-15-1023 (PMC4301665; doi:10.1186/1471-2164-15-1023)
Supplement: Supplementary file 4 — Additional file 4: The Ka, Ks and Ka/Ks values of the orthologous gene pairs between grain aphid and pea aphid. (XLSX 864 KB) [file 12864_2013_6840_MOESM4_ESM.xlsx]

## Sheet: zhengliaxtout.txt
Sequence	Method	Ks	Ka	Ka/Ks	P-Value(Fisher)	Length	S-Sites	N-Sites	Fold-Sites(0:2:4)	Substitutions	S-Substitutions	N-Substitutions	Fold-S-Substitutions(0:2:4)	Fold-N-Substitutions(0:2:4)	Divergence-Time	Substitution-Rate-Ratio(rTC:rAG:rTA:rCG:rTG:rCA/rCA)	GC(1:2:3)	ML-Score	AICc	Akaike-Weight	Model
contig00798	YN	0.00233824	0.0555331	23.7499	2.56e-07	1146	428.338	717.662	NA	39	1	38	NA	NA	0.0356506	12.3656:12.3656:1:1:1:1	0.571011(0.689223:0.510025:0.513784)	NA	NA	NA	NA
aphid_c7476	YN	0.00195683	0.0328114	16.7676	7.32e-06	1545	511.697	1033.3	NA	34	1	33	NA	NA	0.0225925	8.73148:8.73148:1:1:1:1	0.360532(0.359375:0.292535:0.429688)	NA	NA	NA	NA
aphid_c1598	YN	0.00308899	0.0442456	14.3237	0.000196391	1002	324.398	677.602	NA	30	1	29	NA	NA	0.0309211	4.84905:4.84905:1:1:1:1	0.373406(0.184426:0.490437:0.445355)	NA	NA	NA	NA
aphid_c6800	YN	0.00405193	0.0547214	13.505	1.77e-07	1410	494.976	915.024	NA	50	2	48	NA	NA	0.036934	4.50829:4.50829:1:1:1:1	0.57974(0.712526:0.582136:0.444559)	NA	NA	NA	NA
aphid_c28378	YN	0.00491636	0.0621513	12.6417	0.000734569	612	204.07	407.93	NA	25	1	24	NA	NA	0.0430664	12.9742:12.9742:1:1:1:1	0.527516(0.660377:0.45283:0.46934)	NA	NA	NA	NA
contig01882	YN	0.00346633	0.0419769	12.1099	0.000622946	957	289.157	667.843	NA	28	1	27	NA	NA	0.030341	26.0199:26.0199:1:1:1:1	0.353276(0.283476:0.441595:0.334758)	NA	NA	NA	NA
aphid_c4692	YN	0.00200232	0.0236931	11.8328	0.000876195	1533	500.087	1032.91	NA	25	1	24	NA	NA	0.0166173	7.71268:7.71268:1:1:1:1	0.525476(0.411602:0.622468:0.542357)	NA	NA	NA	NA
aphid_c20070	YN	0.00292371	0.0338688	11.5842	0.00217578	738	342.698	395.302	NA	14	1	13	NA	NA	0.0194992	23.6779:23.6779:1:1:1:1	0.646505(0.889113:0.631048:0.419355)	NA	NA	NA	NA
aphid_c9523	YN	0.00656422	0.0699398	10.6547	0.00327304	456	153.009	302.991	NA	21	1	20	NA	NA	0.0486744	8.47997:8.47997:1:1:1:1	0.521739(0.549689:0.47205:0.543478)	NA	NA	NA	NA
aphid_c381	YN	0.00347713	0.036335	10.4497	0.00286567	969	288.261	680.739	NA	25	1	24	NA	NA	0.0265603	7.05554:7.05554:1:1:1:1	0.393768(0.307365:0.446176:0.427762)	NA	NA	NA	NA
aphid_c11292	YN	0.00374879	0.0373072	9.95182	0.0054888	762	267.42	494.58	NA	19	1	18	NA	NA	0.0255301	2:2:1:1:1:1	0.383526(0.279923:0.478764:0.391892)	NA	NA	NA	NA
contig00933	YN	0.0079578	0.0749404	9.41722	0.000138445	594	252.661	341.339	NA	26	2	24	NA	NA	0.0464489	11.7923:11.7923:1:1:1:1	0.634647(0.837438:0.647783:0.418719)	NA	NA	NA	NA
aphid_c9186	YN	0.00477031	0.0424259	8.89375	0.00644676	672	210.297	461.703	NA	20	1	19	NA	NA	0.0306419	3.00394:3.00394:1:1:1:1	0.357143(0.387755:0.283673:0.4)	NA	NA	NA	NA
aphid_c11972	YN	0.0042388	0.0372079	8.77795	0.00896437	900	236.583	663.417	NA	25	1	24	NA	NA	0.0285413	5.42941:5.42941:1:1:1:1	0.418451(0.414373:0.504587:0.336391)	NA	NA	NA	NA
aphid_c26862	YN	0.00760799	0.0662391	8.70651	0.0104559	435	132.108	302.892	NA	20	1	19	NA	NA	0.0484329	14.9722:14.9722:1:1:1:1	0.418919(0.577703:0.358108:0.320946)	NA	NA	NA	NA
aphid_c26311	YN	0.00453471	0.0387945	8.55501	0.0113601	567	221.189	345.811	NA	14	1	13	NA	NA	0.0254296	6.65333:6.65333:1:1:1:1	0.680067(0.824121:0.623116:0.592965)	NA	NA	NA	NA
aphid_c390	YN	0.00435388	0.0351227	8.06698	0.000245052	1335	460.695	874.305	NA	32	2	30	NA	NA	0.0245047	2:2:1:1:1:1	0.443215(0.475664:0.380531:0.473451)	NA	NA	NA	NA
contig03210	YN	0.0089327	0.0717842	8.03611	0.0143413	336	112.616	223.384	NA	16	1	15	NA	NA	0.0507184	27.4827:27.4827:1:1:1:1	0.502976(0.540179:0.357143:0.611607)	NA	NA	NA	NA
aphid_c2978	YN	0.00812756	0.0636692	7.83373	0.0267142	240	123.797	116.203	NA	8	1	7	NA	NA	0.0350196	21.0045:21.0045:1:1:1:1	0.672691(0.801205:0.771084:0.445783)	NA	NA	NA	NA
aphid_c2071	YN	0.00379835	0.0290965	7.66028	0.000591991	1479	527.931	951.069	NA	29	2	27	NA	NA	0.0200663	8.52807:8.52807:1:1:1:1	0.348203(0.389405:0.212825:0.442379)	NA	NA	NA	NA
aphid_c9176	YN	0.00928231	0.0683154	7.35974	0.0290628	369	108.4	260.6	NA	18	1	17	NA	NA	0.0509734	2.532:2.532:1:1:1:1	0.385827(0.409449:0.374016:0.374016)	NA	NA	NA	NA
aphid_c8091	YN	0.00559447	0.040822	7.29686	0.0282817	585	179.416	405.584	NA	17	1	16	NA	NA	0.030018	8.49636:8.49636:1:1:1:1	0.411581(0.420188:0.431925:0.382629)	NA	NA	NA	NA
aphid_c6346	YN	0.00710314	0.0517202	7.28132	0.0298916	483	141.451	341.549	NA	18	1	17	NA	NA	0.0386537	3.10713:3.10713:1:1:1:1	0.546351(0.621302:0.54142:0.476331)	NA	NA	NA	NA
aphid_c333	YN	0.0062743	0.0455619	7.26167	0.0259337	501	160.174	340.826	NA	16	1	15	NA	NA	0.0330013	4.74101:4.74101:1:1:1:1	0.652381(0.748571:0.691429:0.517143)	NA	NA	NA	NA
aphid_c333	YN	0.00635915	0.0461019	7.24969	0.0259261	495	158.042	336.958	NA	16	1	15	NA	NA	0.033413	4.70659:4.70659:1:1:1:1	0.652216(0.745665:0.687861:0.523121)	NA	NA	NA	NA
aphid_rep_c22462	YN	0.00502117	0.0363494	7.23923	0.000971488	1134	399.649	734.351	NA	28	2	26	NA	NA	0.0253086	3.16592:3.16592:1:1:1:1	0.628524(0.572139:0.712687:0.600746)	NA	NA	NA	NA
aphid_c1803	YN	0.00968734	0.0645226	6.66051	0.000974015	663	226.026	436.974	NA	29	2.17367	26.8263	NA	NA	0.0458285	6.82849:6.82849:1:1:1:1	0.553879(0.581897:0.573276:0.506466)	NA	NA	NA	NA
aphid_c27529	YN	0.00508875	0.0330097	6.48679	0.0468657	663	197.179	465.821	NA	16	1	15	NA	NA	0.0247059	4.99471:4.99471:1:1:1:1	0.465957(0.531915:0.461702:0.404255)	NA	NA	NA	NA
contig00891	YN	0.00745928	0.0463136	6.20886	0.00430557	786	269.513	516.487	NA	25	2	23	NA	NA	0.0329908	10.1374:10.1374:1:1:1:1	0.535119(0.603571:0.5375:0.464286)	NA	NA	NA	NA
aphid_rep_c21560	YN	0.0083059	0.0503817	6.06578	0.0651346	369	121.064	247.936	NA	13	1	12	NA	NA	0.0365772	5.21042:5.21042:1:1:1:1	0.524548(0.44186:0.593023:0.53876)	NA	NA	NA	NA
aphid_c11145	YN	0.00807876	0.0483393	5.9835	6.17e-05	1317	498.326	818.674	NA	42	4	38	NA	NA	0.0331055	10.8654:10.8654:1:1:1:1	0.608371(0.794843:0.581839:0.44843)	NA	NA	NA	NA
aphid_c7341	YN	0.0056441	0.0331552	5.87431	0.0519055	702	177.844	524.156	NA	18	1	17	NA	NA	0.0261856	2:2:1:1:1:1	0.32906(0.303419:0.438034:0.245726)	NA	NA	NA	NA
contig01049	YN	0.0080382	0.0470873	5.85795	0.100383	354	125.074	228.926	NA	11	1	10	NA	NA	0.0332907	0.662673:0.662673:1:1:1:1	0.491667(0.633333:0.379167:0.4625)	NA	NA	NA	NA
aphid_c4258	YN	0.00503816	0.029179	5.7916	0.00435194	1452	398.305	1053.69	NA	32	2	30	NA	NA	0.0225568	8.18141:8.18141:1:1:1:1	0.330927(0.234657:0.451264:0.306859)	NA	NA	NA	NA
aphid_c2254	YN	0.0114177	0.0654333	5.73086	0.0362816	429	111.591	317.409	NA	21	1.26202	19.738	NA	NA	0.0513828	5.5284:5.5284:1:1:1:1	0.42043(0.464516:0.480645:0.316129)	NA	NA	NA	NA
aphid_c3312	YN	0.0103341	0.0554169	5.36251	0.000163184	1185	389.739	795.261	NA	46	4	42	NA	NA	0.0405895	12.6978:12.6978:1:1:1:1	0.454473(0.37886:0.431116:0.553444)	NA	NA	NA	NA
contig02061	YN	0.00981184	0.052417	5.34222	0.00173609	867	307.757	559.243	NA	31	3	28	NA	NA	0.0372935	14.3885:14.3885:1:1:1:1	0.364021(0.32381:0.284127:0.484127)	NA	NA	NA	NA
aphid_c5698	YN	0.00708074	0.0372433	5.2598	0.0111317	837	283.837	553.163	NA	22	2	20	NA	NA	0.0270148	11.0872:11.0872:1:1:1:1	0.353267(0.375415:0.300664:0.383721)	NA	NA	NA	NA
aphid_c40919	YN	0.0125632	0.0644097	5.12684	0.0980532	246	84.065	161.935	NA	11	1.04298	9.95702	NA	NA	0.0466923	6.15446:6.15446:1:1:1:1	0.308989(0.275281:0.258427:0.393258)	NA	NA	NA	NA
aphid_c169	YN	0.0129135	0.0659189	5.10466	0.000228397	960	322.255	637.745	NA	44	4.11944	39.8806	NA	NA	0.0481259	7.30644:7.30644:1:1:1:1	0.56305(0.671554:0.57478:0.442815)	NA	NA	NA	NA
aphid_c4518	YN	0.00700286	0.0354945	5.06857	0.0213668	723	286.978	436.022	NA	17	2	15	NA	NA	0.0241854	29.6763:29.6763:1:1:1:1	0.330808(0.293561:0.244318:0.454545)	NA	NA	NA	NA
aphid_c7978	YN	0.00783676	0.0397075	5.06683	0.0158596	933	256.543	676.457	NA	28	2	26	NA	NA	0.0309442	5.50441:5.50441:1:1:1:1	0.505988(0.588323:0.568862:0.360778)	NA	NA	NA	NA
aphid_rep_c50989	YN	0.00859212	0.0433524	5.04561	0.166883	333	117.054	215.946	NA	10	1	9	NA	NA	0.0311338	14.1884:14.1884:1:1:1:1	0.54607(0.361789:0.715447:0.560976)	NA	NA	NA	NA
aphid_c19273	YN	0.0104152	0.0522796	5.01954	0.107	315	96.6815	218.319	NA	12	1	11	NA	NA	0.0394304	2.24401:2.24401:1:1:1:1	0.354167(0.416667:0.229167:0.416667)	NA	NA	NA	NA
contig03063	YN	0.00812008	0.0407425	5.0175	0.108205	402	123.819	278.181	NA	12	1	11	NA	NA	0.0306945	4.79177:4.79177:1:1:1:1	0.52027(0.371622:0.631757:0.557432)	NA	NA	NA	NA
aphid_rep_c45845	YN	0.00706976	0.0351758	4.97553	0.11429	492	142.115	349.885	NA	13	1	12	NA	NA	0.0270573	3.29149:3.29149:1:1:1:1	0.452514(0.494413:0.47486:0.388268)	NA	NA	NA	NA
aphid_c13159	YN	0.00672713	0.0328903	4.88921	0.167181	429	149.319	279.681	NA	10	1	9	NA	NA	0.0237839	2:2:1:1:1:1	0.398148(0.322917:0.451389:0.420139)	NA	NA	NA	NA
aphid_c37267	YN	0.00495001	0.0235384	4.75522	0.154794	549	202.687	346.313	NA	9	1	8	NA	NA	0.0166757	14.1591:14.1591:1:1:1:1	0.599099(0.721622:0.654054:0.421622)	NA	NA	NA	NA
aphid_c6230	YN	0.00578106	0.0268342	4.64175	0.0442966	630	173.646	456.354	NA	13	1	12	NA	NA	0.0210313	4.22262:4.22262:1:1:1:1	0.434874(0.371849:0.579832:0.352941)	NA	NA	NA	NA
aphid_c1527	YN	0.00994237	0.0458574	4.61232	0.0191932	654	202.496	451.504	NA	22	2	20	NA	NA	0.0347372	5.07382:5.07382:1:1:1:1	0.449516(0.39834:0.470954:0.479253)	NA	NA	NA	NA
contig02459	YN	0.0112099	0.0515884	4.60202	0.00194514	885	359.5	525.5	NA	30	4	26	NA	NA	0.0351861	14.7232:14.7232:1:1:1:1	0.418724(0.415123:0.345679:0.49537)	NA	NA	NA	NA
aphid_c11000	YN	0.0145844	0.0670937	4.60036	0.185343	258	69.2351	188.765	NA	13	1	12	NA	NA	0.0530026	5.31134:5.31134:1:1:1:1	0.374113(0.308511:0.457447:0.356383)	NA	NA	NA	NA
aphid_c6230	YN	0.00552429	0.0250625	4.53679	0.184671	630	181.686	448.314	NA	12	1	11	NA	NA	0.0194279	7.29493:7.29493:1:1:1:1	0.432773(0.369748:0.577731:0.35084)	NA	NA	NA	NA
aphid_rep_c22779	YN	0.00656664	0.0294864	4.49033	0.0343157	1035	306.022	728.978	NA	23	2	21	NA	NA	0.0227096	5.26174:5.26174:1:1:1:1	0.351993(0.212468:0.466921:0.37659)	NA	NA	NA	NA
aphid_c35385	YN	0.014007	0.0627376	4.47903	0.161335	222	72.0618	149.938	NA	10	1	9	NA	NA	0.0469195	2.25608:2.25608:1:1:1:1	0.582222(0.813333:0.493333:0.44)	NA	NA	NA	NA
aphid_c29936	YN	0.0162885	0.0728058	4.46977	0.0979814	237	62.17	174.83	NA	13	1	12	NA	NA	0.0579802	5.25955:5.25955:1:1:1:1	0.409962(0.408046:0.454023:0.367816)	NA	NA	NA	NA
aphid_c25221	YN	0.0149786	0.0656872	4.38539	0.0402085	393	134.861	258.139	NA	18	2	16	NA	NA	0.0482861	15.1622:15.1622:1:1:1:1	0.564951(0.422794:0.672794:0.599265)	NA	NA	NA	NA
aphid_c11518	YN	0.00674605	0.0291195	4.31653	0.158688	429	148.902	280.098	NA	9	1	8	NA	NA	0.0213539	2:2:1:1:1:1	0.399306(0.326389:0.451389:0.420139)	NA	NA	NA	NA
aphid_c10976	YN	0.012562	0.0540294	4.30103	0.0352592	603	160.616	442.384	NA	25	2	23	NA	NA	0.0429841	2.39182:2.39182:1:1:1:1	0.368268(0.20524:0.5:0.399563)	NA	NA	NA	NA
aphid_c10044	YN	0.0129272	0.0553203	4.27936	0.0271922	708	165.612	542.388	NA	31	2.11416	28.8858	NA	NA	0.0454039	2.50606:2.50606:1:1:1:1	0.372436(0.298077:0.484615:0.334615)	NA	NA	NA	NA
aphid_c496	YN	0.0116992	0.0492175	4.20692	0.00120412	1203	364.26	838.74	NA	44	4.22154	39.7785	NA	NA	0.0378572	4.34728:4.34728:1:1:1:1	0.455894(0.392272:0.514052:0.461358)	NA	NA	NA	NA
aphid_c11488	YN	0.0134603	0.0563927	4.18958	0.0732884	354	102.165	251.835	NA	15	1.36048	13.6395	NA	NA	0.0440024	4.19688:4.19688:1:1:1:1	0.39916(0.39916:0.411765:0.386555)	NA	NA	NA	NA
aphid_c28624	YN	0.0103803	0.043031	4.14543	0.174176	339	97.2709	241.729	NA	11	1	10	NA	NA	0.0336624	2:2:1:1:1:1	0.618421(0.780702:0.464912:0.609649)	NA	NA	NA	NA
aphid_c18902	YN	0.00790261	0.0325759	4.12217	0.169521	411	127.295	283.705	NA	10	1	9	NA	NA	0.0249341	10.0287:10.0287:1:1:1:1	0.444444(0.496667:0.44:0.396667)	NA	NA	NA	NA
aphid_c7904	YN	0.01502	0.0613004	4.08126	0.00878107	579	225.635	353.365	NA	24	3.35147	20.6485	NA	NA	0.043265	5.84063:5.84063:1:1:1:1	0.603365(0.610577:0.685096:0.514423)	NA	NA	NA	NA
contig00062	YN	0.013407	0.0546142	4.07355	0.00424198	840	301.564	538.436	NA	32	4	28	NA	NA	0.0398206	20.6862:20.6862:1:1:1:1	0.555365(0.678082:0.541096:0.446918)	NA	NA	NA	NA
aphid_c13939	YN	0.0114576	0.0461085	4.02428	0.0615639	492	175.894	316.106	NA	16	2	14	NA	NA	0.0337205	13.5512:13.5512:1:1:1:1	0.336824(0.180628:0.439791:0.390052)	NA	NA	NA	NA
contig02422	YN	0.0133007	0.0534107	4.01562	0.273651	252	75.8524	176.148	NA	10	1	9	NA	NA	0.0413376	8.2043:8.2043:1:1:1:1	0.40873(0.464286:0.494048:0.267857)	NA	NA	NA	NA
contig00246	YN	0.0176853	0.0683919	3.86716	0.0673074	360	114.481	245.519	NA	18	2	16	NA	NA	0.0522671	3.76221:3.76221:1:1:1:1	0.555108(0.447581:0.649194:0.568548)	NA	NA	NA	NA
aphid_c9161	YN	0.0139775	0.0539139	3.85719	0.00533099	891	288.849	602.151	NA	35	4	31	NA	NA	0.0409671	10.2946:10.2946:1:1:1:1	0.525362(0.447205:0.545031:0.583851)	NA	NA	NA	NA
aphid_c16478	YN	0.00834275	0.0317851	3.8099	0.153885	396	144.705	251.295	NA	9	1.19864	7.80136	NA	NA	0.0232189	10.415:10.415:1:1:1:1	0.391156(0.353741:0.316327:0.503401)	NA	NA	NA	NA
aphid_c13928	YN	0.0170413	0.0647052	3.79697	0.00931179	645	237.401	407.599	NA	29	4	25	NA	NA	0.0471618	10.8657:10.8657:1:1:1:1	0.566066(0.522523:0.632883:0.542793)	NA	NA	NA	NA
aphid_c14475	YN	0.0145604	0.0545572	3.74695	0.248242	204	69.4374	134.563	NA	8	1	7	NA	NA	0.0409432	9.16515:9.16515:1:1:1:1	0.607143(0.657143:0.557143:0.607143)	NA	NA	NA	NA
aphid_c10801	YN	0.0155518	0.0569768	3.66368	0.0333353	507	194.91	312.09	NA	20	3	17	NA	NA	0.0410514	5.25288:5.25288:1:1:1:1	0.606589(0.453488:0.755814:0.610465)	NA	NA	NA	NA
aphid_c14961	YN	0.0128658	0.0467957	3.63721	0.024979	654	235.181	418.819	NA	22	3	19	NA	NA	0.0345944	2:2:1:1:1:1	0.353245(0.24115:0.451327:0.367257)	NA	NA	NA	NA
aphid_c13637	YN	0.00550849	0.0200149	3.63346	0.240836	486	182.205	303.795	NA	7	1	6	NA	NA	0.0145763	2:2:1:1:1:1	0.385802(0.25:0.478395:0.429012)	NA	NA	NA	NA
aphid_c29956	YN	0.00924066	0.0334238	3.61703	0.164844	405	135.664	269.336	NA	10	1.24491	8.75509	NA	NA	0.0253231	2:2:1:1:1:1	0.620988(0.888889:0.451852:0.522222)	NA	NA	NA	NA
aphid_c7059	YN	0.0116284	0.0419317	3.60598	0.285772	357	86.665	270.335	NA	12	1	11	NA	NA	0.0345753	3.45864:3.45864:1:1:1:1	0.285714(0.176871:0.435374:0.244898)	NA	NA	NA	NA
aphid_c15401	YN	0.0143973	0.0515715	3.58203	0.0296797	675	210.379	464.621	NA	26	3	23	NA	NA	0.0399853	8.11189:8.11189:1:1:1:1	0.287109(0.228516:0.316406:0.316406)	NA	NA	NA	NA
aphid_c6498	YN	0.0177431	0.0635368	3.58093	0.00285259	981	285.994	695.006	NA	47	5	42	NA	NA	0.0501864	9.50528:9.50528:1:1:1:1	0.453623(0.484058:0.343478:0.533333)	NA	NA	NA	NA
aphid_rep_c38920	YN	0.00805851	0.0287902	3.57265	0.263675	408	124.76	283.24	NA	9	1	8	NA	NA	0.0224508	2:2:1:1:1:1	0.41387(0.385906:0.291946:0.563758)	NA	NA	NA	NA
aphid_c40140	YN	0.0145953	0.0520797	3.56825	0.269006	249	69.184	179.816	NA	10	1	9	NA	NA	0.0416648	2:2:1:1:1:1	0.318841(0.342391:0.293478:0.320652)	NA	NA	NA	NA
contig00854	YN	0.0188517	0.0668663	3.54697	0.028711	510	161.203	348.797	NA	25	3	22	NA	NA	0.0516897	14.6455:14.6455:1:1:1:1	0.467199(0.414894:0.555851:0.430851)	NA	NA	NA	NA
aphid_rep_c28455	YN	0.0168674	0.0596157	3.53437	0.088802	339	128.856	210.144	NA	14	2.1473	11.8527	NA	NA	0.0433668	22.3865:22.3865:1:1:1:1	0.593391(0.469828:0.693966:0.616379)	NA	NA	NA	NA
aphid_c18284	YN	0.0110008	0.0388638	3.53282	0.0350762	633	183.212	449.788	NA	19	2	17	NA	NA	0.0307993	3.61944:3.61944:1:1:1:1	0.462154(0.451965:0.510917:0.423581)	NA	NA	NA	NA
aphid_c11491	YN	0.0131042	0.046223	3.52734	0.252957	234	76.98	157.02	NA	8	1	7	NA	NA	0.0353278	10.3422:10.3422:1:1:1:1	0.380081(0.378049:0.27439:0.487805)	NA	NA	NA	NA
aphid_c1970	YN	0.00916139	0.0312388	3.40983	0.0133163	1392	439.287	952.713	NA	33	4	29	NA	NA	0.0242716	14.2927:14.2927:1:1:1:1	0.335844(0.241055:0.426554:0.339925)	NA	NA	NA	NA
aphid_c9724	YN	0.00941662	0.0320796	3.4067	0.0490042	1056	320.59	735.41	NA	26	3	23	NA	NA	0.0251994	5.8837:5.8837:1:1:1:1	0.416667(0.330357:0.485969:0.433673)	NA	NA	NA	NA
aphid_rep_c21553	YN	0.0177206	0.0598247	3.37601	0.185918	279	74.7352	204.265	NA	13	1.3042	11.6958	NA	NA	0.0485463	2.39369:2.39369:1:1:1:1	0.505263(0.663158:0.547368:0.305263)	NA	NA	NA	NA
aphid_c3561	YN	0.0208196	0.06902	3.31515	0.0138041	693	208.335	484.665	NA	36	4.27372	31.7263	NA	NA	0.0545296	4.7077:4.7077:1:1:1:1	0.448611(0.31875:0.65:0.377083)	NA	NA	NA	NA
aphid_c3729	YN	0.0174089	0.0576406	3.31099	0.141412	315	116.222	198.778	NA	13	2	11	NA	NA	0.0427967	3.71393:3.71393:1:1:1:1	0.415888(0.359813:0.528037:0.359813)	NA	NA	NA	NA
aphid_c3559	YN	0.0163814	0.0539585	3.2939	0.0624098	552	185.142	366.858	NA	22	3	19	NA	NA	0.0413551	6.91283:6.91283:1:1:1:1	0.43207(0.227488:0.56872:0.5)	NA	NA	NA	NA
aphid_c17225	YN	0.0214188	0.0697257	3.25535	0.0436774	459	142.34	316.66	NA	24	3	21	NA	NA	0.0547454	3.90523:3.90523:1:1:1:1	0.348958(0.421875:0.215625:0.409375)	NA	NA	NA	NA
aphid_c14904	YN	0.0184893	0.0599611	3.24301	0.16855	372	109.571	262.429	NA	17	2	15	NA	NA	0.0477458	5.33857:5.33857:1:1:1:1	0.321513(0.234043:0.37234:0.358156)	NA	NA	NA	NA
aphid_rep_c36049	YN	0.0136834	0.0442448	3.23346	0.410274	237	73.7499	163.25	NA	8	1	7	NA	NA	0.0347347	6.05389:6.05389:1:1:1:1	0.467078(0.382716:0.518519:0.5)	NA	NA	NA	NA
contig01790	YN	0.00646261	0.0207802	3.21546	0.426784	546	155.404	390.596	NA	9	1	8	NA	NA	0.0167051	2.25624:2.25624:1:1:1:1	0.392974(0.375:0.294118:0.509804)	NA	NA	NA	NA
	YN	1.17545	3.76276	3.20112	0.00643751	192	41.0394	150.961	NA	146	24.3585	121.641	NA	NA	3.20973	2:2:1:1:1:1	0.285714(0.30303:0.227273:0.328283)	NA	NA	NA	NA
aphid_c40133	YN	0.0123028	0.0389961	3.1697	0.437999	348	81.9509	266.049	NA	11	1	10	NA	NA	0.0327101	2:2:1:1:1:1	0.353846(0.35:0.376923:0.334615)	NA	NA	NA	NA
aphid_c9050	YN	0.0174361	0.0552138	3.16664	0.0129144	687	232.65	454.35	NA	28	4	24	NA	NA	0.0424206	5.08014:5.08014:1:1:1:1	0.650761(0.709544:0.628631:0.614108)	NA	NA	NA	NA
aphid_c3885	YN	0.00935269	0.0295881	3.16359	0.440956	453	107.589	345.411	NA	11	1	10	NA	NA	0.0247821	1.97332:1.97332:1:1:1:1	0.36372(0.240331:0.483425:0.367403)	NA	NA	NA	NA
aphid_c28869	YN	0.00897343	0.0279284	3.11234	0.421478	405	112.108	292.892	NA	9	1	8	NA	NA	0.0226814	5.08948:5.08948:1:1:1:1	0.440397(0.294702:0.52649:0.5)	NA	NA	NA	NA
contig00738	YN	0.0135528	0.0415944	3.06906	0.0870611	621	223.362	397.638	NA	19	3	16	NA	NA	0.0315084	5.61957:5.61957:1:1:1:1	0.622642(0.790094:0.542453:0.535377)	NA	NA	NA	NA
aphid_c13899	YN	0.00809517	0.0247799	3.06107	0.420701	453	124.198	328.802	NA	9	1	8	NA	NA	0.0202055	3.49088:3.49088:1:1:1:1	0.395143(0.427152:0.417219:0.34106)	NA	NA	NA	NA
aphid_rep_c21903	YN	0.00985434	0.0301289	3.05742	0.0404047	1224	409.115	814.885	NA	28	4	24	NA	NA	0.0233522	4.98887:4.98887:1:1:1:1	0.386969(0.419006:0.242981:0.49892)	NA	NA	NA	NA
aphid_c7968	YN	0.0159504	0.0481113	3.01631	0.43683	300	63.3635	236.637	NA	12	1	11	NA	NA	0.0413185	1.77608:1.77608:1:1:1:1	0.306497(0.177966:0.423729:0.317797)	NA	NA	NA	NA
aphid_c14868	YN	0.00715605	0.0215385	3.00983	0.396214	423	140.41	282.59	NA	7	1	6	NA	NA	0.0167644	2:2:1:1:1:1	0.305556(0.184028:0.458333:0.274306)	NA	NA	NA	NA
aphid_c1914	YN	0.0144376	0.043405	3.0064	0.0427369	897	279.731	617.269	NA	30	4	26	NA	NA	0.0343715	2.5455:2.5455:1:1:1:1	0.350105(0.448113:0.185535:0.416667)	NA	NA	NA	NA
contig00206	YN	0.016492	0.0494573	2.99887	0.156255	375	122.609	252.391	NA	14	2	12	NA	NA	0.0386791	8.42289:8.42289:1:1:1:1	0.576336(0.614504:0.568702:0.545802)	NA	NA	NA	NA
aphid_c26701	YN	0.00745306	0.0222933	2.99116	0.396036	408	134.841	273.159	NA	7	1	6	NA	NA	0.0173887	2:2:1:1:1:1	0.365967(0.314685:0.416084:0.367133)	NA	NA	NA	NA
aphid_c38877	YN	0.0147162	0.0436099	2.96339	0.414882	258	68.6211	189.379	NA	9	1	8	NA	NA	0.0359249	5.53595:5.53595:1:1:1:1	0.324159(0.215596:0.472477:0.284404)	NA	NA	NA	NA
aphid_c35	YN	0.00814171	0.0238819	2.93327	0.0742723	1308	370.733	937.267	NA	25	3	22	NA	NA	0.0194206	3.26711:3.26711:1:1:1:1	0.38269(0.344421:0.298283:0.505365)	NA	NA	NA	NA
aphid_rep_c41131	YN	0.00964496	0.0282407	2.92802	0.200343	357	104.349	252.651	NA	8	1	7	NA	NA	0.0228052	2.05123:2.05123:1:1:1:1	0.561625(0.663866:0.483193:0.537815)	NA	NA	NA	NA
aphid_c2264	YN	0.00508187	0.0147886	2.91006	0.166914	1284	394.891	889.109	NA	15	2	13	NA	NA	0.0118033	4.67729:4.67729:1:1:1:1	0.431183(0.450538:0.382796:0.460215)	NA	NA	NA	NA
aphid_c27934	YN	0.0153392	0.0441726	2.87972	0.393427	207	65.8615	141.139	NA	7	1	6	NA	NA	0.0349986	11.2851:11.2851:1:1:1:1	0.307692(0.237179:0.25641:0.429487)	NA	NA	NA	NA
contig02865	YN	0.0156348	0.044214	2.82791	0.404224	228	64.6287	163.371	NA	8	1	7	NA	NA	0.0361129	2.55379:2.55379:1:1:1:1	0.521097(0.43038:0.582278:0.550633)	NA	NA	NA	NA
aphid_rep_c36648	YN	0.0166983	0.0470814	2.81953	0.205236	297	121.111	175.889	NA	10	2	8	NA	NA	0.0346918	4.31157:4.31157:1:1:1:1	0.590615(0.509709:0.674757:0.587379)	NA	NA	NA	NA
aphid_c18528	YN	0.00951988	0.0265176	2.78549	0.396297	336	105.711	230.289	NA	7	1	6	NA	NA	0.0211698	2:2:1:1:1:1	0.337758(0.247788:0.451327:0.314159)	NA	NA	NA	NA
aphid_c19970	YN	0.0124374	0.0346147	2.78311	0.405598	288	81.071	206.929	NA	8	1	7	NA	NA	0.0283718	2:2:1:1:1:1	0.361111(0.338235:0.465686:0.279412)	NA	NA	NA	NA
aphid_c561	YN	0.0123216	0.0341582	2.77223	0.247781	555	163.654	391.346	NA	15	2	13	NA	NA	0.0277192	6.25547:6.25547:1:1:1:1	0.369668(0.324645:0.383886:0.400474)	NA	NA	NA	NA
contig01125	YN	0.00662255	0.0182571	2.75681	0.384013	429	151.788	277.212	NA	6	1	5	NA	NA	0.0141406	2:2:1:1:1:1	0.621413(0.708609:0.662252:0.493377)	NA	NA	NA	NA
contig00639	YN	0.0202147	0.0556744	2.75416	0.393206	162	50.1386	111.861	NA	7	1	6	NA	NA	0.0446997	1.05135:1.05135:1:1:1:1	0.587879(0.609091:0.6:0.554545)	NA	NA	NA	NA
aphid_c5865	YN	0.0144969	0.0396862	2.73756	0.0202969	1194	417.894	776.106	NA	36	6	30	NA	NA	0.0308701	2:2:1:1:1:1	0.329657(0.303922:0.335784:0.349265)	NA	NA	NA	NA
aphid_c4649	YN	0.0180335	0.0489477	2.71426	0.239515	369	112.243	256.757	NA	14	2	12	NA	NA	0.0395441	2:2:1:1:1:1	0.64042(0.811024:0.456693:0.653543)	NA	NA	NA	NA
aphid_c7748	YN	0.0212371	0.0574729	2.70625	0.0838967	591	191.029	399.971	NA	26	4	22	NA	NA	0.0457604	4.51459:4.51459:1:1:1:1	0.483254(0.401914:0.583732:0.464115)	NA	NA	NA	NA
aphid_c5388	YN	0.0105224	0.0282906	2.6886	0.414433	384	95.7032	288.297	NA	9	1	8	NA	NA	0.0238623	2.48309:2.48309:1:1:1:1	0.265517(0.224138:0.251724:0.32069)	NA	NA	NA	NA
contig03400	YN	0.0166569	0.0446105	2.67819	0.616117	177	60.7042	116.296	NA	6	1	5	NA	NA	0.0350235	2:2:1:1:1:1	0.529101(0.563492:0.579365:0.444444)	NA	NA	NA	NA
aphid_c4067	YN	0.0198492	0.0530966	2.675	0.014466	1125	358.833	766.167	NA	46	7	39	NA	NA	0.0424919	6.16084:6.16084:1:1:1:1	0.446384(0.32419:0.478803:0.53616)	NA	NA	NA	NA
aphid_c31346	YN	0.0152018	0.0406198	2.67204	0.257313	513	132.901	380.099	NA	17	2	15	NA	NA	0.0340349	2.93441:2.93441:1:1:1:1	0.529466(0.19337:0.732044:0.662983)	NA	NA	NA	NA
aphid_c12260	YN	0.00924021	0.02466	2.66877	0.619012	315	108.891	206.109	NA	6	1	5	NA	NA	0.0193296	2:2:1:1:1:1	0.546032(0.542857:0.614286:0.480952)	NA	NA	NA	NA
aphid_c15196	YN	0.0201032	0.0526883	2.62089	0.0288504	876	303.635	572.365	NA	35	6	29	NA	NA	0.0413938	6.35081:6.35081:1:1:1:1	0.546537(0.576299:0.589286:0.474026)	NA	NA	NA	NA
aphid_c6485	YN	0.0228413	0.0598113	2.61856	0.104928	477	178.017	298.983	NA	21	4	17	NA	NA	0.046014	6.41647:6.41647:1:1:1:1	0.686214(0.567901:0.783951:0.70679)	NA	NA	NA	NA
aphid_c3826	YN	0.00821448	0.0214545	2.61179	0.137417	1080	367.476	712.524	NA	18	3	15	NA	NA	0.0169495	13.0683:13.0683:1:1:1:1	0.343698(0.354478:0.297264:0.379353)	NA	NA	NA	NA
contig01386	YN	0.0205691	0.0535773	2.60474	0.25902	408	98.5724	309.428	NA	18	2	16	NA	NA	0.0456026	2:2:1:1:1:1	0.433099(0.461268:0.496479:0.341549)	NA	NA	NA	NA
aphid_rep_c29741	YN	0.0209052	0.0541551	2.59051	0.162924	339	145.816	193.184	NA	13	3	10	NA	NA	0.0398531	16.7821:16.7821:1:1:1:1	0.549858(0.474359:0.619658:0.555556)	NA	NA	NA	NA
aphid_rep_c22406	YN	0.00852003	0.0219196	2.57271	0.324958	714	184.614	529.386	NA	13	1.56402	11.436	NA	NA	0.0184549	2:2:1:1:1:1	0.490704(0.48008:0.424303:0.567729)	NA	NA	NA	NA
aphid_c5743	YN	0.0205687	0.052695	2.5619	0.114786	573	197.149	375.851	NA	23	4	19	NA	NA	0.0416415	5.79512:5.79512:1:1:1:1	0.550971(0.601942:0.599515:0.451456)	NA	NA	NA	NA
aphid_c20124	YN	0.0184469	0.0471808	2.55765	0.32166	285	109.758	175.242	NA	10	2	8	NA	NA	0.0361149	1.69303:1.69303:1:1:1:1	0.714286(0.816327:0.72449:0.602041)	NA	NA	NA	NA
aphid_c17339	YN	0.00721502	0.0182914	2.53519	0.645897	639	139.393	499.607	NA	10	1	9	NA	NA	0.0158752	2:2:1:1:1:1	0.328105(0.245098:0.376471:0.362745)	NA	NA	NA	NA
aphid_c3188	YN	0.0161725	0.0409386	2.53137	0.201393	564	187.507	376.493	NA	18	3	15	NA	NA	0.0327049	2:2:1:1:1:1	0.403282(0.38342:0.419689:0.406736)	NA	NA	NA	NA
aphid_c30257	YN	0.00725569	0.0182789	2.51925	0.592939	360	138.491	221.509	NA	5	1	4	NA	NA	0.0140383	2:2:1:1:1:1	0.362022(0.229508:0.442623:0.413934)	NA	NA	NA	NA
aphid_c448	YN	0.020699	0.0520682	2.51549	0.0832797	615	196.023	418.977	NA	25	4	21	NA	NA	0.0420697	2.40968:2.40968:1:1:1:1	0.538402(0.656682:0.483871:0.474654)	NA	NA	NA	NA
aphid_c7088	YN	0.020687	0.0520016	2.51373	0.20515	468	147.294	320.706	NA	19	3	16	NA	NA	0.042146	5.35567:5.35567:1:1:1:1	0.504115(0.660494:0.453704:0.398148)	NA	NA	NA	NA
aphid_c38687	YN	0.0209085	0.0524732	2.50966	0.63436	207	48.4972	158.503	NA	9	1	8	NA	NA	0.0450781	3.0935:3.0935:1:1:1:1	0.372428(0.302469:0.506173:0.308642)	NA	NA	NA	NA
aphid_c14563	YN	0.019749	0.0493149	2.49708	0.374467	399	102.66	296.34	NA	16	2	14	NA	NA	0.0417078	2:2:1:1:1:1	0.455711(0.41958:0.402098:0.545455)	NA	NA	NA	NA
aphid_rep_c41187	YN	0.0123902	0.030873	2.49173	0.635911	348	81.5745	266.425	NA	9	1	8	NA	NA	0.0265404	2:2:1:1:1:1	0.42328(0.313492:0.515873:0.440476)	NA	NA	NA	NA
aphid_c13123	YN	0.0152366	0.037807	2.48134	0.627512	258	66.3005	191.7	NA	8	1	7	NA	NA	0.0320069	2:2:1:1:1:1	0.45922(0.287234:0.484043:0.606383)	NA	NA	NA	NA
aphid_c12339	YN	0.0167552	0.0412064	2.45932	0.334008	186	60.4446	125.555	NA	6	1	5	NA	NA	0.0332604	6.25666:6.25666:1:1:1:1	0.551471(0.514706:0.580882:0.558824)	NA	NA	NA	NA
aphid_c8090	YN	0.0173243	0.0421524	2.43313	0.0447445	1062	350.349	711.651	NA	35	6	29	NA	NA	0.0339617	7.86121:7.86121:1:1:1:1	0.385224(0.415567:0.337731:0.402375)	NA	NA	NA	NA
aphid_c12133	YN	0.0201636	0.0488959	2.42496	0.377158	420	100.528	319.472	NA	17	2	15	NA	NA	0.0420187	10.9677:10.9677:1:1:1:1	0.608889(0.673333:0.533333:0.62)	NA	NA	NA	NA
aphid_c34705	YN	0.0188227	0.0452547	2.40426	0.605151	168	53.7968	114.203	NA	6	1	5	NA	NA	0.0367907	6.99255:6.99255:1:1:1:1	0.401639(0.393443:0.237705:0.57377)	NA	NA	NA	NA
aphid_c7968	YN	0.0177179	0.0424168	2.39401	0.63742	300	57.1093	242.891	NA	11	1	10	NA	NA	0.037715	1.40117:1.40117:1:1:1:1	0.30791(0.182203:0.423729:0.317797)	NA	NA	NA	NA
aphid_c6621	YN	0.0212002	0.0498809	2.35285	0.228851	600	143.83	456.17	NA	25	3	22	NA	NA	0.0430056	1.48221:1.48221:1:1:1:1	0.342508(0.364679:0.243119:0.419725)	NA	NA	NA	NA
aphid_rep_c21476	YN	0.00800066	0.0187353	2.34172	0.616159	450	125.657	324.343	NA	7	1	6	NA	NA	0.0157378	1.40069:1.40069:1:1:1:1	0.651416(0.630719:0.633987:0.689542)	NA	NA	NA	NA
aphid_c608	YN	0.0207381	0.0484447	2.33602	0.346323	312	97.7804	214.22	NA	12	2	10	NA	NA	0.0397615	4.12705:4.12705:1:1:1:1	0.473684(0.412281:0.535088:0.473684)	NA	NA	NA	NA
contig00644	YN	0.0130088	0.0303823	2.33552	0.127063	1017	310.689	706.311	NA	25	4	21	NA	NA	0.0250748	2.96561:2.96561:1:1:1:1	0.524762(0.618571:0.475714:0.48)	NA	NA	NA	NA
aphid_c25013	YN	0.0142428	0.032985	2.31591	0.612719	258	70.8798	187.12	NA	7	1	6	NA	NA	0.027836	11.818:11.818:1:1:1:1	0.277778(0.252381:0.333333:0.247619)	NA	NA	NA	NA
aphid_rep_c45254	YN	0.0135222	0.0312505	2.31105	0.34966	477	149.242	327.758	NA	12	2	10	NA	NA	0.0257037	4.73589:4.73589:1:1:1:1	0.489583(0.423295:0.511364:0.534091)	NA	NA	NA	NA
aphid_c3252	YN	0.0289256	0.0659444	2.27979	0.478765	183	70.5533	112.447	NA	9	2	7	NA	NA	0.0516723	11.865:11.865:1:1:1:1	0.508197(0.557377:0.614754:0.352459)	NA	NA	NA	NA
contig02488	YN	0.0240808	0.0547003	2.27153	0.340277	255	84.3941	170.606	NA	11	2	9	NA	NA	0.0445666	2:2:1:1:1:1	0.55364(0.528736:0.574713:0.557471)	NA	NA	NA	NA
aphid_c20235	YN	0.0147615	0.0334487	2.26593	0.611018	252	68.4125	183.587	NA	7	1	6	NA	NA	0.0283755	1.37525:1.37525:1:1:1:1	0.52809(0.550562:0.52809:0.505618)	NA	NA	NA	NA
aphid_c13553	YN	0.0253493	0.0572281	2.25758	0.165751	585	136.286	448.714	NA	28	3.37265	24.6273	NA	NA	0.0498014	2.91299:2.91299:1:1:1:1	0.250388(0.211628:0.290698:0.248837)	NA	NA	NA	NA
aphid_c40645	YN	0.0164442	0.0370794	2.25487	0.610088	228	61.5885	166.412	NA	7	1	6	NA	NA	0.0315053	3.98242:3.98242:1:1:1:1	0.396552(0.350575:0.482759:0.356322)	NA	NA	NA	NA
aphid_rep_c49306	YN	0.0133229	0.0297994	2.2367	0.625793	384	75.7272	308.273	NA	10	1	9	NA	NA	0.0265502	1.1992:1.1992:1:1:1:1	0.402778(0.270833:0.538194:0.399306)	NA	NA	NA	NA
aphid_c1783	YN	0.0168209	0.0368845	2.19278	0.607094	228	60.1189	167.881	NA	7	1	6	NA	NA	0.0315942	9.78546:9.78546:1:1:1:1	0.502193(0.480263:0.467105:0.559211)	NA	NA	NA	NA
aphid_rep_c51130	YN	0.0207911	0.0453251	2.18002	0.504413	303	97.5344	205.466	NA	11	2	9	NA	NA	0.0374277	4.1332:4.1332:1:1:1:1	0.47549(0.313725:0.642157:0.470588)	NA	NA	NA	NA
aphid_c12942	YN	0.0142831	0.0310498	2.17389	0.37057	570	141.584	428.416	NA	15	2	13	NA	NA	0.026885	3.20397:3.20397:1:1:1:1	0.330882(0.296569:0.338235:0.357843)	NA	NA	NA	NA
aphid_rep_c39668	YN	0.0207037	0.0447825	2.16301	0.272152	402	146.911	255.089	NA	14	3	11	NA	NA	0.0359829	18.6918:18.6918:1:1:1:1	0.299363(0.251592:0.261146:0.38535)	NA	NA	NA	NA
aphid_c18851	YN	0.0218088	0.0469456	2.1526	0.493482	270	93.0942	176.906	NA	10	2	8	NA	NA	0.0382786	7.40689:7.40689:1:1:1:1	0.651203(0.530928:0.778351:0.64433)	NA	NA	NA	NA
contig00799	YN	0.0306094	0.0656918	2.14613	0.0472219	846	268.608	577.392	NA	44	8	36	NA	NA	0.054553	5.90487:5.90487:1:1:1:1	0.475798(0.410891:0.481848:0.534653)	NA	NA	NA	NA
aphid_c13388	YN	0.0234989	0.0502304	2.13756	0.595683	147	43.2253	103.775	NA	6	1	5	NA	NA	0.04237	8.36241:8.36241:1:1:1:1	0.398148(0.37963:0.416667:0.398148)	NA	NA	NA	NA
aphid_c33580	YN	0.0128118	0.027314	2.13194	0.60609	303	78.7215	224.278	NA	7	1	6	NA	NA	0.0235462	3.15699:3.15699:1:1:1:1	0.340517(0.25:0.418103:0.353448)	NA	NA	NA	NA
aphid_c2505	YN	0.0256565	0.054356	2.1186	0.321054	540	119.245	420.755	NA	25	3	22	NA	NA	0.0480185	2.25404:2.25404:1:1:1:1	0.300141(0.163136:0.461864:0.275424)	NA	NA	NA	NA
aphid_c8958	YN	0.00878945	0.0186066	2.11693	0.330271	720	228.881	491.119	NA	11	2	9	NA	NA	0.0154858	13.1604:13.1604:1:1:1:1	0.484064(0.515936:0.50996:0.426295)	NA	NA	NA	NA
aphid_c6013	YN	0.0103869	0.0218221	2.10093	0.2413	1182	388.341	793.659	NA	21	4	17	NA	NA	0.0180651	14.6226:14.6226:1:1:1:1	0.320483(0.26986:0.334112:0.357477)	NA	NA	NA	NA
aphid_c1464	YN	0.0200727	0.0419712	2.09095	0.517564	372	100.977	271.023	NA	13	2	11	NA	NA	0.036027	5.53598:5.53598:1:1:1:1	0.365248(0.361702:0.425532:0.308511)	NA	NA	NA	NA
aphid_rep_c44561	YN	0.0234895	0.0485787	2.0681	0.601786	171	43.2423	127.758	NA	7	1	6	NA	NA	0.0422342	5.69889:5.69889:1:1:1:1	0.483607(0.508197:0.418033:0.52459)	NA	NA	NA	NA
aphid_rep_c22532	YN	0.0251405	0.0515526	2.05058	0.104946	891	289.72	601.28	NA	37	7.1415	29.8585	NA	NA	0.0429644	3.23528:3.23528:1:1:1:1	0.380881(0.405405:0.3003:0.436937)	NA	NA	NA	NA
aphid_c15777	YN	0.0252906	0.0518518	2.05024	0.520232	321	80.4215	240.578	NA	14	2	12	NA	NA	0.0451973	2.83738:2.83738:1:1:1:1	0.306268(0.25641:0.346154:0.316239)	NA	NA	NA	NA
aphid_c35368	YN	0.0186108	0.0381283	2.04872	0.254149	162	54.4017	107.598	NA	5	1	4	NA	NA	0.031574	2:2:1:1:1:1	0.353801(0.254386:0.473684:0.333333)	NA	NA	NA	NA
aphid_c11786	YN	0.0252248	0.0514593	2.04003	0.50871	282	80.6901	201.31	NA	12	2	10	NA	NA	0.0439527	2.07695:2.07695:1:1:1:1	0.420962(0.515464:0.293814:0.453608)	NA	NA	NA	NA
aphid_c21039	YN	0.0100722	0.020258	2.01128	0.595359	351	99.9514	251.049	NA	6	1	5	NA	NA	0.0173574	2:2:1:1:1:1	0.438889(0.6125:0.3125:0.391667)	NA	NA	NA	NA
aphid_c9027	YN	0.0174129	0.0349331	2.00616	0.522333	468	116.251	351.749	NA	14	2	12	NA	NA	0.0305811	1.75792:1.75792:1:1:1:1	0.3186(0.361878:0.251381:0.342541)	NA	NA	NA	NA
aphid_c3839	YN	0.0235543	0.0470257	1.99648	0.142127	723	216.465	506.535	NA	28	5	23	NA	NA	0.0399984	4.7998:4.7998:1:1:1:1	0.34204(0.307836:0.287313:0.43097)	NA	NA	NA	NA
aphid_c5933	YN	0.0159345	0.0316921	1.98889	0.319737	708	253.804	454.196	NA	18	4	14	NA	NA	0.0260433	12.3671:12.3671:1:1:1:1	0.351282(0.371154:0.267308:0.415385)	NA	NA	NA	NA
aphid_c3859	YN	0.0205124	0.0407922	1.98866	0.0924826	1284	397.169	886.831	NA	43	8	35	NA	NA	0.0345192	8.49062:8.49062:1:1:1:1	0.487428(0.471983:0.493534:0.496767)	NA	NA	NA	NA
aphid_c802	YN	0.0252403	0.0498123	1.97352	0.255137	600	161.158	438.842	NA	25	4	21	NA	NA	0.0432124	5.83543:5.83543:1:1:1:1	0.541667(0.615385:0.533654:0.475962)	NA	NA	NA	NA
aphid_c38905	YN	0.0150792	0.0297466	1.97269	0.914421	273	67.0956	205.904	NA	7	1	6	NA	NA	0.0261418	1.96058:1.96058:1:1:1:1	0.358025(0.189815:0.527778:0.356481)	NA	NA	NA	NA
aphid_c8272	YN	0.0142818	0.0281707	1.9725	0.913894	324	70.6882	253.312	NA	8	1	7	NA	NA	0.0251405	1.98623:1.98623:1:1:1:1	0.33945(0.408257:0.293578:0.316514)	NA	NA	NA	NA
aphid_c11402	YN	0.0265734	0.0523754	1.97097	0.501937	255	76.6941	178.306	NA	11	2	9	NA	NA	0.0446152	2.63184:2.63184:1:1:1:1	0.577778(0.655556:0.561111:0.516667)	NA	NA	NA	NA
contig01934	YN	0.0239403	0.0469399	1.9607	0.255782	633	169.883	463.117	NA	25	4	21	NA	NA	0.0407673	3.24349:3.24349:1:1:1:1	0.346924(0.354077:0.345494:0.341202)	NA	NA	NA	NA
aphid_c4946	YN	0.0170506	0.0333107	1.95364	0.911693	306	59.3182	246.682	NA	9	1	8	NA	NA	0.0301586	13.4031:13.4031:1:1:1:1	0.428571(0.209821:0.571429:0.504464)	NA	NA	NA	NA
aphid_rep_c23990	YN	0.0214476	0.0417495	1.94658	0.294484	537	141.885	395.115	NA	19	3	16	NA	NA	0.0363853	3.42046:3.42046:1:1:1:1	0.444444(0.435484:0.443548:0.454301)	NA	NA	NA	NA
aphid_c2307	YN	0.0290542	0.0565237	1.94545	0.0887855	726	245.626	480.374	NA	33	7	26	NA	NA	0.04723	6.39427:6.39427:1:1:1:1	0.354399(0.330855:0.312268:0.420074)	NA	NA	NA	NA
aphid_c10014	YN	0.0293457	0.0568551	1.93742	0.141136	870	213.442	656.558	NA	42	6.08082	35.9192	NA	NA	0.0501061	2.87276:2.87276:1:1:1:1	0.324876(0.28806:0.40597:0.280597)	NA	NA	NA	NA
aphid_c37399	YN	0.0205838	0.0398776	1.93733	0.911634	204	49.2517	154.748	NA	7	1	6	NA	NA	0.0352195	2.17612:2.17612:1:1:1:1	0.359903(0.362319:0.333333:0.384058)	NA	NA	NA	NA
aphid_c13922	YN	0.0166583	0.0322504	1.936	0.241552	747	303.497	443.503	NA	19	5	14	NA	NA	0.0259155	2:2:1:1:1:1	0.36732(0.37451:0.233333:0.494118)	NA	NA	NA	NA
aphid_c30909	YN	0.0206816	0.0400253	1.93531	0.504538	330	98.222	231.778	NA	11	2	9	NA	NA	0.0342678	6.06296:6.06296:1:1:1:1	0.366391(0.35124:0.334711:0.413223)	NA	NA	NA	NA
aphid_c34585	YN	0.0229396	0.0433444	1.8895	0.510625	330	95.9442	234.056	NA	12	2.15368	9.84632	NA	NA	0.0374119	2.59723:2.59723:1:1:1:1	0.41453(0.525641:0.311966:0.405983)	NA	NA	NA	NA
aphid_c8320	YN	0.0294549	0.0556227	1.8884	0.226873	663	208.896	454.104	NA	30	6	24	NA	NA	0.0473779	22.8223:22.8223:1:1:1:1	0.467497(0.477178:0.502075:0.423237)	NA	NA	NA	NA
aphid_c9302	YN	0.0282372	0.0533223	1.88837	0.397799	324	108.256	215.744	NA	14	3	11	NA	NA	0.0449408	10.1385:10.1385:1:1:1:1	0.392954(0.304878:0.422764:0.45122)	NA	NA	NA	NA
contig01419	YN	0.0137733	0.0258947	1.88006	0.907171	270	73.2727	196.727	NA	6	1	5	NA	NA	0.0226052	3.09332:3.09332:1:1:1:1	0.588652(0.553191:0.521277:0.691489)	NA	NA	NA	NA
contig00973	YN	0.0245151	0.0460869	1.87994	0.21707	723	249.359	473.641	NA	27	6	21	NA	NA	0.0386469	9.3246:9.3246:1:1:1:1	0.507134(0.383268:0.626459:0.511673)	NA	NA	NA	NA
contig00151	YN	0.00679404	0.0127678	1.87926	0.906862	543	147.856	395.144	NA	6	1	5	NA	NA	0.0111412	0.761532:0.761532:1:1:1:1	0.695811(0.65847:0.685792:0.743169)	NA	NA	NA	NA
aphid_c12973	YN	0.0133057	0.0247714	1.86172	0.905466	282	75.9392	206.061	NA	6	1	5	NA	NA	0.0216839	7.57801:7.57801:1:1:1:1	0.376947(0.242991:0.598131:0.28972)	NA	NA	NA	NA
aphid_c19461	YN	0.0155066	0.0288678	1.86164	0.904886	207	65.1576	141.842	NA	5	1	4	NA	NA	0.0246621	6.95875:6.95875:1:1:1:1	0.342723(0.464789:0.21831:0.34507)	NA	NA	NA	NA
aphid_c13434	YN	0.0103197	0.0191711	1.85773	0.904769	309	97.5704	211.43	NA	5	1	4	NA	NA	0.0163762	4.22488:4.22488:1:1:1:1	0.469551(0.495192:0.5625:0.350962)	NA	NA	NA	NA
contig03278	YN	0.0252766	0.0467802	1.85073	0.149184	924	323.741	600.259	NA	35	8	27	NA	NA	0.039246	8.71222:8.71222:1:1:1:1	0.550425(0.61465:0.539809:0.496815)	NA	NA	NA	NA
aphid_c2285	YN	0.0258975	0.0478944	1.84939	0.441296	573	121.705	451.295	NA	24	3.09059	20.9094	NA	NA	0.0432223	2.94627:2.94627:1:1:1:1	0.345982(0.334821:0.439732:0.263393)	NA	NA	NA	NA
contig03085	YN	0.0295643	0.0546065	1.84704	0.713957	222	68.9913	153.009	NA	10	2	8	NA	NA	0.0468241	6.49881:6.49881:1:1:1:1	0.428862(0.390244:0.347561:0.54878)	NA	NA	NA	NA
aphid_c12193	YN	0.0276649	0.0504099	1.82216	0.180324	750	257.724	492.276	NA	31	7	24	NA	NA	0.042594	2:2:1:1:1:1	0.427083(0.332031:0.541016:0.408203)	NA	NA	NA	NA
aphid_c8479	YN	0.0242706	0.0440759	1.81602	0.0831147	1062	378.979	683.021	NA	38	9	29	NA	NA	0.0370083	10.7845:10.7845:1:1:1:1	0.338832(0.340102:0.25:0.426396)	NA	NA	NA	NA
aphid_c18888	YN	0.0288227	0.0520564	1.80609	0.197294	396	174.447	221.553	NA	16	4.93046	11.0695	NA	NA	0.0418214	6.13273:6.13273:1:1:1:1	0.677696(0.900735:0.647059:0.485294)	NA	NA	NA	NA
aphid_c6729	YN	0.0308909	0.0552661	1.78907	0.557914	306	99.1297	206.87	NA	14	3	11	NA	NA	0.0473697	2.41304:2.41304:1:1:1:1	0.330218(0.336449:0.219626:0.434579)	NA	NA	NA	NA
contig03419	YN	0.0150633	0.0269001	1.7858	0.714792	438	134.159	303.841	NA	10	2	8	NA	NA	0.0232745	6.07102:6.07102:1:1:1:1	0.412602(0.408537:0.408537:0.420732)	NA	NA	NA	NA
aphid_c7448	YN	0.0303268	0.0539516	1.77901	0.542548	276	100.936	175.064	NA	12	3	9	NA	NA	0.0453118	18.5337:18.5337:1:1:1:1	0.570922(0.680851:0.601064:0.430851)	NA	NA	NA	NA
aphid_rep_c24151	YN	0.0129114	0.0228631	1.77076	0.700433	423	156.304	266.696	NA	8	2	6	NA	NA	0.0191858	3.17626:3.17626:1:1:1:1	0.538288(0.503378:0.567568:0.543919)	NA	NA	NA	NA
aphid_c28579	YN	0.0143014	0.0251584	1.75916	0.896864	273	70.5922	202.408	NA	6	1	5	NA	NA	0.022351	2.78429:2.78429:1:1:1:1	0.417492(0.381188:0.410891:0.460396)	NA	NA	NA	NA
aphid_c32631	YN	0.020404	0.0357672	1.75295	0.895619	222	49.6797	172.32	NA	7	1	6	NA	NA	0.0323292	4.31478:4.31478:1:1:1:1	0.333333(0.277108:0.415663:0.307229)	NA	NA	NA	NA
aphid_c10091	YN	0.0258455	0.0452485	1.75073	0.45085	501	157.448	343.552	NA	19	4	15	NA	NA	0.0391508	5.8626:5.8626:1:1:1:1	0.461988(0.488304:0.476608:0.421053)	NA	NA	NA	NA
aphid_c17214	YN	0.0273116	0.0476701	1.74541	0.297294	681	223.711	457.289	NA	27	6	21	NA	NA	0.0409823	7.24677:7.24677:1:1:1:1	0.357823(0.359184:0.330612:0.383673)	NA	NA	NA	NA
aphid_c2614	YN	0.0234215	0.0407156	1.73838	0.894693	195	43.3659	151.634	NA	7	1	6	NA	NA	0.0368696	3.04876:3.04876:1:1:1:1	0.455882(0.411765:0.301471:0.654412)	NA	NA	NA	NA
contig02264	YN	0.022074	0.038156	1.72855	0.452181	588	183.888	404.112	NA	19	4	15	NA	NA	0.0331266	3.27276:3.27276:1:1:1:1	0.39127(0.37619:0.297619:0.5)	NA	NA	NA	NA
aphid_c26879	YN	0.0232248	0.0399442	1.7199	0.89314	198	43.7276	154.272	NA	7	1	6	NA	NA	0.0362518	1.38713:1.38713:1:1:1:1	0.35049(0.286765:0.433824:0.330882)	NA	NA	NA	NA
aphid_c915	YN	0.013679	0.0235142	1.719	0.323569	1611	442.64	1168.36	NA	33	6	27	NA	NA	0.0208119	4.23297:4.23297:1:1:1:1	0.368552(0.257903:0.460067:0.387687)	NA	NA	NA	NA
aphid_c42656	YN	0.0220506	0.0378977	1.71867	0.719928	363	92.0404	270.96	NA	12	2	10	NA	NA	0.0338796	2.4565:2.4565:1:1:1:1	0.376457(0.353147:0.402098:0.374126)	NA	NA	NA	NA
contig00284	YN	0.0268384	0.0459841	1.71337	0.172992	1044	342.781	701.219	NA	40	9	31	NA	NA	0.0396979	10.3043:10.3043:1:1:1:1	0.508141(0.510283:0.501285:0.512853)	NA	NA	NA	NA
aphid_c9967	YN	0.0253167	0.0431408	1.70404	0.456265	543	160.68	382.32	NA	20	4	16	NA	NA	0.0378664	3.71207:3.71207:1:1:1:1	0.476804(0.451031:0.430412:0.548969)	NA	NA	NA	NA
aphid_c7536	YN	0.0242546	0.0410184	1.69116	0.205329	981	377.897	603.103	NA	33	9	24	NA	NA	0.0345607	5.04762:5.04762:1:1:1:1	0.406933(0.537037:0.293447:0.390313)	NA	NA	NA	NA
aphid_c482	YN	0.021361	0.0356703	1.66988	0.555526	432	142.452	289.548	NA	13	3	10	NA	NA	0.0309518	17.2651:17.2651:1:1:1:1	0.362179(0.326923:0.320513:0.439103)	NA	NA	NA	NA
aphid_c14121	YN	0.0179811	0.0298945	1.66255	0.374325	933	281.417	651.583	NA	24	5	19	NA	NA	0.0263011	7.60841:7.60841:1:1:1:1	0.371387(0.33526:0.369942:0.40896)	NA	NA	NA	NA
aphid_c32818	YN	0.0328208	0.0543212	1.65509	0.546505	267	93.7109	173.289	NA	12	3	9	NA	NA	0.0467751	6.83916:6.83916:1:1:1:1	0.345345(0.148649:0.481982:0.405405)	NA	NA	NA	NA
contig01386	YN	0.0300174	0.0496797	1.65503	0.57633	414	101.955	312.045	NA	18	3	15	NA	NA	0.0448375	2:2:1:1:1:1	0.434028(0.465278:0.493056:0.34375)	NA	NA	NA	NA
aphid_c459	YN	0.0252139	0.0416491	1.65183	0.306509	786	241.986	544.014	NA	28	6	22	NA	NA	0.0365892	3.04688:3.04688:1:1:1:1	0.343972(0.409574:0.193262:0.429078)	NA	NA	NA	NA
aphid_s52530	YN	0.0171201	0.0282293	1.6489	0.886747	240	59.205	180.795	NA	6	1	5	NA	NA	0.0254888	3.09106:3.09106:1:1:1:1	0.359259(0.322222:0.394444:0.361111)	NA	NA	NA	NA
aphid_c83	YN	0.0119381	0.019684	1.64883	0.453034	1062	338.333	723.667	NA	18	4	14	NA	NA	0.0172163	11.4014:11.4014:1:1:1:1	0.330166(0.204276:0.456057:0.330166)	NA	NA	NA	NA
aphid_c39915	YN	0.0264978	0.0435962	1.64528	0.258995	666	192.048	473.952	NA	25	5	20	NA	NA	0.0386657	4.42152:4.42152:1:1:1:1	0.351314(0.29668:0.356846:0.400415)	NA	NA	NA	NA
aphid_c5	YN	0.022836	0.0374036	1.63792	0.265708	1047	357.475	689.525	NA	33	8	25	NA	NA	0.0324298	8.14632:8.14632:1:1:1:1	0.362824(0.340483:0.351206:0.396783)	NA	NA	NA	NA
contig00469	YN	0.0111882	0.0182986	1.63552	0.559097	825	270.144	554.856	NA	13	3	10	NA	NA	0.0159703	8.86559:8.86559:1:1:1:1	0.353379(0.362543:0.273196:0.424399)	NA	NA	NA	NA
aphid_c13162	YN	0.0202043	0.032892	1.62797	0.476222	855	201.236	653.764	NA	25	4	21	NA	NA	0.0299058	2.74811:2.74811:1:1:1:1	0.33384(0.264438:0.395137:0.341945)	NA	NA	NA	NA
aphid_c19310	YN	0.0277984	0.0451866	1.62551	0.563369	348	130.25	217.75	NA	13	3.55446	9.44554	NA	NA	0.0386785	15.9047:15.9047:1:1:1:1	0.333333(0.29771:0.301527:0.400763)	NA	NA	NA	NA
aphid_c11166	YN	0.0123276	0.020004	1.6227	0.884028	285	81.7873	203.213	NA	5	1	4	NA	NA	0.0178011	6.23346:6.23346:1:1:1:1	0.378007(0.458763:0.329897:0.345361)	NA	NA	NA	NA
aphid_c9491	YN	0.0211967	0.0340604	1.60687	0.499207	843	239.572	603.428	NA	25	5	20	NA	NA	0.0304047	6.76977:6.76977:1:1:1:1	0.376906(0.367647:0.406863:0.356209)	NA	NA	NA	NA
contig02080	YN	0.0290161	0.0465313	1.60364	0.877646	324	35.1346	288.865	NA	14	1	13	NA	NA	0.0446319	2.80219:2.80219:1:1:1:1	0.404558(0.136752:0.311966:0.764957)	NA	NA	NA	NA
aphid_c2289	YN	0.0191123	0.030644	1.60337	0.38658	999	265.83	733.17	NA	27	5	22	NA	NA	0.0275755	1.48755:1.48755:1:1:1:1	0.493446(0.588483:0.504213:0.38764)	NA	NA	NA	NA
aphid_c7829	YN	0.0228137	0.0365062	1.60019	0.567977	471	134.003	336.997	NA	15	3	12	NA	NA	0.0326106	1.64594:1.64594:1:1:1:1	0.693939(0.666667:0.675758:0.739394)	NA	NA	NA	NA
aphid_c861	YN	0.0263999	0.0422264	1.59949	0.423001	939	231.297	707.703	NA	35	6	29	NA	NA	0.038328	2.69127:2.69127:1:1:1:1	0.355465(0.228997:0.490515:0.346883)	NA	NA	NA	NA
aphid_rep_c22112	YN	0.0282227	0.0448448	1.58896	0.614759	537	144.413	392.587	NA	21	4	17	NA	NA	0.0403747	3.92975:3.92975:1:1:1:1	0.339255(0.261421:0.398477:0.357868)	NA	NA	NA	NA
aphid_c21324	YN	0.0397386	0.0630291	1.58609	0.406914	285	100.614	184.386	NA	15	3.8925	11.1075	NA	NA	0.0548068	6.70679:6.70679:1:1:1:1	0.371287(0.361386:0.351485:0.40099)	NA	NA	NA	NA
aphid_c12418	YN	0.0230474	0.0364451	1.58131	0.709006	315	88.1178	226.882	NA	10	2	8	NA	NA	0.0326973	2:2:1:1:1:1	0.389356(0.344538:0.386555:0.436975)	NA	NA	NA	NA
aphid_rep_c22016	YN	0.0160853	0.0253003	1.57289	0.357583	1593	502.897	1090.1	NA	35	8	27	NA	NA	0.0223912	9.81204:9.81204:1:1:1:1	0.400295(0.381416:0.435398:0.384071)	NA	NA	NA	NA
aphid_c12549	YN	0.0294052	0.046132	1.56884	0.480064	531	173.393	357.607	NA	21	5	16	NA	NA	0.04067	2:2:1:1:1:1	0.366483(0.337017:0.406077:0.356354)	NA	NA	NA	NA
aphid_c12473	YN	0.0305768	0.0473915	1.54992	0.400563	660	200.254	459.746	NA	27	6	21	NA	NA	0.0422897	6.70164:6.70164:1:1:1:1	0.395161(0.381048:0.40121:0.403226)	NA	NA	NA	NA
aphid_c27275	YN	0.0317128	0.0491064	1.54847	0.592278	384	129.125	254.875	NA	16	4	12	NA	NA	0.0432576	10.1486:10.1486:1:1:1:1	0.30518(0.226351:0.375:0.314189)	NA	NA	NA	NA
aphid_c11434	YN	0.0153833	0.0238076	1.54763	0.769236	753	197.326	555.674	NA	16	3	13	NA	NA	0.0216	3.06271:3.06271:1:1:1:1	0.385698(0.295608:0.461149:0.400338)	NA	NA	NA	NA
aphid_c4452	YN	0.0309605	0.0478388	1.54516	0.579564	348	131.882	216.118	NA	14	4	10	NA	NA	0.0414424	3.13299:3.13299:1:1:1:1	0.242547(0.227642:0.174797:0.325203)	NA	NA	NA	NA
aphid_c14057	YN	0.0314512	0.0485966	1.54514	0.766615	375	97.72	277.28	NA	16	3	13	NA	NA	0.0441287	6.65041:6.65041:1:1:1:1	0.346244(0.302817:0.40493:0.330986)	NA	NA	NA	NA
aphid_c17253	YN	0.0282536	0.0435733	1.54222	0.592943	429	144.801	284.199	NA	16	4	12	NA	NA	0.0384024	9.10422:9.10422:1:1:1:1	0.272831(0.297945:0.195205:0.325342)	NA	NA	NA	NA
aphid_rep_c38808	YN	0.0264235	0.0401661	1.52009	0.708523	282	77.2188	204.781	NA	10	2	8	NA	NA	0.036403	2.16409:2.16409:1:1:1:1	0.349057(0.358491:0.283019:0.40566)	NA	NA	NA	NA
contig02990	YN	0.0321666	0.0486041	1.51101	0.711177	255	63.5192	191.481	NA	11	2	9	NA	NA	0.0445096	2.00679:2.00679:1:1:1:1	0.372549(0.376471:0.323529:0.417647)	NA	NA	NA	NA
aphid_c4183	YN	0.0166297	0.0251102	1.50996	0.754236	549	182.407	366.593	NA	12	3	9	NA	NA	0.0222925	14.4023:14.4023:1:1:1:1	0.53886(0.430052:0.595855:0.590674)	NA	NA	NA	NA
aphid_c13207	YN	0.031163	0.0469062	1.50519	0.711311	264	65.5212	198.479	NA	11	2	9	NA	NA	0.042999	2.29209:2.29209:1:1:1:1	0.328431(0.161765:0.490196:0.333333)	NA	NA	NA	NA
contig02895	YN	0.0176736	0.0264381	1.49591	0.616028	885	229.599	655.401	NA	21	4	17	NA	NA	0.0241643	2.96549:2.96549:1:1:1:1	0.393574(0.329819:0.426205:0.424699)	NA	NA	NA	NA
aphid_c10789	YN	0.0144002	0.0212924	1.47861	0.97394	474	140.224	333.776	NA	9	2	7	NA	NA	0.0192535	1.90084:1.90084:1:1:1:1	0.511236(0.561798:0.570225:0.401685)	NA	NA	NA	NA
aphid_c38658	YN	0.0243889	0.0360196	1.47688	0.478968	156	41.6725	114.328	NA	5	1	4	NA	NA	0.0329127	4.62505:4.62505:1:1:1:1	0.299383(0.398148:0.277778:0.222222)	NA	NA	NA	NA
aphid_c20977	YN	0.0328423	0.0483555	1.47235	0.622531	456	155.92	300.08	NA	19	5	14	NA	NA	0.043051	4.14599:4.14599:1:1:1:1	0.583333(0.70625:0.5875:0.45625)	NA	NA	NA	NA
aphid_c13066	YN	0.0247176	0.0362057	1.46478	0.760168	435	123.382	311.618	NA	14	3	11	NA	NA	0.0329473	3.3991:3.3991:1:1:1:1	0.531034(0.510345:0.427586:0.655172)	NA	NA	NA	NA
aphid_rep_c41293	YN	0.0342192	0.0499081	1.45848	0.521969	639	180.553	458.447	NA	28	6	22	NA	NA	0.0454751	6.51534:6.51534:1:1:1:1	0.406114(0.386463:0.443231:0.388646)	NA	NA	NA	NA
aphid_c1983	YN	0.0352354	0.0511329	1.45118	0.630334	471	146.207	324.793	NA	21	5	16	NA	NA	0.046198	3.75707:3.75707:1:1:1:1	0.490798(0.42638:0.647239:0.398773)	NA	NA	NA	NA
aphid_c6756	YN	0.0312196	0.0451847	1.44732	0.546383	780	229.779	550.221	NA	31	7	24	NA	NA	0.0410708	6.10431:6.10431:1:1:1:1	0.298709(0.318662:0.255282:0.322183)	NA	NA	NA	NA
aphid_c915	YN	0.0161906	0.0233707	1.44347	0.532249	1419	374.6	1044.4	NA	30	6	24	NA	NA	0.0214752	3.46127:3.46127:1:1:1:1	0.362689(0.252841:0.457386:0.377841)	NA	NA	NA	NA
aphid_c4637	YN	0.036434	0.0520927	1.42978	0.97053	255	56.2379	198.762	NA	12	2	10	NA	NA	0.0486393	1.61017:1.61017:1:1:1:1	0.551136(0.596591:0.590909:0.465909)	NA	NA	NA	NA
aphid_c1711	YN	0.0365828	0.0518623	1.41767	0.343118	1059	340.406	718.594	NA	48	12.113	35.887	NA	NA	0.0469509	3.1873:3.1873:1:1:1:1	0.313211(0.354331:0.217848:0.367454)	NA	NA	NA	NA
aphid_c25993	YN	0.0106216	0.0150157	1.4137	0.858418	432	94.8159	337.184	NA	6	1	5	NA	NA	0.0140513	2:2:1:1:1:1	0.419321(0.471338:0.471338:0.315287)	NA	NA	NA	NA
aphid_c39685	YN	0.0277801	0.0390061	1.4041	0.690352	285	73.3356	211.664	NA	10	2	8	NA	NA	0.0361175	11.2845:11.2845:1:1:1:1	0.387346(0.361111:0.263889:0.537037)	NA	NA	NA	NA
aphid_c20443	YN	0.0445145	0.0621504	1.39618	0.631205	360	140.046	219.954	NA	19	6	13	NA	NA	0.0552897	21.6454:21.6454:1:1:1:1	0.347656(0.320313:0.257813:0.464844)	NA	NA	NA	NA
aphid_rep_c25641	YN	0.026057	0.0363639	1.39555	0.857612	180	39.0479	140.952	NA	6	1	5	NA	NA	0.034128	1.41271:1.41271:1:1:1:1	0.370098(0.338235:0.338235:0.433824)	NA	NA	NA	NA
aphid_c16736	YN	0.026057	0.0363639	1.39555	0.857612	180	39.0479	140.952	NA	6	1	5	NA	NA	0.034128	1.41271:1.41271:1:1:1:1	0.370098(0.338235:0.338235:0.433824)	NA	NA	NA	NA
aphid_c17723	YN	0.0164171	0.0228515	1.39193	0.969422	435	123.162	311.838	NA	9	2	7	NA	NA	0.0210297	5.03278:5.03278:1:1:1:1	0.400901(0.412162:0.347973:0.442568)	NA	NA	NA	NA
aphid_c18698	YN	0.0201583	0.0278408	1.38111	0.966417	504	100.64	403.36	NA	13	2	11	NA	NA	0.0263067	6.82306:6.82306:1:1:1:1	0.315891(0.462209:0.27907:0.206395)	NA	NA	NA	NA
aphid_rep_c40463	YN	0.0228802	0.0315113	1.37723	0.857274	174	44.376	129.624	NA	5	1	4	NA	NA	0.0293101	2:2:1:1:1:1	0.416667(0.482759:0.344828:0.422414)	NA	NA	NA	NA
aphid_c31185	YN	0.0274179	0.0377171	1.37563	0.786508	504	148.647	355.353	NA	17	4	13	NA	NA	0.0346795	5.27671:5.27671:1:1:1:1	0.472998(0.550279:0.472067:0.396648)	NA	NA	NA	NA
aphid_c13305	YN	0.0291957	0.0401548	1.37537	0.759914	387	104.768	282.232	NA	14	3	11	NA	NA	0.037188	5.15349:5.15349:1:1:1:1	0.351145(0.385496:0.312977:0.354962)	NA	NA	NA	NA
aphid_c855	YN	0.0149654	0.0205149	1.37083	0.543664	1434	540.988	893.012	NA	26	8	18	NA	NA	0.0184213	10.3373:10.3373:1:1:1:1	0.344106(0.376426:0.237643:0.418251)	NA	NA	NA	NA
aphid_rep_c23634	YN	0.0108664	0.0146387	1.34715	0.85189	300	92.7857	207.214	NA	4	1	3	NA	NA	0.013472	2.0868:2.0868:1:1:1:1	0.589623(0.603774:0.575472:0.589623)	NA	NA	NA	NA
contig02025	YN	0.0229558	0.0307912	1.34133	0.781499	543	177.03	365.97	NA	15	4	11	NA	NA	0.0282367	4.85956:4.85956:1:1:1:1	0.408463(0.448187:0.352332:0.42487)	NA	NA	NA	NA
aphid_c34800	YN	0.0328294	0.0440243	1.341	0.685503	297	62.4251	234.575	NA	12	2	10	NA	NA	0.0416713	4.25614:4.25614:1:1:1:1	0.27(0.365:0.23:0.215)	NA	NA	NA	NA
aphid_c17410	YN	0.0236418	0.0312441	1.32156	0.966951	282	85.9362	196.064	NA	8	2	6	NA	NA	0.0289274	2:2:1:1:1:1	0.592409(0.534653:0.60396:0.638614)	NA	NA	NA	NA
aphid_c3320	YN	0.0204091	0.0267225	1.30934	0.774917	543	199.261	343.739	NA	13	4	9	NA	NA	0.0244057	3.8236:3.8236:1:1:1:1	0.626344(0.623656:0.674731:0.580645)	NA	NA	NA	NA
aphid_c20301	YN	0.0414662	0.0542736	1.30886	0.966034	204	50.5628	153.437	NA	10	2	8	NA	NA	0.0510992	3.30518:3.30518:1:1:1:1	0.466216(0.351351:0.47973:0.567568)	NA	NA	NA	NA
aphid_c8397	YN	0.0167873	0.021926	1.3061	0.993233	459	180.732	278.268	NA	9	3	6	NA	NA	0.0199026	3.96893:3.96893:1:1:1:1	0.694444(0.746795:0.717949:0.61859)	NA	NA	NA	NA
aphid_rep_c21669	YN	0.035836	0.0466517	1.30181	0.801646	456	143.482	312.518	NA	19	5	14	NA	NA	0.0432485	9.50048:9.50048:1:1:1:1	0.501016(0.426829:0.676829:0.39939)	NA	NA	NA	NA
aphid_c7093	YN	0.0319818	0.041348	1.29286	0.779756	360	159.956	200.044	NA	13	5	8	NA	NA	0.0371864	15.5938:15.5938:1:1:1:1	0.616531(0.926829:0.577236:0.345528)	NA	NA	NA	NA
aphid_c6105	YN	0.0317593	0.0408585	1.2865	0.806167	567	161.699	405.301	NA	21	5	16	NA	NA	0.0382635	6.16876:6.16876:1:1:1:1	0.486312(0.466184:0.625604:0.36715)	NA	NA	NA	NA
aphid_c37390	YN	0.00942078	0.0121034	1.28475	0.429865	357	106.816	250.184	NA	4	1	3	NA	NA	0.0113007	4.49631:4.49631:1:1:1:1	0.344125(0.28777:0.348921:0.395683)	NA	NA	NA	NA
contig01051	YN	0.0398537	0.0511411	1.28322	0.66238	585	166.62	418.38	NA	27	6.43979	20.5602	NA	NA	0.0479262	5.54231:5.54231:1:1:1:1	0.330396(0.299559:0.365639:0.325991)	NA	NA	NA	NA
aphid_c4093	YN	0.0348483	0.0446296	1.28068	0.770823	438	102.028	335.972	NA	18	3.4452	14.5548	NA	NA	0.0423512	1.62532:1.62532:1:1:1:1	0.417735(0.435897:0.442308:0.375)	NA	NA	NA	NA
aphid_c13671	YN	0.0438835	0.0559202	1.27429	0.992902	183	70.426	112.574	NA	9	3	6	NA	NA	0.051288	9.72494:9.72494:1:1:1:1	0.505464(0.54918:0.614754:0.352459)	NA	NA	NA	NA
aphid_c30218	YN	0.0384971	0.0482902	1.25438	0.959854	246	53.4103	192.59	NA	11	2	9	NA	NA	0.046164	2.01356:2.01356:1:1:1:1	0.391566(0.439759:0.403614:0.331325)	NA	NA	NA	NA
aphid_c10478	YN	0.0154122	0.0193151	1.25323	0.990696	669	196.658	472.342	NA	12	3	9	NA	NA	0.0181678	3.99468:3.99468:1:1:1:1	0.465812(0.391026:0.508547:0.497863)	NA	NA	NA	NA
aphid_c10016	YN	0.0440447	0.0548446	1.2452	0.794285	435	94.107	340.893	NA	22	4	18	NA	NA	0.0525082	2.91646:2.91646:1:1:1:1	0.340625(0.359375:0.359375:0.303125)	NA	NA	NA	NA
aphid_c12375	YN	0.0213487	0.0265031	1.24144	0.997496	729	190.603	538.397	NA	18	4	14	NA	NA	0.0251555	3.11459:3.11459:1:1:1:1	0.375579(0.289931:0.425347:0.411458)	NA	NA	NA	NA
aphid_c43438	YN	0.0287947	0.0352401	1.22384	0.826017	297	35.3996	261.6	NA	10	1	9	NA	NA	0.0344719	1.57644:1.57644:1:1:1:1	0.321667(0.46:0.34:0.165)	NA	NA	NA	NA
aphid_rep_c28724	YN	0.0371759	0.0453542	1.21999	0.954032	351	55.1426	295.857	NA	15	2	13	NA	NA	0.0440694	2.11736:2.11736:1:1:1:1	0.363889(0.475:0.383333:0.233333)	NA	NA	NA	NA
aphid_c4108	YN	0.0245964	0.0299078	1.21595	0.828578	906	289.287	616.713	NA	25	7	18	NA	NA	0.0282119	7.4341:7.4341:1:1:1:1	0.403175(0.366667:0.360317:0.48254)	NA	NA	NA	NA
aphid_c5179	YN	0.0433765	0.0527371	1.2158	0.829611	504	189.816	314.184	NA	24	8	16	NA	NA	0.0492117	2:2:1:1:1:1	0.37574(0.281065:0.39645:0.449704)	NA	NA	NA	NA
contig00936	YN	0.032012	0.0389155	1.21565	0.997761	393	128.2	264.8	NA	14	4	10	NA	NA	0.0366636	7.51153:7.51153:1:1:1:1	0.335601(0.173469:0.486395:0.346939)	NA	NA	NA	NA
aphid_c25826	YN	0.0235195	0.0282017	1.19908	0.990305	384	129.604	254.396	NA	10	3	7	NA	NA	0.0266214	12.2672:12.2672:1:1:1:1	0.46472(0.306569:0.540146:0.547445)	NA	NA	NA	NA
aphid_c4120	YN	0.0129479	0.0155015	1.19722	0.989592	756	233.98	522.02	NA	11	3	8	NA	NA	0.0147112	8.3884:8.3884:1:1:1:1	0.482804(0.507937:0.424603:0.515873)	NA	NA	NA	NA
aphid_c5328	YN	0.0457193	0.054619	1.19466	0.990707	201	67.6382	133.362	NA	10	3	7	NA	NA	0.0516241	4.78921:4.78921:1:1:1:1	0.314815(0.166667:0.333333:0.444444)	NA	NA	NA	NA
aphid_c7256	YN	0.0322926	0.0383344	1.18709	0.957147	225	63.2766	161.723	NA	8	2	6	NA	NA	0.0366352	10.5565:10.5565:1:1:1:1	0.392857(0.333333:0.541667:0.303571)	NA	NA	NA	NA
aphid_c5481	YN	0.0321336	0.0380238	1.1833	0.725819	1182	317.915	864.085	NA	42	10	32	NA	NA	0.0364395	3.27347:3.27347:1:1:1:1	0.364734(0.455314:0.285024:0.353865)	NA	NA	NA	NA
aphid_c756	YN	0.042884	0.0504722	1.17695	0.957674	171	48.0296	122.97	NA	8	2	6	NA	NA	0.0483409	3.81416:3.81416:1:1:1:1	0.374269(0.403509:0.324561:0.394737)	NA	NA	NA	NA
contig01389	YN	0.04265	0.0501965	1.17694	0.997448	303	96.4786	206.521	NA	14	4	10	NA	NA	0.0477936	4.09056:4.09056:1:1:1:1	0.537582(0.485294:0.529412:0.598039)	NA	NA	NA	NA
aphid_c2570	YN	0.0339517	0.0399476	1.1766	0.988485	324	90.3759	233.624	NA	12	3	9	NA	NA	0.0382751	12.1933:12.1933:1:1:1:1	0.404971(0.442982:0.425439:0.346491)	NA	NA	NA	NA
aphid_c13285	YN	0.0364234	0.0420921	1.15563	0.952193	252	56.3107	195.689	NA	10	2	8	NA	NA	0.0408254	2.00482:2.00482:1:1:1:1	0.355556(0.272222:0.355556:0.438889)	NA	NA	NA	NA
aphid_rep_c22511	YN	0.0363592	0.0416657	1.14595	0.956663	180	56.3508	123.649	NA	7	2	5	NA	NA	0.0400045	3.17101:3.17101:1:1:1:1	0.494949(0.515152:0.568182:0.401515)	NA	NA	NA	NA
aphid_c34490	YN	0.0288912	0.0328657	1.13757	0.815211	222	35.2836	186.716	NA	7	1	6	NA	NA	0.032234	1.02079:1.02079:1:1:1:1	0.289157(0.301205:0.283133:0.283133)	NA	NA	NA	NA
aphid_c25102	YN	0.0410347	0.0464736	1.13254	0.987503	276	75.4262	200.574	NA	12	3	9	NA	NA	0.0449872	5.46672:5.46672:1:1:1:1	0.348958(0.364583:0.34375:0.338542)	NA	NA	NA	NA
aphid_c34003	YN	0.0415993	0.0469616	1.1289	0.996789	342	99.4225	242.578	NA	15	4	11	NA	NA	0.0454027	12.181:12.181:1:1:1:1	0.333333(0.287402:0.413386:0.299213)	NA	NA	NA	NA
aphid_c4694	YN	0.038119	0.0428788	1.12486	0.811776	195	26.9059	168.094	NA	8	1	7	NA	NA	0.042222	0.599254:0.599254:1:1:1:1	0.293333(0.226667:0.46:0.193333)	NA	NA	NA	NA
aphid_c34364	YN	0.0191506	0.0214583	1.1205	0.8206	195	52.8871	142.113	NA	4	1	3	NA	NA	0.0208324	3.70395:3.70395:1:1:1:1	0.373239(0.352113:0.352113:0.415493)	NA	NA	NA	NA
aphid_c7733	YN	0.0241197	0.0269256	1.11633	0.997125	471	168.52	302.48	NA	12	4	8	NA	NA	0.0259217	2:2:1:1:1:1	0.5625(0.66875:0.5:0.51875)	NA	NA	NA	NA
aphid_c4720	YN	0.0246878	0.0275029	1.11402	0.999982	1074	331.259	742.741	NA	28	8	20	NA	NA	0.0266346	10.954:10.954:1:1:1:1	0.405473(0.349502:0.450249:0.416667)	NA	NA	NA	NA
aphid_c14893	YN	0.0408872	0.0455377	1.11374	0.999774	471	151.144	319.856	NA	20	6	14	NA	NA	0.0440454	18.5649:18.5649:1:1:1:1	0.522222(0.448485:0.530303:0.587879)	NA	NA	NA	NA
aphid_c35249	YN	0.0473789	0.0524504	1.10704	0.998946	426	109.207	316.793	NA	21	5	16	NA	NA	0.0511503	16.6072:16.6072:1:1:1:1	0.305164(0.443662:0.25:0.221831)	NA	NA	NA	NA
aphid_c7946	YN	0.0334318	0.0369466	1.10513	0.769065	1503	541.362	961.638	NA	52	17.581	34.419	NA	NA	0.0356806	18.3079:18.3079:1:1:1:1	0.622707(0.635674:0.66129:0.571157)	NA	NA	NA	NA
aphid_c27413	YN	0.050536	0.0552054	1.0924	0.998885	423	103.259	319.741	NA	22	5	17	NA	NA	0.0540656	2.11469:2.11469:1:1:1:1	0.346578(0.334437:0.321192:0.384106)	NA	NA	NA	NA
contig01730	YN	0.0317861	0.0345403	1.08665	0.999926	732	226.421	505.579	NA	24	7	17	NA	NA	0.0336884	7.68834:7.68834:1:1:1:1	0.415671(0.460159:0.364542:0.422311)	NA	NA	NA	NA
aphid_c17609	YN	0.032351	0.0351508	1.08655	0.954057	180	63.2522	116.748	NA	6	2	4	NA	NA	0.034167	2:2:1:1:1:1	0.578125(0.789063:0.59375:0.351563)	NA	NA	NA	NA
contig02536	YN	0.0366267	0.0397329	1.08481	0.947022	237	56.0946	180.905	NA	9	2	7	NA	NA	0.0389977	0.998973:0.998973:1:1:1:1	0.421811(0.419753:0.555556:0.290123)	NA	NA	NA	NA
aphid_c39625	YN	0.0261563	0.0282792	1.08116	0.81515	147	38.9022	108.098	NA	4	1	3	NA	NA	0.0277174	2:2:1:1:1:1	0.439394(0.390909:0.554545:0.372727)	NA	NA	NA	NA
contig01004	YN	0.0285609	0.0306968	1.07479	0.984124	441	107.342	333.658	NA	13	3	10	NA	NA	0.0301769	4.1243:4.1243:1:1:1:1	0.382353(0.35:0.461765:0.335294)	NA	NA	NA	NA
aphid_c30285	YN	0.036355	0.0389114	1.07032	0.985509	297	84.8219	212.178	NA	11	3	8	NA	NA	0.0381813	10.6124:10.6124:1:1:1:1	0.307339(0.307339:0.298165:0.316514)	NA	NA	NA	NA
aphid_c5421	YN	0.0257166	0.0274846	1.06875	0.999972	1134	317.553	816.447	NA	30	8	22	NA	NA	0.0269895	3.14988:3.14988:1:1:1:1	0.522746(0.542184:0.480149:0.545906)	NA	NA	NA	NA
aphid_c37888	YN	0.0332037	0.0352221	1.06079	0.996078	387	123.274	263.726	NA	13	4	9	NA	NA	0.0345792	13.4061:13.4061:1:1:1:1	0.494949(0.492424:0.443182:0.549242)	NA	NA	NA	NA
aphid_rep_c25100	YN	0.0416673	0.0441303	1.05911	0.995662	357	98.8895	258.111	NA	15	4	11	NA	NA	0.0434481	4.83193:4.83193:1:1:1:1	0.359259(0.314815:0.4:0.362963)	NA	NA	NA	NA
aphid_c5421	YN	0.0253762	0.0267597	1.05452	0.99997	1122	321.728	800.272	NA	29	8	21	NA	NA	0.026363	3.70008:3.70008:1:1:1:1	0.520571(0.535264:0.483627:0.542821)	NA	NA	NA	NA
aphid_c126	YN	0.0329458	0.03446	1.04596	0.99998	726	250.094	475.906	NA	24	8	16	NA	NA	0.0339384	4.07081:4.07081:1:1:1:1	0.354902(0.345098:0.298039:0.421569)	NA	NA	NA	NA
aphid_c14845	YN	0.0231494	0.0241916	1.04502	0.996495	471	175.471	295.529	NA	11	4	7	NA	NA	0.0238033	10.3506:10.3506:1:1:1:1	0.60443(0.781646:0.53481:0.496835)	NA	NA	NA	NA
aphid_c20448	YN	0.0230406	0.0238942	1.03705	0.992208	474	154.504	319.496	NA	11	3.50215	7.49785	NA	NA	0.023616	3.98412:3.98412:1:1:1:1	0.559375(0.590625:0.565625:0.521875)	NA	NA	NA	NA
aphid_c4469	YN	0.0150418	0.0155171	1.0316	0.941617	525	134.301	390.699	NA	8	2	6	NA	NA	0.0153955	2.03969:2.03969:1:1:1:1	0.445065(0.472067:0.374302:0.488827)	NA	NA	NA	NA
aphid_c9005	YN	0.0186561	0.0191455	1.02623	0.804503	213	54.2711	158.729	NA	4	1	3	NA	NA	0.0190208	2.33058:2.33058:1:1:1:1	0.304965(0.212766:0.324468:0.37766)	NA	NA	NA	NA
aphid_c20906	YN	0.0242764	0.0248308	1.02284	0.804029	165	41.8626	123.137	NA	4	1	3	NA	NA	0.0246902	4.13438:4.13438:1:1:1:1	0.33908(0.422414:0.293103:0.301724)	NA	NA	NA	NA
aphid_c15746	YN	0.0308204	0.0314746	1.02123	0.982932	360	99.3519	260.648	NA	11	3	8	NA	NA	0.0312941	6.13343:6.13343:1:1:1:1	0.422572(0.401575:0.456693:0.409449)	NA	NA	NA	NA
aphid_c14980	YN	0.0469458	0.0473263	1.00811	0.642975	285	46.7727	238.227	NA	13	2.12192	10.8781	NA	NA	0.0472639	2.55835:2.55835:1:1:1:1	0.305556(0.432292:0.307292:0.177083)	NA	NA	NA	NA
aphid_c9567	YN	0.0317182	0.031786	1.00214	0.999955	936	258.763	677.237	NA	29	8	21	NA	NA	0.0317672	5.69778:5.69778:1:1:1:1	0.414956(0.41349:0.442815:0.388563)	NA	NA	NA	NA
aphid_c7218	YN	0.0353943	0.0353632	0.999121	0.792284	174	29.0325	144.967	NA	6	1	5	NA	NA	0.0353683	2.33638:2.33638:1:1:1:1	0.288136(0.381356:0.322034:0.161017)	NA	NA	NA	NA
aphid_c4912	YN	0.0465073	0.0463278	0.996139	0.999997	738	222.329	515.671	NA	33	10	23	NA	NA	0.0463819	8.53481:8.53481:1:1:1:1	0.427203(0.396552:0.469349:0.415709)	NA	NA	NA	NA
aphid_c20510	YN	0.0318703	0.0317122	0.995041	0.937968	258	64.0972	193.903	NA	8	2	6	NA	NA	0.0317515	4.43326:4.43326:1:1:1:1	0.297491(0.295699:0.252688:0.344086)	NA	NA	NA	NA
aphid_c3401	YN	0.0287831	0.028595	0.993464	0.999956	963	283.308	679.692	NA	27	8	19	NA	NA	0.0286503	6.45815:6.45815:1:1:1:1	0.412607(0.381089:0.444126:0.412607)	NA	NA	NA	NA
aphid_c33717	YN	0.0349897	0.034336	0.981316	0.977535	447	87.755	359.245	NA	15	3	12	NA	NA	0.0344643	5.66881:5.66881:1:1:1:1	0.3(0.416667:0.266667:0.216667)	NA	NA	NA	NA
aphid_rep_c26323	YN	0.0404996	0.039709	0.980479	0.995251	309	101.584	207.416	NA	12	4	8	NA	NA	0.0399689	3.24628:3.24628:1:1:1:1	0.662037(0.75:0.597222:0.638889)	NA	NA	NA	NA
aphid_c38516	YN	0.0229275	0.02246	0.97961	0.981687	450	132.858	317.142	NA	10	3	7	NA	NA	0.022598	4.11344:4.11344:1:1:1:1	0.555921(0.601974:0.523026:0.542763)	NA	NA	NA	NA
aphid_c11747	YN	0.0319262	0.0311981	0.977192	0.993987	489	128.586	360.414	NA	15	4	11	NA	NA	0.0313895	3.89933:3.89933:1:1:1:1	0.390741(0.411111:0.391667:0.369444)	NA	NA	NA	NA
contig00367	YN	0.0298526	0.0290545	0.973265	0.857776	1329	397.795	931.205	NA	38	11.5678	26.4322	NA	NA	0.0292934	7.47956:7.47956:1:1:1:1	0.441155(0.442982:0.436404:0.444079)	NA	NA	NA	NA
aphid_c31943	YN	0.0378532	0.036606	0.967052	0.999964	639	217.258	421.742	NA	23	8	15	NA	NA	0.0370301	18.5894:18.5894:1:1:1:1	0.542986(0.556561:0.443439:0.628959)	NA	NA	NA	NA
contig01830	YN	0.0415459	0.0401182	0.965636	0.981221	255	74.254	180.746	NA	10	3	7	NA	NA	0.0405339	7.79276:7.79276:1:1:1:1	0.431818(0.494318:0.409091:0.392045)	NA	NA	NA	NA
aphid_c11280	YN	0.045411	0.0438141	0.964835	0.924344	351	45.3889	305.611	NA	15	2	13	NA	NA	0.0440206	1.42362:1.42362:1:1:1:1	0.324859(0.444915:0.368644:0.161017)	NA	NA	NA	NA
aphid_c3429	YN	0.0459978	0.0443268	0.963674	0.999996	717	226.631	490.369	NA	31	10	21	NA	NA	0.044855	6.25314:6.25314:1:1:1:1	0.377432(0.379377:0.322957:0.429961)	NA	NA	NA	NA
aphid_c12556	YN	0.037312	0.0358845	0.961742	0.620914	255	55.1894	199.811	NA	9	2	7	NA	NA	0.0361934	0.785941:0.785941:1:1:1:1	0.457875(0.456044:0.450549:0.467033)	NA	NA	NA	NA
aphid_c11380	YN	0.0385318	0.0370208	0.960785	0.977981	357	79.8749	277.125	NA	13	3	10	NA	NA	0.0373588	3.41233:3.41233:1:1:1:1	0.353333(0.36:0.456:0.244)	NA	NA	NA	NA
aphid_c7863	YN	0.0425448	0.0404639	0.95109	0.999433	504	146.281	357.719	NA	20	6	14	NA	NA	0.0410678	7.31626:7.31626:1:1:1:1	0.461686(0.511494:0.448276:0.425287)	NA	NA	NA	NA
aphid_c40615	YN	0.0475329	0.0451472	0.949809	0.774495	363	100.891	262.109	NA	16	4.59837	11.4016	NA	NA	0.0458103	2:2:1:1:1:1	0.462532(0.426357:0.430233:0.531008)	NA	NA	NA	NA
contig01442	YN	0.041774	0.0395616	0.947039	0.835675	669	222.925	446.075	NA	26	9	17	NA	NA	0.0402988	27.6092:27.6092:1:1:1:1	0.620253(0.57173:0.64346:0.64557)	NA	NA	NA	NA
aphid_rep_c33104	YN	0.0477863	0.0451937	0.945745	0.999956	471	168.809	302.191	NA	21	7.78214	13.2179	NA	NA	0.0461229	3.30712:3.30712:1:1:1:1	0.57652(0.650943:0.606918:0.471698)	NA	NA	NA	NA
contig02650	YN	0.0474908	0.0448904	0.945244	0.999956	474	169.715	304.285	NA	21	7.77697	13.223	NA	NA	0.0458214	3.28827:3.28827:1:1:1:1	0.57652(0.650943:0.606918:0.471698)	NA	NA	NA	NA
aphid_c3699	YN	0.0451039	0.0423636	0.939244	0.999909	405	160.987	244.013	NA	17	7	10	NA	NA	0.0434529	6.521:6.521:1:1:1:1	0.605952(0.607143:0.639286:0.571429)	NA	NA	NA	NA
aphid_c30809	YN	0.0497587	0.0466509	0.937544	0.926596	219	41.5421	177.458	NA	10	2	8	NA	NA	0.0472404	3.86246:3.86246:1:1:1:1	0.371486(0.403614:0.427711:0.283133)	NA	NA	NA	NA
aphid_c20130	YN	0.0284582	0.026494	0.93098	0.776704	228	35.9037	192.096	NA	6	1	5	NA	NA	0.0268033	0.613424:0.613424:1:1:1:1	0.50625(0.54375:0.35:0.625)	NA	NA	NA	NA
aphid_c8577	YN	0.0153314	0.0142729	0.930957	0.999325	1317	395.568	921.432	NA	19	6	13	NA	NA	0.0145908	9.98781:9.98781:1:1:1:1	0.409796(0.454545:0.399577:0.375264)	NA	NA	NA	NA
aphid_c11467	YN	0.0357499	0.0332549	0.930212	0.821934	786	200.847	585.153	NA	26	7	19	NA	NA	0.0338925	2.87152:2.87152:1:1:1:1	0.356197(0.402527:0.310469:0.355596)	NA	NA	NA	NA
aphid_c18148	YN	0.0223347	0.0207159	0.92752	0.932222	336	90.9701	245.03	NA	7	2	5	NA	NA	0.0211542	4.03762:4.03762:1:1:1:1	0.366959(0.45614:0.307018:0.337719)	NA	NA	NA	NA
aphid_c10864	YN	0.0501065	0.0462264	0.922562	0.992219	351	82.5264	268.474	NA	16	4	12	NA	NA	0.0471386	3.77997:3.77997:1:1:1:1	0.329096(0.334746:0.355932:0.29661)	NA	NA	NA	NA
aphid_c42287	YN	0.0264569	0.0243672	0.921012	0.924922	369	76.9358	292.064	NA	9	2	7	NA	NA	0.0248029	1.42125:1.42125:1:1:1:1	0.34(0.348:0.324:0.348)	NA	NA	NA	NA
contig02826	YN	0.0428427	0.0392794	0.916829	0.978728	255	72.0426	182.957	NA	10	3	7	NA	NA	0.0402861	1.44978:1.44978:1:1:1:1	0.342491(0.401099:0.263736:0.362637)	NA	NA	NA	NA
aphid_c9053	YN	0.0356389	0.0326746	0.916824	0.855571	1101	346.425	754.575	NA	36	12	24	NA	NA	0.0336073	10.1173:10.1173:1:1:1:1	0.478565(0.458005:0.442257:0.535433)	NA	NA	NA	NA
contig01039	YN	0.0405992	0.0372182	0.916722	0.994491	294	101.215	192.785	NA	11	4	7	NA	NA	0.0383822	2:2:1:1:1:1	0.54085(0.598039:0.534314:0.490196)	NA	NA	NA	NA
aphid_c35156	YN	0.0328543	0.0299426	0.911376	0.981699	264	93.3268	170.673	NA	8	3	5	NA	NA	0.0309719	2.16488:2.16488:1:1:1:1	0.629433(0.643617:0.654255:0.590426)	NA	NA	NA	NA
aphid_c6438	YN	0.0204793	0.018506	0.903643	0.77743	159	49.5879	109.412	NA	3	1	2	NA	NA	0.0191214	2:2:1:1:1:1	0.462264(0.537736:0.330189:0.518868)	NA	NA	NA	NA
aphid_c15103	YN	0.0373604	0.0335359	0.897631	0.773189	150	27.4385	122.562	NA	5	1	4	NA	NA	0.0342355	2:2:1:1:1:1	0.324561(0.315789:0.412281:0.245614)	NA	NA	NA	NA
aphid_c2437	YN	0.0312081	0.0279145	0.894464	0.70929	354	98.4933	255.507	NA	10	3	7	NA	NA	0.0288309	1.19468:1.19468:1:1:1:1	0.515537(0.559322:0.512712:0.474576)	NA	NA	NA	NA
aphid_c20976	YN	0.0273844	0.0241943	0.883504	0.931014	243	74.4219	168.578	NA	6	2	4	NA	NA	0.0251713	6.02736:6.02736:1:1:1:1	0.447791(0.373494:0.421687:0.548193)	NA	NA	NA	NA
contig00651	YN	0.0442959	0.0388301	0.876608	0.781	408	117.168	290.832	NA	16	5	11	NA	NA	0.0403998	3.48036:3.48036:1:1:1:1	0.445602(0.430556:0.527778:0.378472)	NA	NA	NA	NA
contig02568	YN	0.0217536	0.0190569	0.876033	0.974882	513	140.189	372.811	NA	10	3	7	NA	NA	0.0197938	4.52284:4.52284:1:1:1:1	0.356631(0.317204:0.362903:0.389785)	NA	NA	NA	NA
aphid_c18259	YN	0.0121831	0.0106676	0.875605	0.772775	366	82.7492	283.251	NA	4	1	3	NA	NA	0.0110103	2.3109:2.3109:1:1:1:1	0.376263(0.348485:0.185606:0.594697)	NA	NA	NA	NA
aphid_c5943	YN	0.0184378	0.0161335	0.875022	0.773868	243	55.0444	187.956	NA	4	1	3	NA	NA	0.0166555	2:2:1:1:1:1	0.408537(0.5:0.384146:0.341463)	NA	NA	NA	NA
aphid_c20845	YN	0.0206851	0.0178453	0.862713	0.76396	276	49.0138	226.986	NA	5	1	4	NA	NA	0.0183496	2.1522:2.1522:1:1:1:1	0.283688(0.361702:0.260638:0.228723)	NA	NA	NA	NA
aphid_c38384	YN	0.0459926	0.0396073	0.861167	0.815644	678	157.833	520.167	NA	27	7	20	NA	NA	0.0410938	4.05431:4.05431:1:1:1:1	0.342105(0.321862:0.388664:0.315789)	NA	NA	NA	NA
aphid_c30580	YN	0.0298957	0.0257171	0.860225	0.705461	420	102.362	317.638	NA	11	3	8	NA	NA	0.0267355	3.8182:3.8182:1:1:1:1	0.348485(0.290909:0.451515:0.30303)	NA	NA	NA	NA
aphid_c25812	YN	0.0540824	0.046201	0.854271	0.976353	192	57.4949	134.505	NA	9	3	6	NA	NA	0.0485611	9.61798:9.61798:1:1:1:1	0.273333(0.173333:0.38:0.266667)	NA	NA	NA	NA
aphid_c3690	YN	0.0355471	0.0303078	0.852611	0.586414	159	57.7249	101.275	NA	5	2	3	NA	NA	0.03221	3.68969:3.68969:1:1:1:1	0.580247(0.351852:0.796296:0.592593)	NA	NA	NA	NA
aphid_rep_c23354	YN	0.0267963	0.0223596	0.834428	0.700168	432	114.245	317.755	NA	10	3	7	NA	NA	0.0235329	2.40876:2.40876:1:1:1:1	0.481982(0.564189:0.5:0.381757)	NA	NA	NA	NA
aphid_c32342	YN	0.0443854	0.0370343	0.834381	0.746661	372	93.4043	278.596	NA	14	4	10	NA	NA	0.0388801	6.84478:6.84478:1:1:1:1	0.343823(0.370629:0.346154:0.314685)	NA	NA	NA	NA
aphid_c17580	YN	0.0410763	0.0342095	0.832829	0.748806	519	100.071	418.929	NA	18	4	14	NA	NA	0.0355336	0.871289:0.871289:1:1:1:1	0.377143(0.48:0.317143:0.334286)	NA	NA	NA	NA
aphid_c18501	YN	0.0217656	0.018076	0.830488	0.769443	681	233.07	447.93	NA	13	5	8	NA	NA	0.0193388	2:2:1:1:1:1	0.339827(0.311688:0.354978:0.352814)	NA	NA	NA	NA
aphid_c31446	YN	0.055937	0.0464534	0.830459	0.698855	234	56.0737	177.926	NA	11	3	8	NA	NA	0.0487259	1.72585:1.72585:1:1:1:1	0.296491(0.168421:0.415789:0.305263)	NA	NA	NA	NA
aphid_c18975	YN	0.0358974	0.0297065	0.827541	0.923187	195	57.1129	137.887	NA	6	2	4	NA	NA	0.0315198	6.05428:6.05428:1:1:1:1	0.386473(0.362319:0.34058:0.456522)	NA	NA	NA	NA
aphid_c7050	YN	0.0423524	0.0349593	0.825438	0.743381	333	97.6905	235.309	NA	12	4	8	NA	NA	0.0371281	6.4622:6.4622:1:1:1:1	0.345628(0.352459:0.381148:0.303279)	NA	NA	NA	NA
aphid_c31448	YN	0.064019	0.0524651	0.819525	0.693676	207	48.8896	158.11	NA	11	3	8	NA	NA	0.0551939	3.12047:3.12047:1:1:1:1	0.313008(0.256098:0.414634:0.268293)	NA	NA	NA	NA
aphid_rep_c21736	YN	0.0333986	0.0273678	0.81943	0.651942	843	246.001	596.999	NA	24	8	16	NA	NA	0.0291277	5.47477:5.47477:1:1:1:1	0.422658(0.323529:0.52451:0.419935)	NA	NA	NA	NA
aphid_c12554	YN	0.0432988	0.0353287	0.815928	0.695224	246	71.5877	174.412	NA	9	3	6	NA	NA	0.0376481	6.16804:6.16804:1:1:1:1	0.369318(0.392045:0.357955:0.357955)	NA	NA	NA	NA
aphid_c2947	YN	0.0464971	0.0379134	0.815392	0.584348	288	44.4811	243.519	NA	11	2	9	NA	NA	0.0392392	1.1504:1.1504:1:1:1:1	0.346939(0.418367:0.362245:0.260204)	NA	NA	NA	NA
aphid_c6482	YN	0.0494271	0.0402019	0.813357	0.922454	144	41.8116	102.188	NA	6	2	4	NA	NA	0.0428805	2:2:1:1:1:1	0.491071(0.357143:0.705357:0.410714)	NA	NA	NA	NA
aphid_c40406	YN	0.018848	0.0153054	0.812046	0.745739	384	53.7256	330.274	NA	6	1	5	NA	NA	0.0158011	1.06942:1.06942:1:1:1:1	0.28125(0.425781:0.253906:0.164063)	NA	NA	NA	NA
contig00192	YN	0.0351027	0.028302	0.806262	0.771214	543	146.106	396.894	NA	16	5	11	NA	NA	0.0301319	3.77227:3.77227:1:1:1:1	0.470085(0.487179:0.461538:0.461538)	NA	NA	NA	NA
aphid_c32928	YN	0.0430234	0.034649	0.805353	0.552992	357	119.581	237.419	NA	13	5	8	NA	NA	0.0374541	12.0215:12.0215:1:1:1:1	0.395013(0.34252:0.397638:0.444882)	NA	NA	NA	NA
aphid_c33780	YN	0.0137709	0.0110879	0.805168	0.757782	255	73.2858	181.714	NA	3	1	2	NA	NA	0.0118589	2:2:1:1:1:1	0.335227(0.261364:0.244318:0.5)	NA	NA	NA	NA
aphid_c8074	YN	0.022082	0.0176908	0.80114	0.74054	699	183.823	515.177	NA	13	4	9	NA	NA	0.0188456	4.27498:4.27498:1:1:1:1	0.33908(0.340996:0.32567:0.350575)	NA	NA	NA	NA
aphid_c3458	YN	0.038647	0.0309503	0.800845	0.687855	312	79.6428	232.357	NA	10	3	7	NA	NA	0.032915	12.8089:12.8089:1:1:1:1	0.324561(0.324561:0.350877:0.298246)	NA	NA	NA	NA
aphid_c14755	YN	0.0471524	0.0376588	0.798662	0.591419	180	43.763	136.237	NA	7	2	5	NA	NA	0.0399669	2.4472:2.4472:1:1:1:1	0.309896(0.429688:0.203125:0.296875)	NA	NA	NA	NA
aphid_c35614	YN	0.0476797	0.0380505	0.798043	0.733887	222	87.1387	134.861	NA	9	4	5	NA	NA	0.0418301	6.00873:6.00873:1:1:1:1	0.287149(0.349398:0.144578:0.36747)	NA	NA	NA	NA
aphid_c38761	YN	0.033852	0.0270112	0.797918	0.738128	423	120.848	302.152	NA	12	4	8	NA	NA	0.0289655	6.02051:6.02051:1:1:1:1	0.3(0.32:0.24:0.34)	NA	NA	NA	NA
aphid_c26568	YN	0.0491701	0.0389741	0.792638	0.588076	174	42.023	131.977	NA	7	2	5	NA	NA	0.0414366	2.94358:2.94358:1:1:1:1	0.311828(0.346774:0.266129:0.322581)	NA	NA	NA	NA
aphid_c278	YN	0.0342845	0.0271679	0.792425	0.583754	285	60.016	224.984	NA	8	2	6	NA	NA	0.0286665	0.668278:0.668278:1:1:1:1	0.389368(0.258621:0.443966:0.465517)	NA	NA	NA	NA
aphid_c3309	YN	0.0602823	0.0477149	0.791524	0.687717	204	52.1834	151.817	NA	10	3	7	NA	NA	0.0509297	2.96034:2.96034:1:1:1:1	0.355392(0.301471:0.426471:0.338235)	NA	NA	NA	NA
aphid_c19974	YN	0.0488437	0.0385349	0.788943	0.738045	351	84.5895	266.411	NA	14	4	10	NA	NA	0.0410193	1.45282:1.45282:1:1:1:1	0.458678(0.516529:0.409091:0.450413)	NA	NA	NA	NA
aphid_c5932	YN	0.0407917	0.0321786	0.788852	0.644196	681	203.335	477.665	NA	23	8	15	NA	NA	0.0347503	5.3275:5.3275:1:1:1:1	0.36931(0.429515:0.292952:0.385463)	NA	NA	NA	NA
aphid_c7384	YN	0.020744	0.0163621	0.788765	0.593193	345	97.7529	247.247	NA	6	2	4	NA	NA	0.0176037	4.04421:4.04421:1:1:1:1	0.406609(0.422414:0.409483:0.387931)	NA	NA	NA	NA
aphid_c4956	YN	0.0267058	0.0209978	0.786263	0.273599	318	76.2312	241.769	NA	7	2	5	NA	NA	0.0223661	1.95322:1.95322:1:1:1:1	0.394309(0.235772:0.560976:0.386179)	NA	NA	NA	NA
aphid_c35060	YN	0.0438518	0.0344503	0.785607	0.596008	441	141.133	299.867	NA	16	5.95986	10.0401	NA	NA	0.037459	8.3584:8.3584:1:1:1:1	0.56181(0.549669:0.549669:0.586093)	NA	NA	NA	NA
aphid_c36983	YN	0.0199484	0.0156527	0.78466	0.591104	360	101.598	258.402	NA	6	2	4	NA	NA	0.016865	3.4026:3.4026:1:1:1:1	0.488981(0.438017:0.520661:0.508264)	NA	NA	NA	NA
aphid_c39972	YN	0.0392967	0.0307151	0.781619	0.735501	372	105.082	266.918	NA	12	4	8	NA	NA	0.0331392	11.4337:11.4337:1:1:1:1	0.328358(0.294776:0.373134:0.317164)	NA	NA	NA	NA
aphid_rep_c33967	YN	0.0384177	0.0299719	0.780159	0.576256	258	53.4908	204.509	NA	8	2	6	NA	NA	0.0317229	2.08803:2.08803:1:1:1:1	0.305825(0.218447:0.393204:0.305825)	NA	NA	NA	NA
aphid_c14057	YN	0.0246147	0.0192012	0.780069	0.753583	147	41.2965	105.704	NA	3	1	2	NA	NA	0.020722	2:2:1:1:1:1	0.369697(0.418182:0.254545:0.436364)	NA	NA	NA	NA
aphid_c34374	YN	0.0546117	0.0425325	0.778817	0.769329	387	95.9002	291.1	NA	17	5	12	NA	NA	0.0455258	3.58928:3.58928:1:1:1:1	0.316794(0.305344:0.328244:0.316794)	NA	NA	NA	NA
aphid_c625	YN	0.0480718	0.0372401	0.774677	0.622997	564	150.332	413.668	NA	22	7	15	NA	NA	0.0401273	4.17385:4.17385:1:1:1:1	0.296388(0.330049:0.241379:0.317734)	NA	NA	NA	NA
contig02182	YN	0.0327521	0.0253193	0.77306	0.564082	384	62.4079	321.592	NA	10	2	8	NA	NA	0.0265273	1.736:1.736:1:1:1:1	0.354478(0.477612:0.302239:0.283582)	NA	NA	NA	NA
aphid_c16972	YN	0.0535304	0.0413615	0.772673	0.679159	282	58.0667	223.933	NA	12	3	9	NA	NA	0.0438672	1.14453:1.14453:1:1:1:1	0.304281(0.37156:0.178899:0.362385)	NA	NA	NA	NA
contig03245	YN	0.0378283	0.0291043	0.769378	0.683799	222	81.3224	140.678	NA	7	3	4	NA	NA	0.0323001	4.12851:4.12851:1:1:1:1	0.508439(0.556962:0.544304:0.424051)	NA	NA	NA	NA
contig03245	YN	0.0378283	0.0291043	0.769378	0.683799	222	81.3224	140.678	NA	7	3	4	NA	NA	0.0323001	4.12851:4.12851:1:1:1:1	0.508439(0.556962:0.544304:0.424051)	NA	NA	NA	NA
aphid_c31848	YN	0.0368366	0.0282288	0.766325	0.573566	237	55.638	181.362	NA	7	2	5	NA	NA	0.0302496	7.4813:7.4813:1:1:1:1	0.384146(0.432927:0.402439:0.317073)	NA	NA	NA	NA
aphid_c37124	YN	0.0311006	0.0238185	0.765854	0.574596	279	65.6499	213.35	NA	7	2	5	NA	NA	0.0255321	0.660446:0.660446:1:1:1:1	0.542904(0.435644:0.60396:0.589109)	NA	NA	NA	NA
aphid_c15313	YN	0.0462023	0.0351444	0.760664	0.729374	294	89.2698	204.73	NA	11	4	7	NA	NA	0.038502	10.2347:10.2347:1:1:1:1	0.353801(0.359649:0.359649:0.342105)	NA	NA	NA	NA
aphid_c12110	YN	0.0546095	0.0414945	0.759841	0.732931	324	75.9464	248.054	NA	14	4	10	NA	NA	0.0445687	2.17813:2.17813:1:1:1:1	0.326446(0.326446:0.297521:0.355372)	NA	NA	NA	NA
aphid_c18754	YN	0.0357016	0.0270829	0.758589	0.763386	483	144.29	338.71	NA	14	5	9	NA	NA	0.0296576	4.12014:4.12014:1:1:1:1	0.417184(0.425466:0.403727:0.42236)	NA	NA	NA	NA
aphid_c5681	YN	0.0370092	0.0280384	0.757606	0.567323	540	139.355	400.645	NA	16	5	11	NA	NA	0.0303534	5.07996:5.07996:1:1:1:1	0.325758(0.290404:0.381313:0.305556)	NA	NA	NA	NA
contig01341	YN	0.0622281	0.0470904	0.756739	0.566491	165	33.4916	131.508	NA	8	2	6	NA	NA	0.0501631	1.04416:1.04416:1:1:1:1	0.39697(0.354545:0.418182:0.418182)	NA	NA	NA	NA
aphid_c29665	YN	0.0168117	0.0126975	0.755278	0.747413	219	60.1516	158.848	NA	3	1	2	NA	NA	0.0138275	2:2:1:1:1:1	0.570513(0.615385:0.487179:0.608974)	NA	NA	NA	NA
aphid_c4525	YN	0.05446	0.0409245	0.751459	0.506652	552	173.505	378.495	NA	24	9	15	NA	NA	0.0451789	7.33983:7.33983:1:1:1:1	0.536155(0.550265:0.431217:0.626984)	NA	NA	NA	NA
aphid_c26894	YN	0.0521717	0.0391061	0.749567	0.532394	312	92.7554	219.245	NA	13	4.67473	8.32527	NA	NA	0.0429904	4.01545:4.01545:1:1:1:1	0.314286(0.295238:0.280952:0.366667)	NA	NA	NA	NA
aphid_c16462	YN	0.0294	0.0217569	0.740031	0.672529	384	104.054	279.946	NA	9	3	6	NA	NA	0.023828	2.94595:2.94595:1:1:1:1	0.437179(0.507692:0.357692:0.446154)	NA	NA	NA	NA
aphid_c4452	YN	0.0561916	0.0414067	0.736884	0.559629	162	36.9425	125.058	NA	7	2	5	NA	NA	0.0447783	7.14366:7.14366:1:1:1:1	0.415344(0.238095:0.325397:0.68254)	NA	NA	NA	NA
contig02745	YN	0.0628694	0.0463179	0.736733	0.727978	267	66.3279	200.672	NA	13	4	9	NA	NA	0.0504296	1.8354:1.8354:1:1:1:1	0.363296(0.44382:0.252809:0.393258)	NA	NA	NA	NA
aphid_c37698	YN	0.0519301	0.0381698	0.735022	0.557846	423	99.7564	323.244	NA	17	5	12	NA	NA	0.0414149	14.2231:14.2231:1:1:1:1	0.320331(0.407801:0.301418:0.251773)	NA	NA	NA	NA
aphid_rep_c40969	YN	0.033259	0.0239459	0.719983	0.535403	444	61.6081	382.392	NA	11	2	9	NA	NA	0.0252381	2.94441:2.94441:1:1:1:1	0.321029(0.399329:0.365772:0.197987)	NA	NA	NA	NA
aphid_c5780	YN	0.0666661	0.0477465	0.716203	0.553672	162	32.0102	129.99	NA	8	2	6	NA	NA	0.0514849	2.39443:2.39443:1:1:1:1	0.295238(0.142857:0.407143:0.335714)	NA	NA	NA	NA
aphid_c5704	YN	0.0439535	0.031345	0.71314	0.665059	234	70.2735	163.727	NA	8	3	5	NA	NA	0.0351315	8.78942:8.78942:1:1:1:1	0.366255(0.32716:0.425926:0.345679)	NA	NA	NA	NA
aphid_c31561	YN	0.043043	0.0304198	0.706731	0.664765	240	71.9908	168.009	NA	8	3	5	NA	NA	0.0342063	6.34051:6.34051:1:1:1:1	0.388889(0.472222:0.327778:0.366667)	NA	NA	NA	NA
aphid_c10774	YN	0.0465833	0.0328429	0.705036	0.208698	1650	549.667	1100.33	NA	60	24.7337	35.2663	NA	NA	0.0374203	4.39097:4.39097:1:1:1:1	0.595812(0.697074:0.524957:0.565404)	NA	NA	NA	NA
aphid_c12834	YN	0.0384998	0.027086	0.703536	0.505324	408	106.731	301.269	NA	12	4	8	NA	NA	0.0300718	3.3402:3.3402:1:1:1:1	0.384106(0.311258:0.460265:0.380795)	NA	NA	NA	NA
aphid_c15230	YN	0.0336058	0.0236196	0.702844	0.54553	540	152.142	387.858	NA	14	5	9	NA	NA	0.0264332	3.88295:3.88295:1:1:1:1	0.487179(0.5:0.447802:0.513736)	NA	NA	NA	NA
contig01145	YN	0.0507967	0.0355604	0.700053	0.391774	669	206.148	462.852	NA	26	10	16	NA	NA	0.0402553	6.73331:6.73331:1:1:1:1	0.533333(0.540426:0.504255:0.555319)	NA	NA	NA	NA
aphid_c10127	YN	0.0113287	0.00785755	0.693598	0.73178	345	88.9399	256.06	NA	3	1	2	NA	NA	0.00875239	2:2:1:1:1:1	0.429598(0.413793:0.422414:0.452586)	NA	NA	NA	NA
aphid_c12238	YN	0.0595394	0.0411386	0.690948	0.282719	789	263.414	525.586	NA	36	15	21	NA	NA	0.0472819	3.74751:3.74751:1:1:1:1	0.579951(0.697417:0.509225:0.53321)	NA	NA	NA	NA
aphid_c20462	YN	0.0230963	0.0159299	0.689719	0.733016	171	44.1122	126.888	NA	3	1	2	NA	NA	0.0177786	2:2:1:1:1:1	0.325269(0.314516:0.370968:0.290323)	NA	NA	NA	NA
aphid_c8972	YN	0.0664417	0.045784	0.689086	0.716126	198	62.9092	135.091	NA	10	4	6	NA	NA	0.0523474	2:2:1:1:1:1	0.686567(0.5:0.843284:0.716418)	NA	NA	NA	NA
aphid_c1992	YN	0.037159	0.0254584	0.685121	0.474835	633	104.621	528.379	NA	17	3.77788	13.2221	NA	NA	0.0273923	1.36555:1.36555:1:1:1:1	0.330218(0.439252:0.324766:0.226636)	NA	NA	NA	NA
aphid_rep_c37460	YN	0.0585267	0.0400125	0.683663	0.499784	252	71.8033	180.197	NA	11	4	7	NA	NA	0.0452878	6.48624:6.48624:1:1:1:1	0.399621(0.409091:0.346591:0.443182)	NA	NA	NA	NA
aphid_c4717	YN	0.0389443	0.0263279	0.676041	0.540038	519	132.109	386.891	NA	15	5	10	NA	NA	0.0295393	8.93929:8.93929:1:1:1:1	0.254433(0.303191:0.265957:0.194149)	NA	NA	NA	NA
aphid_c1479	YN	0.0330095	0.0223081	0.675808	0.330284	1176	402.556	773.444	NA	30	13	17	NA	NA	0.0259713	2:2:1:1:1:1	0.355721(0.222637:0.513682:0.330846)	NA	NA	NA	NA
aphid_rep_c53209	YN	0.0630943	0.0426197	0.675492	0.653319	243	49.8632	193.137	NA	11	3	8	NA	NA	0.046821	1.85638:1.85638:1:1:1:1	0.485772(0.493902:0.304878:0.658537)	NA	NA	NA	NA
contig03325	YN	0.0593493	0.0399222	0.672665	0.655172	156	52.5745	103.425	NA	7	3	4	NA	NA	0.0464695	4.08304:4.08304:1:1:1:1	0.570988(0.666667:0.435185:0.611111)	NA	NA	NA	NA
aphid_c14511	YN	0.0475684	0.0317072	0.666561	0.51949	237	43.4507	193.549	NA	8	2	6	NA	NA	0.0346152	1.89979:1.89979:1:1:1:1	0.34375(0.45625:0.30625:0.26875)	NA	NA	NA	NA
aphid_c34908	YN	0.0286183	0.0189991	0.663879	0.531154	285	71.2273	213.773	NA	6	2	4	NA	NA	0.0214031	6.2221:6.2221:1:1:1:1	0.385417(0.427083:0.40625:0.322917)	NA	NA	NA	NA
contig02219	YN	0.0608528	0.0403155	0.662509	0.24674	789	220.146	568.854	NA	35	12.71	22.29	NA	NA	0.0460458	3.23101:3.23101:1:1:1:1	0.363184(0.434701:0.307836:0.347015)	NA	NA	NA	NA
aphid_c9357	YN	0.0596024	0.0393575	0.660334	0.297958	612	194.033	417.967	NA	27	11	16	NA	NA	0.0457761	3.81535:3.81535:1:1:1:1	0.633971(0.691388:0.574163:0.636364)	NA	NA	NA	NA
aphid_rep_c22201	YN	0.028219	0.0184411	0.653498	0.533341	675	180.54	494.46	NA	14	5	9	NA	NA	0.0210563	2.4889:2.4889:1:1:1:1	0.422853(0.406114:0.393013:0.469432)	NA	NA	NA	NA
aphid_rep_c32832	YN	0.0335199	0.0218506	0.651872	0.648777	324	91.5141	232.486	NA	8	3	5	NA	NA	0.0251466	5.76756:5.76756:1:1:1:1	0.444444(0.427928:0.463964:0.441441)	NA	NA	NA	NA
aphid_c330	YN	0.0526145	0.0342374	0.650722	0.483788	258	78.7226	179.277	NA	10	4	6	NA	NA	0.0398447	2:2:1:1:1:1	0.614232(0.713483:0.589888:0.539326)	NA	NA	NA	NA
aphid_c3217	YN	0.0505212	0.0325333	0.643953	0.646491	219	61.5267	157.473	NA	8	3	5	NA	NA	0.0375869	2.99276:2.99276:1:1:1:1	0.367886(0.353659:0.243902:0.506098)	NA	NA	NA	NA
aphid_c3019	YN	0.0623881	0.0401702	0.643876	0.197525	900	233.865	666.135	NA	40	14	26	NA	NA	0.0459435	5.04615:5.04615:1:1:1:1	0.362031(0.385762:0.380795:0.319536)	NA	NA	NA	NA
aphid_c5928	YN	0.022679	0.0145459	0.64138	0.529363	780	224.665	555.335	NA	13	5	8	NA	NA	0.0168885	3.61554:3.61554:1:1:1:1	0.381995(0.39781:0.324818:0.423358)	NA	NA	NA	NA
aphid_c4551	YN	0.0546012	0.0350141	0.641271	0.206531	771	203.508	567.492	NA	30	10.6113	19.3887	NA	NA	0.0401842	3.36557:3.36557:1:1:1:1	0.371429(0.4:0.316071:0.398214)	NA	NA	NA	NA
aphid_c12620	YN	0.0477947	0.0306051	0.640344	0.344432	564	195.78	368.22	NA	20	9	11	NA	NA	0.0365721	15.2655:15.2655:1:1:1:1	0.305556(0.302381:0.27381:0.340476)	NA	NA	NA	NA
aphid_rep_c22746	YN	0.0516735	0.0330015	0.638655	0.476574	297	80.1064	216.894	NA	11	4	7	NA	NA	0.0380377	6.11788:6.11788:1:1:1:1	0.394389(0.381188:0.455446:0.346535)	NA	NA	NA	NA
aphid_rep_c36469	YN	0.0306566	0.0195691	0.638333	0.710262	189	33.2906	155.709	NA	4	1	3	NA	NA	0.0215221	1.74884:1.74884:1:1:1:1	0.307512(0.302817:0.330986:0.288732)	NA	NA	NA	NA
contig01196	YN	0.0543904	0.0345799	0.635772	0.473402	402	76.2413	325.759	NA	15	4	11	NA	NA	0.038337	0.628965:0.628965:1:1:1:1	0.445679(0.562963:0.425926:0.348148)	NA	NA	NA	NA
aphid_c8829	YN	0.0186399	0.0118167	0.633948	0.515618	450	108.695	341.305	NA	6	2	4	NA	NA	0.0134648	1.77029:1.77029:1:1:1:1	0.485043(0.448718:0.477564:0.528846)	NA	NA	NA	NA
aphid_c26929	YN	0.0194794	0.0122998	0.631427	0.514169	432	104.012	327.988	NA	6	2	4	NA	NA	0.0140284	4.06152:4.06152:1:1:1:1	0.352874(0.424138:0.344828:0.289655)	NA	NA	NA	NA
contig00906	YN	0.0273577	0.0172642	0.631056	0.643874	405	111.947	293.053	NA	8	3	5	NA	NA	0.0200542	3.90738:3.90738:1:1:1:1	0.408642(0.403704:0.385185:0.437037)	NA	NA	NA	NA
aphid_c13189	YN	0.016504	0.0104011	0.630217	0.715372	255	61.2604	193.74	NA	3	1	2	NA	NA	0.0118673	2:2:1:1:1:1	0.440217(0.521739:0.418478:0.380435)	NA	NA	NA	NA
aphid_c10196	YN	0.0578548	0.0364458	0.629953	0.236827	675	152.719	522.281	NA	27	8.44426	18.5557	NA	NA	0.0412896	4.26222:4.26222:1:1:1:1	0.347889(0.401747:0.371179:0.270742)	NA	NA	NA	NA
aphid_c2815	YN	0.0707899	0.0445569	0.629425	0.303803	405	103.624	301.376	NA	20	7	13	NA	NA	0.0512689	4.35736:4.35736:1:1:1:1	0.340741(0.359259:0.362963:0.3)	NA	NA	NA	NA
aphid_c296	YN	0.0155047	0.00975689	0.629287	0.512827	543	130.331	412.669	NA	6	2	4	NA	NA	0.0111365	1.00343:1.00343:1:1:1:1	0.453263(0.436508:0.484127:0.439153)	NA	NA	NA	NA
aphid_c29038	YN	0.0462364	0.0290767	0.628871	0.4195	474	157.638	316.362	NA	16	7	9	NA	NA	0.0347835	5.21098:5.21098:1:1:1:1	0.518405(0.527607:0.460123:0.567485)	NA	NA	NA	NA
aphid_c13818	YN	0.0756313	0.0475192	0.6283	0.385251	282	42.1389	239.861	NA	14	3	11	NA	NA	0.05172	3.77817:3.77817:1:1:1:1	0.287234(0.409574:0.281915:0.170213)	NA	NA	NA	NA
aphid_c11163	YN	0.0444769	0.0279402	0.628195	0.323099	552	186.347	365.653	NA	18	8	10	NA	NA	0.0335228	11.6087:11.6087:1:1:1:1	0.505376(0.491935:0.510753:0.513441)	NA	NA	NA	NA
aphid_c26270	YN	0.0390599	0.0245166	0.627666	0.394503	573	158.187	414.813	NA	16	6	10	NA	NA	0.0285315	2.4566:2.4566:1:1:1:1	0.427083(0.520833:0.395833:0.364583)	NA	NA	NA	NA
aphid_c3552	YN	0.0701898	0.0438648	0.624946	0.421763	183	52.3965	130.604	NA	9	3.45667	5.54333	NA	NA	0.0514022	2:2:1:1:1:1	0.45082(0.52459:0.401639:0.42623)	NA	NA	NA	NA
contig03235	YN	0.0405605	0.0252778	0.623212	0.392248	516	153.131	362.869	NA	15	6	9	NA	NA	0.0298131	10.5831:10.5831:1:1:1:1	0.442935(0.486413:0.459239:0.383152)	NA	NA	NA	NA
contig02509	YN	0.026329	0.0163534	0.621117	0.322323	993	311.017	681.983	NA	19	8	11	NA	NA	0.0194778	9.19351:9.19351:1:1:1:1	0.513972(0.534431:0.476048:0.531437)	NA	NA	NA	NA
aphid_c9108	YN	0.0659459	0.0408337	0.6192	0.28064	558	177.225	380.775	NA	26	11	15	NA	NA	0.0488095	12.7037:12.7037:1:1:1:1	0.372549(0.36631:0.393048:0.358289)	NA	NA	NA	NA
aphid_rep_c46447	YN	0.0676361	0.0418143	0.618225	0.298364	453	108.232	344.768	NA	21	7	14	NA	NA	0.0479837	2.44086:2.44086:1:1:1:1	0.360248(0.354037:0.363354:0.363354)	NA	NA	NA	NA
aphid_rep_c39783	YN	0.0536671	0.0331407	0.617523	0.509328	162	38.616	123.384	NA	6	2	4	NA	NA	0.0380336	2:2:1:1:1:1	0.35(0.333333:0.35:0.366667)	NA	NA	NA	NA
aphid_c26090	YN	0.0619724	0.0381335	0.61533	0.493424	195	33.6241	161.376	NA	8	2	6	NA	NA	0.0422441	2:2:1:1:1:1	0.353535(0.477273:0.386364:0.19697)	NA	NA	NA	NA
aphid_c1392	YN	0.0572826	0.0347995	0.607506	0.515421	297	90.8215	206.178	NA	12	5	7	NA	NA	0.0416748	6.98174:6.98174:1:1:1:1	0.435(0.41:0.41:0.485)	NA	NA	NA	NA
aphid_c38188	YN	0.0697141	0.0423224	0.607086	0.373702	264	45.1282	218.872	NA	12	3	9	NA	NA	0.0470048	1.75757:1.75757:1:1:1:1	0.322097(0.404494:0.331461:0.230337)	NA	NA	NA	NA
aphid_c32884	YN	0.0494976	0.0299519	0.605118	0.4635	288	83.5079	204.492	NA	10	4	6	NA	NA	0.0356193	2.05142:2.05142:1:1:1:1	0.412037(0.50463:0.277778:0.453704)	NA	NA	NA	NA
aphid_c15765	YN	0.0520566	0.0313158	0.601571	0.24377	669	179.771	489.229	NA	24	9	15	NA	NA	0.0368892	4.3262:4.3262:1:1:1:1	0.398356(0.455157:0.327354:0.412556)	NA	NA	NA	NA
aphid_c35324	YN	0.0670345	0.0403258	0.601568	0.480879	210	31.1886	178.811	NA	9	2	7	NA	NA	0.0442925	0.623211:0.623211:1:1:1:1	0.329588(0.202247:0.370787:0.41573)	NA	NA	NA	NA
aphid_c18863	YN	0.0646025	0.038799	0.60058	0.346137	453	81.8362	371.164	NA	19	5	14	NA	NA	0.0434605	3.27354:3.27354:1:1:1:1	0.313466(0.360927:0.34106:0.238411)	NA	NA	NA	NA
aphid_c16513	YN	0.0708978	0.0425506	0.600167	0.462622	180	59.1279	120.872	NA	9	4	5	NA	NA	0.0518623	2:2:1:1:1:1	0.460784(0.382353:0.573529:0.426471)	NA	NA	NA	NA
aphid_c5600	YN	0.0393135	0.0235087	0.59798	0.0754023	1500	418.241	1081.76	NA	41	16	25	NA	NA	0.0279155	4.5105:4.5105:1:1:1:1	0.356698(0.383178:0.329907:0.357009)	NA	NA	NA	NA
aphid_c1137	YN	0.0558484	0.0333036	0.596322	0.0813363	1329	374.432	954.568	NA	51	20	31	NA	NA	0.0396554	3.97275:3.97275:1:1:1:1	0.49076(0.453092:0.492537:0.526652)	NA	NA	NA	NA
contig01597	YN	0.0466517	0.0277983	0.595869	0.637382	177	66.7814	110.219	NA	6	3	3	NA	NA	0.0349116	4.4901:4.4901:1:1:1:1	0.622951(0.827869:0.631148:0.409836)	NA	NA	NA	NA
aphid_c2896	YN	0.0466517	0.0277983	0.595869	0.637382	177	66.7814	110.219	NA	6	3	3	NA	NA	0.0349116	4.4901:4.4901:1:1:1:1	0.622951(0.827869:0.631148:0.409836)	NA	NA	NA	NA
aphid_c14391	YN	0.0186576	0.011109	0.595414	0.512853	816	271.334	544.666	NA	11	5	6	NA	NA	0.0136191	7.70999:7.70999:1:1:1:1	0.547009(0.639194:0.465201:0.53663)	NA	NA	NA	NA
aphid_c14447	YN	0.0524361	0.0311792	0.594612	0.509415	138	39.4905	98.5095	NA	5	2	3	NA	NA	0.0372621	4.27384:4.27384:1:1:1:1	0.308458(0.126866:0.455224:0.343284)	NA	NA	NA	NA
aphid_c27103	YN	0.0407293	0.0240645	0.590839	0.456818	441	101.092	339.908	NA	12	4	8	NA	NA	0.0278846	2:2:1:1:1:1	0.290828(0.315436:0.224832:0.332215)	NA	NA	NA	NA
contig02843	YN	0.0289737	0.017101	0.590224	0.362847	579	105.555	473.445	NA	11	3	8	NA	NA	0.0192655	2.54451:2.54451:1:1:1:1	0.34456(0.440415:0.362694:0.23057)	NA	NA	NA	NA
aphid_c5869	YN	0.0330958	0.0194813	0.588634	0.208248	1104	373.036	730.964	NA	26	12	14	NA	NA	0.0240815	15.9111:15.9111:1:1:1:1	0.477394(0.570479:0.412234:0.449468)	NA	NA	NA	NA
contig01446	YN	0.0485515	0.0285443	0.587918	0.37644	414	128.15	285.85	NA	14	6	8	NA	NA	0.0347373	3.50798:3.50798:1:1:1:1	0.560714(0.55:0.564286:0.567857)	NA	NA	NA	NA
aphid_c18158	YN	0.0585282	0.0344045	0.587828	0.376396	375	106.567	268.433	NA	15	6	9	NA	NA	0.04126	4.97714:4.97714:1:1:1:1	0.546296(0.583333:0.404762:0.650794)	NA	NA	NA	NA
aphid_c17182	YN	0.0218339	0.0128232	0.587305	0.703683	204	46.5847	157.415	NA	3	1	2	NA	NA	0.0148808	1.83711:1.83711:1:1:1:1	0.384977(0.464789:0.330986:0.359155)	NA	NA	NA	NA
aphid_c17670	YN	0.0426294	0.0250256	0.587049	0.343907	447	121.629	325.371	NA	13	5	8	NA	NA	0.0298156	7.60014:7.60014:1:1:1:1	0.318889(0.356667:0.296667:0.303333)	NA	NA	NA	NA
aphid_c14847	YN	0.0516596	0.0302576	0.585711	0.305828	501	162.1	338.9	NA	18	8	10	NA	NA	0.0371823	14.2451:14.2451:1:1:1:1	0.487026(0.535928:0.290419:0.634731)	NA	NA	NA	NA
contig02458	YN	0.0569852	0.0333637	0.58548	0.245487	810	166.33	643.67	NA	30	9	21	NA	NA	0.0382143	1.31661:1.31661:1:1:1:1	0.412918(0.451557:0.392734:0.394464)	NA	NA	NA	NA
contig00919	YN	0.0237734	0.0138906	0.58429	0.343303	723	214.031	508.969	NA	12	5	7	NA	NA	0.0168162	2.74385:2.74385:1:1:1:1	0.377778(0.296078:0.354902:0.482353)	NA	NA	NA	NA
aphid_c11978	YN	0.0516371	0.0301306	0.583506	0.340696	339	100.49	238.51	NA	12	5	7	NA	NA	0.0365058	10.8461:10.8461:1:1:1:1	0.502849(0.504274:0.581197:0.423077)	NA	NA	NA	NA
contig01597	YN	0.0465107	0.0270967	0.582591	0.633872	180	66.983	113.017	NA	6	3	3	NA	NA	0.0343212	4.38629:4.38629:1:1:1:1	0.612903(0.814516:0.620968:0.403226)	NA	NA	NA	NA
aphid_c2896	YN	0.0465107	0.0270967	0.582591	0.633872	180	66.983	113.017	NA	6	3	3	NA	NA	0.0343212	4.38629:4.38629:1:1:1:1	0.612903(0.814516:0.620968:0.403226)	NA	NA	NA	NA
aphid_c14053	YN	0.0592768	0.0341507	0.576123	0.179851	657	176.62	480.38	NA	26	10	16	NA	NA	0.0409053	6.14718:6.14718:1:1:1:1	0.371408(0.37931:0.400862:0.334052)	NA	NA	NA	NA
aphid_c2686	YN	0.0725316	0.0417776	0.575991	0.346053	168	41.357	126.643	NA	8	2.8592	5.1408	NA	NA	0.0493483	2.0968:2.0968:1:1:1:1	0.386905(0.526786:0.366071:0.267857)	NA	NA	NA	NA
aphid_c9152	YN	0.0564897	0.0324918	0.57518	0.281629	477	130.227	346.773	NA	18	7	11	NA	NA	0.0390435	3.84272:3.84272:1:1:1:1	0.412998(0.424528:0.367925:0.446541)	NA	NA	NA	NA
aphid_c13639	YN	0.0515966	0.0294964	0.571674	0.377435	468	121.608	346.392	NA	16	6	10	NA	NA	0.0352391	12.0118:12.0118:1:1:1:1	0.29594(0.407051:0.25:0.230769)	NA	NA	NA	NA
aphid_c5336	YN	0.0653436	0.0373273	0.571247	0.11642	786	208.608	577.392	NA	34	13	21	NA	NA	0.044763	1.88582:1.88582:1:1:1:1	0.496902(0.553903:0.462825:0.473978)	NA	NA	NA	NA
aphid_c7809	YN	0.0315773	0.0179801	0.569399	0.371956	645	194.182	450.818	NA	14	6	8	NA	NA	0.0220737	3.17681:3.17681:1:1:1:1	0.582232(0.502203:0.647577:0.596916)	NA	NA	NA	NA
aphid_c15503	YN	0.0636878	0.0362152	0.568637	0.349322	276	49.1331	226.867	NA	11	3	8	NA	NA	0.0411058	5.30761:5.30761:1:1:1:1	0.295699(0.38172:0.290323:0.215054)	NA	NA	NA	NA
aphid_c13473	YN	0.0495468	0.0280377	0.565884	0.369677	417	125.767	291.233	NA	14	6	8	NA	NA	0.0345248	9.34325:9.34325:1:1:1:1	0.401679(0.478417:0.352518:0.374101)	NA	NA	NA	NA
aphid_c7639	YN	0.0390808	0.0220426	0.564025	0.438555	339	102.614	236.386	NA	9	3.88437	5.11563	NA	NA	0.0272	7.24168:7.24168:1:1:1:1	0.434211(0.425439:0.451754:0.425439)	NA	NA	NA	NA
contig00056	YN	0.045283	0.025536	0.56392	0.121668	1002	322.444	679.556	NA	31	14	17	NA	NA	0.0318906	9.10299:9.10299:1:1:1:1	0.590338(0.614493:0.55942:0.597101)	NA	NA	NA	NA
aphid_c13125	YN	0.065337	0.0366463	0.560882	0.369328	348	95.8896	252.11	NA	15	6	9	NA	NA	0.0445519	3.45774:3.45774:1:1:1:1	0.384298(0.421488:0.334711:0.396694)	NA	NA	NA	NA
aphid_c37861	YN	0.07725	0.0430796	0.557664	0.267739	342	55.1284	286.872	NA	16	4	12	NA	NA	0.0485876	2.0166:2.0166:1:1:1:1	0.273913(0.404348:0.247826:0.169565)	NA	NA	NA	NA
aphid_c11741	YN	0.0710706	0.0395226	0.556104	0.315726	285	72.8615	212.138	NA	13	4.87475	8.12525	NA	NA	0.047588	6.54703:6.54703:1:1:1:1	0.315972(0.369792:0.317708:0.260417)	NA	NA	NA	NA
aphid_c28839	YN	0.0245948	0.0136611	0.555446	0.372463	420	123.988	296.012	NA	7	3	4	NA	NA	0.0168888	5.94771:5.94771:1:1:1:1	0.43424(0.493197:0.404762:0.404762)	NA	NA	NA	NA
aphid_c20609	YN	0.0166743	0.00922478	0.553233	0.691632	279	60.6416	218.358	NA	3	1	2	NA	NA	0.010844	2:2:1:1:1:1	0.322695(0.287234:0.324468:0.356383)	NA	NA	NA	NA
contig01496	YN	0.0513393	0.0283972	0.553127	0.110889	900	276.982	623.018	NA	31	13.6873	17.3127	NA	NA	0.0354578	5.05427:5.05427:1:1:1:1	0.514161(0.513072:0.547386:0.482026)	NA	NA	NA	NA
aphid_c29927	YN	0.0517423	0.028596	0.552663	0.334425	381	60.0027	320.997	NA	12	3	9	NA	NA	0.0322413	2.51608:2.51608:1:1:1:1	0.317585(0.429134:0.326772:0.19685)	NA	NA	NA	NA
aphid_c12583	YN	0.0598018	0.0330237	0.55222	0.182994	627	193.001	433.999	NA	25	11	14	NA	NA	0.0412665	3.31638:3.31638:1:1:1:1	0.506319(0.582938:0.542654:0.393365)	NA	NA	NA	NA
aphid_c32821	YN	0.056206	0.0309532	0.55071	0.322472	357	92.559	264.441	NA	13	5	8	NA	NA	0.0375005	3.56801:3.56801:1:1:1:1	0.348485(0.287879:0.416667:0.340909)	NA	NA	NA	NA
aphid_c20049	YN	0.0295326	0.016243	0.550002	0.288682	159	34.5319	124.468	NA	3	1	2	NA	NA	0.0191293	2:2:1:1:1:1	0.399371(0.584906:0.339623:0.273585)	NA	NA	NA	NA
aphid_c19353	YN	0.0747971	0.0410871	0.549314	0.272713	282	56.8606	225.139	NA	13	4	9	NA	NA	0.0478841	1.00056:1.00056:1:1:1:1	0.38835(0.354369:0.402913:0.407767)	NA	NA	NA	NA
aphid_c1481	YN	0.0748873	0.0410955	0.548764	0.355475	168	42.0935	125.907	NA	8	3	5	NA	NA	0.0495622	8.51731:8.51731:1:1:1:1	0.380952(0.473214:0.321429:0.348214)	NA	NA	NA	NA
aphid_c15155	YN	0.0315917	0.0172014	0.544493	0.365959	333	97.2546	235.745	NA	7	3	4	NA	NA	0.0214042	5.33314:5.33314:1:1:1:1	0.434524(0.459821:0.4375:0.40625)	NA	NA	NA	NA
aphid_c7599	YN	0.0230394	0.0125251	0.543638	0.47992	330	88.2151	241.785	NA	5	2	3	NA	NA	0.0153357	4.01051:4.01051:1:1:1:1	0.47807(0.54386:0.513158:0.377193)	NA	NA	NA	NA
contig02143	YN	0.0664873	0.0360793	0.54265	0.357839	294	94.4638	199.536	NA	13	6	7	NA	NA	0.0458496	4.60414:4.60414:1:1:1:1	0.537415(0.576531:0.535714:0.5)	NA	NA	NA	NA
aphid_c9874	YN	0.026503	0.0143683	0.542139	0.341205	537	115.207	421.793	NA	9	3	6	NA	NA	0.0169716	3.10927:3.10927:1:1:1:1	0.343519(0.447222:0.316667:0.266667)	NA	NA	NA	NA
aphid_c18424	YN	0.0463518	0.0250366	0.540143	0.466128	207	44.4953	162.505	NA	6	2	4	NA	NA	0.0296184	1.00841:1.00841:1:1:1:1	0.402222(0.366667:0.386667:0.453333)	NA	NA	NA	NA
contig01205	YN	0.024922	0.0133502	0.535678	0.686859	192	40.7955	151.205	NA	3	1	2	NA	NA	0.0158089	2:2:1:1:1:1	0.367188(0.4375:0.328125:0.335938)	NA	NA	NA	NA
contig03352	YN	0.0473697	0.0253659	0.535488	0.235785	492	130.705	361.295	NA	15	6	9	NA	NA	0.0312114	2.35481:2.35481:1:1:1:1	0.424797(0.448171:0.411585:0.414634)	NA	NA	NA	NA
aphid_c16282	YN	0.0509269	0.0271606	0.533326	0.346906	249	61.2315	187.768	NA	8	3	5	NA	NA	0.033005	6.82552:6.82552:1:1:1:1	0.384314(0.505882:0.435294:0.211765)	NA	NA	NA	NA
aphid_c12270	YN	0.0272258	0.0144653	0.531308	0.460079	354	74.8011	279.199	NA	6	2	4	NA	NA	0.0171616	2:2:1:1:1:1	0.397759(0.407563:0.432773:0.352941)	NA	NA	NA	NA
aphid_c531	YN	0.035406	0.0188049	0.531122	0.197438	720	233.248	486.752	NA	17	8	9	NA	NA	0.0241829	14.2003:14.2003:1:1:1:1	0.385932(0.41635:0.38403:0.357414)	NA	NA	NA	NA
aphid_c34513	YN	0.0622929	0.0330579	0.530686	0.332917	237	50.1873	186.813	NA	9	3	6	NA	NA	0.0392487	2:2:1:1:1:1	0.335417(0.4:0.375:0.23125)	NA	NA	NA	NA
aphid_c5857	YN	0.0391201	0.0207576	0.530612	0.177895	771	184.509	586.491	NA	19	7	12	NA	NA	0.025152	2.30932:2.30932:1:1:1:1	0.397661(0.401754:0.405263:0.385965)	NA	NA	NA	NA
contig03198	YN	0.0533131	0.0281435	0.527891	0.178595	564	145.252	418.748	NA	19	7.4485	11.5515	NA	NA	0.0346256	11.1212:11.1212:1:1:1:1	0.397163(0.523936:0.37234:0.295213)	NA	NA	NA	NA
aphid_c9606	YN	0.0692115	0.0360775	0.521265	0.231238	291	90.7523	200.248	NA	13	6	7	NA	NA	0.0464108	10.1859:10.1859:1:1:1:1	0.457096(0.480198:0.445545:0.445545)	NA	NA	NA	NA
aphid_c11651	YN	0.0207114	0.0107868	0.520817	0.320793	801	147.181	653.819	NA	10	3	7	NA	NA	0.0126104	1.52252:1.52252:1:1:1:1	0.335199(0.36194:0.326493:0.317164)	NA	NA	NA	NA
aphid_c35862	YN	0.0332818	0.017303	0.519893	0.445893	354	61.5268	292.473	NA	7	2	5	NA	NA	0.0200802	0.694703:0.694703:1:1:1:1	0.325137(0.372951:0.295082:0.307377)	NA	NA	NA	NA
aphid_c32582	YN	0.0442527	0.0230061	0.51988	0.335656	291	69.9289	221.071	NA	8	3	5	NA	NA	0.0281118	3.17856:3.17856:1:1:1:1	0.32381(0.261905:0.271429:0.438095)	NA	NA	NA	NA
aphid_c8179	YN	0.0491259	0.0255233	0.519547	0.150265	696	202.586	493.414	NA	22	9.63219	12.3678	NA	NA	0.0323933	2.92533:2.92533:1:1:1:1	0.485095(0.48374:0.504065:0.46748)	NA	NA	NA	NA
aphid_rep_c23083	YN	0.00887758	0.00459725	0.517849	0.482751	663	226.623	436.377	NA	4	2	2	NA	NA	0.00606033	2:2:1:1:1:1	0.636637(0.637387:0.641892:0.630631)	NA	NA	NA	NA
aphid_c10313	YN	0.0782927	0.0405412	0.517816	0.108259	624	192.309	431.691	NA	31	14	17	NA	NA	0.0521757	3.20748:3.20748:1:1:1:1	0.551282(0.507212:0.555288:0.591346)	NA	NA	NA	NA
aphid_c516	YN	0.0596162	0.0308658	0.517742	0.184131	519	87.6682	431.332	NA	18	5	13	NA	NA	0.0357222	8.72201:8.72201:1:1:1:1	0.299615(0.404624:0.33237:0.16185)	NA	NA	NA	NA
aphid_c29361	YN	0.0708809	0.0365	0.514948	0.191319	486	120.252	365.748	NA	21	8	13	NA	NA	0.0450069	5.62844:5.62844:1:1:1:1	0.341513(0.42638:0.331288:0.266871)	NA	NA	NA	NA
contig03404	YN	0.0613064	0.0315315	0.514327	0.306387	312	84.9362	227.064	NA	12	5	7	NA	NA	0.0396372	5.58384:5.58384:1:1:1:1	0.507788(0.5:0.439252:0.584112)	NA	NA	NA	NA
aphid_c8004	YN	0.0820743	0.042203	0.514205	0.102053	645	128.193	516.807	NA	31	9.8549	21.1451	NA	NA	0.0501274	4.48767:4.48767:1:1:1:1	0.331783(0.439535:0.327907:0.227907)	NA	NA	NA	NA
aphid_rep_c23083	YN	0.00889007	0.00456247	0.513209	0.480211	666	226.306	439.694	NA	4	2	2	NA	NA	0.00603298	2:2:1:1:1:1	0.636637(0.637387:0.641892:0.630631)	NA	NA	NA	NA
aphid_c9753	YN	0.0426655	0.0217203	0.509083	0.223219	660	146.038	513.962	NA	17	6	11	NA	NA	0.0263548	2.56547:2.56547:1:1:1:1	0.35942(0.428261:0.33913:0.31087)	NA	NA	NA	NA
aphid_c14296	YN	0.0808407	0.0411235	0.508699	0.130608	525	113.225	411.775	NA	25	8.54312	16.4569	NA	NA	0.0496892	2.28123:2.28123:1:1:1:1	0.34(0.462857:0.271429:0.285714)	NA	NA	NA	NA
aphid_c20452	YN	0.0388831	0.0197476	0.507871	0.460231	207	52.7811	154.219	NA	5	2	3	NA	NA	0.0246268	2:2:1:1:1:1	0.414474(0.348684:0.375:0.519737)	NA	NA	NA	NA
aphid_c1625	YN	0.0577489	0.0292268	0.506101	0.169655	477	127.534	349.466	NA	17	7	10	NA	NA	0.0368526	3.42255:3.42255:1:1:1:1	0.414046(0.427673:0.367925:0.446541)	NA	NA	NA	NA
aphid_c10306	YN	0.0608194	0.0307743	0.505995	0.0777224	747	198.251	548.749	NA	28	11.4727	16.5273	NA	NA	0.0387481	4.4672:4.4672:1:1:1:1	0.496063(0.437008:0.427165:0.624016)	NA	NA	NA	NA
aphid_c21270	YN	0.0345757	0.017468	0.505212	0.336456	321	88.7815	232.219	NA	7	3	4	NA	NA	0.0221996	4.93515:4.93515:1:1:1:1	0.415902(0.472477:0.362385:0.412844)	NA	NA	NA	NA
aphid_c31171	YN	0.0541433	0.0273257	0.504692	0.437929	225	38.2884	186.712	NA	7	2	5	NA	NA	0.0318892	2:2:1:1:1:1	0.255411(0.344156:0.220779:0.201299)	NA	NA	NA	NA
aphid_c32520	YN	0.0501047	0.0252666	0.504276	0.32347	264	61.8969	202.103	NA	8	3	5	NA	NA	0.0310901	8.46958:8.46958:1:1:1:1	0.383333(0.461111:0.361111:0.327778)	NA	NA	NA	NA
aphid_rep_c38222	YN	0.0568582	0.0286559	0.503988	0.304251	342	92.2114	249.789	NA	12	5	7	NA	NA	0.0362599	4.15058:4.15058:1:1:1:1	0.444444(0.4875:0.433333:0.4125)	NA	NA	NA	NA
aphid_c37271	YN	0.0547074	0.0275653	0.503869	0.120655	819	152.99	666.01	NA	26	8	18	NA	NA	0.0326355	2.81653:2.81653:1:1:1:1	0.3(0.390909:0.292727:0.216364)	NA	NA	NA	NA
aphid_c20183	YN	0.0634054	0.0318673	0.502595	0.303129	339	82.5333	256.467	NA	13	5	8	NA	NA	0.0395456	1.45305:1.45305:1:1:1:1	0.537037(0.594017:0.42735:0.589744)	NA	NA	NA	NA
aphid_c20064	YN	0.0812202	0.0407087	0.501213	0.216176	306	77.9454	228.055	NA	15	6	9	NA	NA	0.0510279	3.88809:3.88809:1:1:1:1	0.316993(0.372549:0.279412:0.29902)	NA	NA	NA	NA
aphid_c6105	YN	0.0647917	0.0324646	0.501062	0.148413	447	162.894	284.106	NA	19	10	9	NA	NA	0.0442452	6.23569:6.23569:1:1:1:1	0.604857(0.682119:0.559603:0.572848)	NA	NA	NA	NA
aphid_c37418	YN	0.0226925	0.0113684	0.500977	0.674403	222	44.7375	177.263	NA	3	1	2	NA	NA	0.0136505	2:2:1:1:1:1	0.290043(0.337662:0.25974:0.272727)	NA	NA	NA	NA
aphid_c10748	YN	0.00324424	0.00161962	0.49923	0.649082	927	308.906	618.094	NA	2	1	1	NA	NA	0.002161	2:2:1:1:1:1	0.389428(0.326861:0.461165:0.380259)	NA	NA	NA	NA
aphid_c17341	YN	0.0592429	0.0295426	0.498669	0.227106	315	106.65	208.35	NA	12	6	6	NA	NA	0.0395983	10.3147:10.3147:1:1:1:1	0.44081(0.504673:0.294393:0.523364)	NA	NA	NA	NA
aphid_c13123	YN	0.0732895	0.03645	0.497343	0.306578	240	42.9661	197.034	NA	10	3	7	NA	NA	0.0430452	0.980095:0.980095:1:1:1:1	0.3875(0.45625:0.2625:0.44375)	NA	NA	NA	NA
contig03481	YN	0.0771362	0.0382881	0.49637	0.250907	216	55.1821	160.818	NA	10	4	6	NA	NA	0.0482128	3.37858:3.37858:1:1:1:1	0.393519(0.409722:0.388889:0.381944)	NA	NA	NA	NA
aphid_c35542	YN	0.0400038	0.0198038	0.495049	0.331594	282	77.2984	204.702	NA	7	3	4	NA	NA	0.0253408	2.15318:2.15318:1:1:1:1	0.392361(0.494792:0.296875:0.385417)	NA	NA	NA	NA
aphid_c26994	YN	0.0506089	0.0249801	0.493591	0.217977	450	123.838	326.162	NA	14	6	8	NA	NA	0.032033	3.87808:3.87808:1:1:1:1	0.330169(0.310127:0.338608:0.341772)	NA	NA	NA	NA
aphid_c17072	YN	0.070187	0.0344767	0.491212	0.172921	432	75.7914	356.209	NA	17	5	12	NA	NA	0.0407418	1.34453:1.34453:1:1:1:1	0.567352(0.520548:0.40411:0.777397)	NA	NA	NA	NA
aphid_c5083	YN	0.0734891	0.0359089	0.488629	0.225654	315	57.8972	257.103	NA	13	4	9	NA	NA	0.0428162	2.82008:2.82008:1:1:1:1	0.325545(0.415888:0.317757:0.242991)	NA	NA	NA	NA
aphid_c13946	YN	0.0544079	0.0265548	0.488069	0.133132	558	173.671	384.329	NA	19	9	10	NA	NA	0.0352238	5.88549:5.88549:1:1:1:1	0.668449(0.721925:0.590909:0.692513)	NA	NA	NA	NA
aphid_c39680	YN	0.0719611	0.0351085	0.487882	0.212457	438	58.8059	379.194	NA	17	4	13	NA	NA	0.0400564	3.07236:3.07236:1:1:1:1	0.269575(0.365772:0.328859:0.114094)	NA	NA	NA	NA
aphid_c12156	YN	0.0632272	0.0307408	0.486196	0.296158	315	82.4601	232.54	NA	12	5	7	NA	NA	0.039245	3.25314:3.25314:1:1:1:1	0.341195(0.353774:0.330189:0.339623)	NA	NA	NA	NA
aphid_c27712	YN	0.0277184	0.0134405	0.484895	0.310286	486	110.319	375.681	NA	8	3	5	NA	NA	0.0166815	3.23741:3.23741:1:1:1:1	0.31893(0.348765:0.342593:0.265432)	NA	NA	NA	NA
aphid_rep_c41338	YN	0.028613	0.0138463	0.483916	0.321148	399	106.9	292.1	NA	7	3	4	NA	NA	0.0178026	5.31177:5.31177:1:1:1:1	0.418889(0.346667:0.37:0.54)	NA	NA	NA	NA
contig01716	YN	0.0798733	0.0385952	0.483205	0.0868188	573	120.41	452.59	NA	26	9	17	NA	NA	0.0472694	3.74708:3.74708:1:1:1:1	0.342454(0.405473:0.378109:0.243781)	NA	NA	NA	NA
aphid_c2217	YN	0.0669712	0.0323001	0.482298	0.174042	411	124.867	286.133	NA	17	8	9	NA	NA	0.0428336	12.1518:12.1518:1:1:1:1	0.428224(0.562044:0.364964:0.357664)	NA	NA	NA	NA
aphid_c2273	YN	0.0463574	0.0223271	0.48163	0.0666479	1044	314.508	729.492	NA	30	14	16	NA	NA	0.0295663	9.15715:9.15715:1:1:1:1	0.419907(0.461111:0.393056:0.405556)	NA	NA	NA	NA
aphid_c2475	YN	0.0304674	0.0145909	0.478901	0.0533826	1719	403.67	1315.33	NA	31	12	19	NA	NA	0.0183192	1.94108:1.94108:1:1:1:1	0.381347(0.42053:0.347682:0.375828)	NA	NA	NA	NA
aphid_c12054	YN	0.0609202	0.0291118	0.477868	0.0955965	594	172.659	421.341	NA	22	10	12	NA	NA	0.0383576	5.77525:5.77525:1:1:1:1	0.428333(0.5:0.425:0.36)	NA	NA	NA	NA
aphid_rep_c34982	YN	0.100914	0.0474892	0.470591	0.259455	165	29.2295	135.77	NA	9	2.75553	6.24447	NA	NA	0.0569534	0.688178:0.688178:1:1:1:1	0.386111(0.391667:0.358333:0.408333)	NA	NA	NA	NA
aphid_c20567	YN	0.0413188	0.0194374	0.470425	0.331492	231	74.6246	156.375	NA	6	3	3	NA	NA	0.0265062	1.21368:1.21368:1:1:1:1	0.620482(0.813253:0.578313:0.46988)	NA	NA	NA	NA
aphid_c19154	YN	0.0755672	0.0354543	0.469176	0.205222	288	84.2009	203.799	NA	13	6	7	NA	NA	0.0471819	4.8072:4.8072:1:1:1:1	0.338488(0.371134:0.319588:0.324742)	NA	NA	NA	NA
aphid_c10036	YN	0.0826422	0.03867	0.467921	0.147523	489	90.6171	398.383	NA	22	7	15	NA	NA	0.0468185	1.72495:1.72495:1:1:1:1	0.349693(0.380368:0.392638:0.276074)	NA	NA	NA	NA
contig01399	YN	0.0823864	0.0383769	0.465815	0.06581	516	140.985	375.015	NA	25	11	14	NA	NA	0.0504014	3.08035:3.08035:1:1:1:1	0.412791(0.505814:0.34593:0.386628)	NA	NA	NA	NA
aphid_c27004	YN	0.0533426	0.0247007	0.463058	0.123326	588	176.212	411.788	NA	19	9	10	NA	NA	0.0332841	3.86133:3.86133:1:1:1:1	0.487685(0.551724:0.416256:0.495074)	NA	NA	NA	NA
aphid_c17773	YN	0.0430663	0.0198922	0.461897	0.296466	327	71.9987	255.001	NA	8	3	5	NA	NA	0.0249947	6.60058:6.60058:1:1:1:1	0.312121(0.404545:0.309091:0.222727)	NA	NA	NA	NA
aphid_c35528	YN	0.0585066	0.0270204	0.461835	0.282863	318	53.3929	264.607	NA	10	3	7	NA	NA	0.032307	4.34783:4.34783:1:1:1:1	0.345912(0.528302:0.301887:0.207547)	NA	NA	NA	NA
contig00109	YN	0.0712236	0.0325338	0.456785	0.0546559	729	194.083	534.917	NA	30	13	17	NA	NA	0.0428343	4.15069:4.15069:1:1:1:1	0.538(0.488:0.484:0.642)	NA	NA	NA	NA
aphid_c36120	YN	0.033075	0.0150692	0.455609	0.290896	429	92.9902	336.01	NA	8	3	5	NA	NA	0.0189722	7.52818:7.52818:1:1:1:1	0.329861(0.479167:0.291667:0.21875)	NA	NA	NA	NA
aphid_c4784	YN	0.0602473	0.0273783	0.454432	0.0419186	975	192.563	782.437	NA	32	11	21	NA	NA	0.0338699	3.29174:3.29174:1:1:1:1	0.281792(0.316474:0.312139:0.216763)	NA	NA	NA	NA
aphid_c30483	YN	0.0356649	0.0161915	0.453991	0.64407	216	28.7108	187.289	NA	4	1	3	NA	NA	0.0187799	2:2:1:1:1:1	0.24359(0.307692:0.224359:0.198718)	NA	NA	NA	NA
aphid_c26544	YN	0.0701859	0.0318088	0.453208	0.306321	174	45.4125	128.588	NA	7	3	4	NA	NA	0.0418249	1.44356:1.44356:1:1:1:1	0.674731(0.435484:0.806452:0.782258)	NA	NA	NA	NA
aphid_c19245	YN	0.0505851	0.0228744	0.452196	0.200886	435	123.944	311.056	NA	13	6	7	NA	NA	0.03077	4.76324:4.76324:1:1:1:1	0.329909(0.386986:0.308219:0.294521)	NA	NA	NA	NA
aphid_c26830	YN	0.0651804	0.0294508	0.451835	0.27952	291	48.4539	242.546	NA	10	3	7	NA	NA	0.0354001	1.95662:1.95662:1:1:1:1	0.345361(0.386598:0.381443:0.268041)	NA	NA	NA	NA
aphid_c6196	YN	0.0314476	0.0142088	0.451824	0.287907	453	97.4108	355.589	NA	8	3	5	NA	NA	0.0179157	2.2783:2.2783:1:1:1:1	0.385163(0.460366:0.368902:0.32622)	NA	NA	NA	NA
aphid_c32359	YN	0.0585733	0.0264263	0.451167	0.139723	363	85.5705	277.429	NA	12	4.80121	7.19879	NA	NA	0.0340044	6.68216:6.68216:1:1:1:1	0.295699(0.375:0.233871:0.278226)	NA	NA	NA	NA
aphid_c2491	YN	0.0381849	0.017221	0.450991	0.0400794	1497	378.436	1118.56	NA	33	14	19	NA	NA	0.0225206	5.16712:5.16712:1:1:1:1	0.347932(0.309307:0.410584:0.323905)	NA	NA	NA	NA
aphid_c15695	YN	0.0570776	0.0256536	0.449452	0.0779914	642	166.03	475.97	NA	21	9	12	NA	NA	0.0337803	4.97126:4.97126:1:1:1:1	0.423135(0.531963:0.410959:0.326484)	NA	NA	NA	NA
aphid_c11800	YN	0.0807421	0.0362615	0.449102	0.139176	375	91.843	283.157	NA	17	7	10	NA	NA	0.0471554	4.11786:4.11786:1:1:1:1	0.370079(0.488189:0.314961:0.307087)	NA	NA	NA	NA
aphid_c2108	YN	0.0806093	0.0361341	0.448262	0.285424	180	66.6132	113.387	NA	9	5	4	NA	NA	0.0525932	25.6849:25.6849:1:1:1:1	0.505556(0.566667:0.816667:0.133333)	NA	NA	NA	NA
aphid_c1783	YN	0.0606396	0.0271547	0.447805	0.0820847	591	170.898	420.102	NA	21	9.81158	11.1884	NA	NA	0.0368375	3.58189:3.58189:1:1:1:1	0.453333(0.585:0.3925:0.3825)	NA	NA	NA	NA
aphid_c32259	YN	0.0458809	0.0204595	0.445926	0.276626	366	67.4071	298.593	NA	9	3	6	NA	NA	0.0251414	2:2:1:1:1:1	0.331989(0.399194:0.350806:0.245968)	NA	NA	NA	NA
contig01797	YN	0.0695905	0.0309916	0.445342	0.207015	258	60.187	197.813	NA	10	4	6	NA	NA	0.039996	1.27393:1.27393:1:1:1:1	0.425287(0.528736:0.362069:0.385057)	NA	NA	NA	NA
aphid_c3084	YN	0.0762053	0.0338337	0.443981	0.164567	252	69.4297	182.57	NA	11	5	6	NA	NA	0.0455076	6.64251:6.64251:1:1:1:1	0.447566(0.516854:0.382022:0.44382)	NA	NA	NA	NA
aphid_c11056	YN	0.0343793	0.015208	0.442359	0.198428	585	119.66	465.34	NA	11	4	7	NA	NA	0.0191294	7.49497:7.49497:1:1:1:1	0.294416(0.322335:0.345178:0.215736)	NA	NA	NA	NA
aphid_c20601	YN	0.0751687	0.033112	0.440502	0.096793	453	112.05	340.95	NA	19	8	11	NA	NA	0.0435147	7.11349:7.11349:1:1:1:1	0.36129(0.429032:0.387097:0.267742)	NA	NA	NA	NA
aphid_c1640	YN	0.0393409	0.0173221	0.440307	0.0229079	1326	446.768	879.232	NA	32	17	15	NA	NA	0.0247409	11.7809:11.7809:1:1:1:1	0.487407(0.388889:0.597778:0.475556)	NA	NA	NA	NA
aphid_c11359	YN	0.0638745	0.0279811	0.438064	0.278407	264	81.6591	182.341	NA	10	5	5	NA	NA	0.0390835	3.06513:3.06513:1:1:1:1	0.511236(0.617978:0.331461:0.58427)	NA	NA	NA	NA
contig02107	YN	0.059135	0.0259043	0.438054	0.290937	210	52.8124	157.188	NA	7	3	4	NA	NA	0.0342614	2.03881:2.03881:1:1:1:1	0.447619(0.557143:0.521429:0.264286)	NA	NA	NA	NA
aphid_c20278	YN	0.0138214	0.00605427	0.438036	0.649174	405	73.1328	331.867	NA	3	1	2	NA	NA	0.00745682	2:2:1:1:1:1	0.339461(0.463235:0.319853:0.235294)	NA	NA	NA	NA
aphid_c2489	YN	0.0289382	0.0126265	0.436326	0.288646	426	105.983	320.017	NA	7	3	4	NA	NA	0.0166847	5.0735:5.0735:1:1:1:1	0.39346(0.325949:0.522152:0.332278)	NA	NA	NA	NA
aphid_c1784	YN	0.0870109	0.0378018	0.434449	0.00895485	837	187.011	649.989	NA	39	15.0574	23.9426	NA	NA	0.0487966	4.04405:4.04405:1:1:1:1	0.358929(0.460714:0.325:0.291071)	NA	NA	NA	NA
aphid_c24783	YN	0.0819147	0.035525	0.433683	0.0367785	561	184.412	376.588	NA	27	14	13	NA	NA	0.0507742	18.0996:18.0996:1:1:1:1	0.447695(0.5:0.409574:0.433511)	NA	NA	NA	NA
aphid_c7188	YN	0.0802279	0.0347276	0.432862	0.100138	342	105.728	236.272	NA	16	8	8	NA	NA	0.0487939	5.0605:5.0605:1:1:1:1	0.53913(0.513043:0.491304:0.613043)	NA	NA	NA	NA
contig00251	YN	0.0114449	0.00493928	0.43157	0.284627	1077	264.389	812.611	NA	7	3	4	NA	NA	0.00653632	1.91035:1.91035:1:1:1:1	0.442897(0.495822:0.370474:0.462396)	NA	NA	NA	NA
contig01930	YN	0.0383915	0.0165168	0.430221	0.0262301	1200	400.797	799.203	NA	28	15	13	NA	NA	0.0238229	2:2:1:1:1:1	0.396083(0.395683:0.394484:0.398082)	NA	NA	NA	NA
contig02761	YN	0.0323924	0.0139256	0.429902	0.10511	843	189.849	653.151	NA	15	6	9	NA	NA	0.0180844	3.66108:3.66108:1:1:1:1	0.334515(0.407801:0.326241:0.269504)	NA	NA	NA	NA
contig01918	YN	0.0500726	0.0213556	0.426493	0.0572632	753	228.489	524.511	NA	22	11	11	NA	NA	0.0300694	9.07456:9.07456:1:1:1:1	0.322055(0.317669:0.336466:0.31203)	NA	NA	NA	NA
aphid_c38390	YN	0.0318644	0.0135748	0.426017	0.191798	564	192.326	371.674	NA	11	6	5	NA	NA	0.0198116	2:2:1:1:1:1	0.633333(0.75641:0.584615:0.558974)	NA	NA	NA	NA
aphid_c12043	YN	0.0860571	0.0365592	0.424825	0.190605	246	49.7759	196.224	NA	11	4	7	NA	NA	0.0465747	1.38914:1.38914:1:1:1:1	0.471888(0.463855:0.343373:0.608434)	NA	NA	NA	NA
aphid_c2155	YN	0.0490545	0.020796	0.423937	0.298212	210	63.4498	146.55	NA	6	3	3	NA	NA	0.029334	3.88158:3.88158:1:1:1:1	0.406103(0.514085:0.330986:0.373239)	NA	NA	NA	NA
aphid_c36231	YN	0.0455829	0.0193233	0.423915	0.191321	405	90.446	314.554	NA	10	4	6	NA	NA	0.0251876	1.21808:1.21808:1:1:1:1	0.396594(0.470803:0.40146:0.317518)	NA	NA	NA	NA
aphid_c28502	YN	0.0392873	0.0166174	0.422971	0.430438	174	52.252	121.748	NA	4	2	2	NA	NA	0.0234251	2.07799:2.07799:1:1:1:1	0.548851(0.543103:0.568966:0.534483)	NA	NA	NA	NA
aphid_c1250	YN	0.068012	0.0286146	0.420729	0.0420811	579	186.344	392.656	NA	23	12	11	NA	NA	0.0412941	11.6708:11.6708:1:1:1:1	0.457265(0.479487:0.4:0.492308)	NA	NA	NA	NA
aphid_c12929	YN	0.0497625	0.0209222	0.420441	0.0571903	717	231.299	485.701	NA	21	11	10	NA	NA	0.0302259	7.15672:7.15672:1:1:1:1	0.492667(0.466:0.504:0.508)	NA	NA	NA	NA
aphid_c15288	YN	0.0706899	0.0297146	0.420352	0.104834	366	89.5252	276.475	NA	14	6	8	NA	NA	0.0397373	11.3015:11.3015:1:1:1:1	0.367209(0.49187:0.345528:0.264228)	NA	NA	NA	NA
aphid_c28865	YN	0.0405705	0.0169709	0.418308	0.292501	255	75.9634	179.037	NA	6	3	3	NA	NA	0.0240011	4.0568:4.0568:1:1:1:1	0.447566(0.488764:0.421348:0.432584)	NA	NA	NA	NA
aphid_c12441	YN	0.0338185	0.0140716	0.416093	0.426058	204	60.4827	143.517	NA	4	2	2	NA	NA	0.0199262	2.28417:2.28417:1:1:1:1	0.414474(0.368421:0.440789:0.434211)	NA	NA	NA	NA
aphid_c26192	YN	0.0501181	0.0208227	0.415472	0.186175	375	82.6529	292.347	NA	10	4	6	NA	NA	0.0272796	3.17119:3.17119:1:1:1:1	0.349081(0.393701:0.377953:0.275591)	NA	NA	NA	NA
aphid_c24942	YN	0.0603778	0.0250014	0.414082	0.134777	372	86.5252	285.475	NA	12	5	7	NA	NA	0.0332297	9.83124:9.83124:1:1:1:1	0.290667(0.336:0.296:0.24)	NA	NA	NA	NA
aphid_c17358	YN	0.0477186	0.0197586	0.414065	0.051266	519	108.15	410.85	NA	13	5	8	NA	NA	0.0255849	9.67308:9.67308:1:1:1:1	0.294944(0.376404:0.317416:0.191011)	NA	NA	NA	NA
aphid_c6850	YN	0.0672106	0.0278048	0.413697	0.0314503	660	218.069	441.931	NA	26	14	12	NA	NA	0.0408248	7.41769:7.41769:1:1:1:1	0.554315(0.604911:0.491071:0.566964)	NA	NA	NA	NA
contig02922	YN	0.0547763	0.0226	0.412587	0.264713	282	57.0689	224.931	NA	8	3	5	NA	NA	0.0291116	2.94003:2.94003:1:1:1:1	0.370567(0.388298:0.462766:0.260638)	NA	NA	NA	NA
aphid_rep_c44256	YN	0.0841814	0.0347045	0.412259	0.0954775	192	55.2382	136.762	NA	9	4.38018	4.61982	NA	NA	0.0489389	2:2:1:1:1:1	0.546875(0.6875:0.789063:0.164063)	NA	NA	NA	NA
aphid_c10298	YN	0.0795922	0.0326935	0.410763	0.00274064	1101	349.06	751.94	NA	50	26	24	NA	NA	0.0475622	5.21177:5.21177:1:1:1:1	0.556444(0.654667:0.46:0.554667)	NA	NA	NA	NA
contig00820	YN	0.075641	0.0310318	0.410251	0.0233485	738	211.186	526.814	NA	31	15	16	NA	NA	0.0437971	2.42834:2.42834:1:1:1:1	0.598394(0.626506:0.564257:0.604418)	NA	NA	NA	NA
aphid_c14296	YN	0.0920833	0.0377419	0.409866	0.0123019	726	170.586	555.414	NA	35	14.5776	20.4224	NA	NA	0.0505103	3.18932:3.18932:1:1:1:1	0.358711(0.465021:0.300412:0.3107)	NA	NA	NA	NA
aphid_c27	YN	0.0385772	0.0157809	0.409074	0.0630493	1074	241.044	832.956	NA	22	9	13	NA	NA	0.0208972	4.19345:4.19345:1:1:1:1	0.348696(0.403631:0.364525:0.277933)	NA	NA	NA	NA
aphid_c4946	YN	0.0873918	0.0355907	0.407255	0.00410362	864	212.454	651.546	NA	40	17.3939	22.6061	NA	NA	0.0483284	3.14448:3.14448:1:1:1:1	0.406149(0.393204:0.454693:0.37055)	NA	NA	NA	NA
aphid_c32233	YN	0.043989	0.0178832	0.406538	0.28456	240	70.2184	169.782	NA	6	3	3	NA	NA	0.0255211	1.07683:1.07683:1:1:1:1	0.555556(0.684524:0.535714:0.446429)	NA	NA	NA	NA
aphid_c7059	YN	0.0835526	0.0339482	0.406309	0.254496	219	37.9426	181.057	NA	9	3	6	NA	NA	0.0425424	2.75922:2.75922:1:1:1:1	0.283784(0.418919:0.236486:0.195946)	NA	NA	NA	NA
aphid_c17682	YN	0.074798	0.0303591	0.405881	0.0665418	471	99.2408	371.759	NA	18	7	11	NA	NA	0.0397225	17.6343:17.6343:1:1:1:1	0.284067(0.342767:0.314465:0.194969)	NA	NA	NA	NA
aphid_c1448	YN	0.0605405	0.0245403	0.405353	0.0311263	855	191.495	663.505	NA	27	11	16	NA	NA	0.0326033	3.54758:3.54758:1:1:1:1	0.326276(0.340391:0.363192:0.275244)	NA	NA	NA	NA
aphid_c16620	YN	0.0649145	0.0261721	0.403179	0.258036	243	48.2708	194.729	NA	8	3	5	NA	NA	0.0338681	3.07766:3.07766:1:1:1:1	0.335366(0.414634:0.378049:0.213415)	NA	NA	NA	NA
aphid_c801	YN	0.0841873	0.0339136	0.402836	0.0218863	585	190.993	394.007	NA	28	15	13	NA	NA	0.0503272	6.60299:6.60299:1:1:1:1	0.562925(0.642857:0.469388:0.576531)	NA	NA	NA	NA
aphid_c29224	YN	0.0489974	0.0196839	0.401733	0.184379	342	84.3327	257.667	NA	9	4	5	NA	NA	0.0269122	2.97968:2.97968:1:1:1:1	0.402204(0.454545:0.38843:0.363636)	NA	NA	NA	NA
aphid_c9188	YN	0.080402	0.0322868	0.401567	0.0137406	600	207.078	392.922	NA	28	15.6009	12.3991	NA	NA	0.0488928	7.68683:7.68683:1:1:1:1	0.372112(0.321782:0.371287:0.423267)	NA	NA	NA	NA
contig02445	YN	0.0991412	0.039689	0.400328	0.256877	162	32.3039	129.696	NA	8	3	5	NA	NA	0.0515442	3.7556:3.7556:1:1:1:1	0.25(0.324074:0.212963:0.212963)	NA	NA	NA	NA
aphid_c8685	YN	0.0678472	0.0271595	0.400304	0.00863593	930	244.091	685.909	NA	34	15.7486	18.2514	NA	NA	0.0378385	5.43965:5.43965:1:1:1:1	0.390675(0.458199:0.374598:0.339228)	NA	NA	NA	NA
aphid_c5440	YN	0.0236472	0.00945225	0.399719	0.264392	555	129.148	425.852	NA	7	3	4	NA	NA	0.0127554	1.9329:1.9329:1:1:1:1	0.414875(0.459677:0.384409:0.400538)	NA	NA	NA	NA
aphid_c12880	YN	0.0876215	0.0349765	0.399177	0.255819	183	36.2771	146.723	NA	8	3	5	NA	NA	0.0454126	3.25092:3.25092:1:1:1:1	0.290323(0.387097:0.266129:0.217742)	NA	NA	NA	NA
aphid_c13887	YN	0.0559066	0.022171	0.396572	0.0666786	543	130.124	412.876	NA	16	7	9	NA	NA	0.0302553	2:2:1:1:1:1	0.329208(0.294554:0.324257:0.368812)	NA	NA	NA	NA
aphid_rep_c52772	YN	0.0449882	0.017837	0.396483	0.396922	216	45.8028	170.197	NA	5	2	3	NA	NA	0.0235944	2:2:1:1:1:1	0.27037(0.3:0.244444:0.266667)	NA	NA	NA	NA
aphid_c7572	YN	0.0845549	0.0335167	0.396389	0.0298666	660	140.938	519.062	NA	28	11	17	NA	NA	0.0444155	3.24247:3.24247:1:1:1:1	0.346908(0.393665:0.348416:0.298643)	NA	NA	NA	NA
aphid_c6051	YN	0.0559613	0.0221261	0.395382	0.11794	462	93.2061	368.794	NA	13	5	8	NA	NA	0.0289522	1.5872:1.5872:1:1:1:1	0.354839(0.448387:0.341935:0.274194)	NA	NA	NA	NA
contig02276	YN	0.0782987	0.0308745	0.394316	0.087518	381	81.9788	299.021	NA	15	6	9	NA	NA	0.0410786	11.725:11.725:1:1:1:1	0.355128(0.365385:0.488462:0.211538)	NA	NA	NA	NA
contig00800	YN	0.0388337	0.0153014	0.394025	0.0857345	807	211.998	595.002	NA	17	8	9	NA	NA	0.0214833	4.85395:4.85395:1:1:1:1	0.427381(0.455357:0.444643:0.382143)	NA	NA	NA	NA
aphid_c30448	YN	0.0736851	0.0290307	0.393983	0.255776	219	43.2634	175.737	NA	8	3	5	NA	NA	0.0378522	2.54377:2.54377:1:1:1:1	0.282222(0.326667:0.353333:0.166667)	NA	NA	NA	NA
aphid_c5670	YN	0.0933777	0.0367269	0.393316	0.0104643	609	140.388	468.612	NA	29	12.2518	16.7482	NA	NA	0.0497862	6.3129:6.3129:1:1:1:1	0.331691(0.423645:0.325123:0.246305)	NA	NA	NA	NA
aphid_c14791	YN	0.0866296	0.033988	0.392337	0.102572	255	73.9136	181.086	NA	12	6	6	NA	NA	0.0492465	3.94171:3.94171:1:1:1:1	0.57451(0.594118:0.429412:0.7)	NA	NA	NA	NA
aphid_c26630	YN	0.0473131	0.0185378	0.391811	0.123334	483	154.177	328.823	NA	13	7	6	NA	NA	0.0277231	9.33936:9.33936:1:1:1:1	0.544444(0.554545:0.469697:0.609091)	NA	NA	NA	NA
aphid_c27237	YN	0.0461415	0.0180712	0.391648	0.170228	426	89.3839	336.616	NA	10	4	6	NA	NA	0.023961	4.17022:4.17022:1:1:1:1	0.324009(0.363636:0.367133:0.241259)	NA	NA	NA	NA
contig02481	YN	0.0342376	0.0133852	0.390951	0.0482053	753	149.865	603.135	NA	13	5	8	NA	NA	0.0175354	1.21947:1.21947:1:1:1:1	0.373924(0.346863:0.429889:0.345018)	NA	NA	NA	NA
aphid_c53	YN	0.0734034	0.028688	0.390827	0.00335769	1092	272.731	819.269	NA	42	19	23	NA	NA	0.0398558	3.73874:3.73874:1:1:1:1	0.382353(0.447861:0.34492:0.354278)	NA	NA	NA	NA
aphid_c4776	YN	0.0691874	0.0270181	0.390506	0.27538	159	45.6845	113.316	NA	6	3	3	NA	NA	0.0391344	3.99695:3.99695:1:1:1:1	0.430303(0.454545:0.427273:0.409091)	NA	NA	NA	NA
contig01832	YN	0.0701132	0.0271026	0.386555	0.0294455	618	166.582	451.418	NA	23	11	12	NA	NA	0.0386961	3.07425:3.07425:1:1:1:1	0.405426(0.444186:0.390698:0.381395)	NA	NA	NA	NA
aphid_c5155	YN	0.0450886	0.0174261	0.386487	0.408707	162	45.7038	116.296	NA	4	2	2	NA	NA	0.0252303	2:2:1:1:1:1	0.477011(0.241379:0.62069:0.568966)	NA	NA	NA	NA
aphid_c35381	YN	0.0554465	0.0214166	0.386257	0.391321	180	37.4913	142.509	NA	5	2	3	NA	NA	0.0285046	1.99556:1.99556:1:1:1:1	0.289063(0.28125:0.289063:0.296875)	NA	NA	NA	NA
aphid_c16084	YN	0.0590534	0.022766	0.385515	0.0981841	375	106.895	268.105	NA	12	6	6	NA	NA	0.0331098	8.17827:8.17827:1:1:1:1	0.368(0.484:0.308:0.312)	NA	NA	NA	NA
aphid_c13535	YN	0.0716905	0.0276284	0.385384	0.057386	510	103.469	406.531	NA	18	7	11	NA	NA	0.0365677	1.07365:1.07365:1:1:1:1	0.360624(0.388889:0.342105:0.350877)	NA	NA	NA	NA
aphid_c4378	YN	0.0558186	0.0215064	0.385291	0.027652	867	205.968	661.032	NA	25	11	14	NA	NA	0.0296577	4.75427:4.75427:1:1:1:1	0.336177(0.421502:0.303754:0.283276)	NA	NA	NA	NA
aphid_c13749	YN	0.0717356	0.0275914	0.384626	0.00834294	954	202.278	751.722	NA	34	13.6597	20.3403	NA	NA	0.0369513	3.64203:3.64203:1:1:1:1	0.340104(0.40625:0.375:0.239063)	NA	NA	NA	NA
contig01686	YN	0.0409092	0.0156967	0.383698	0.254069	333	75.3514	257.649	NA	7	3	4	NA	NA	0.0214018	4.1179:4.1179:1:1:1:1	0.339339(0.441441:0.337838:0.238739)	NA	NA	NA	NA
aphid_c14906	YN	0.0953745	0.0365117	0.382825	0.177149	186	45.3725	140.627	NA	9	4	5	NA	NA	0.0508706	3.06833:3.06833:1:1:1:1	0.328502(0.26087:0.333333:0.391304)	NA	NA	NA	NA
contig00842	YN	0.059963	0.0229303	0.382407	0.389937	168	34.845	133.155	NA	5	2	3	NA	NA	0.0306112	2:2:1:1:1:1	0.341954(0.439655:0.293103:0.293103)	NA	NA	NA	NA
aphid_c1574	YN	0.0700901	0.0267503	0.381655	0.268015	159	44.8397	114.16	NA	6	3	3	NA	NA	0.0389726	2:2:1:1:1:1	0.447368(0.491228:0.307018:0.54386)	NA	NA	NA	NA
aphid_c26757	YN	0.0336319	0.0128159	0.381063	0.387978	297	60.8894	236.111	NA	5	2	3	NA	NA	0.0170835	2.19033:2.19033:1:1:1:1	0.353333(0.32:0.425:0.315)	NA	NA	NA	NA
aphid_rep_c44065	YN	0.0505247	0.0192444	0.38089	0.377636	252	40.9329	211.067	NA	6	2	4	NA	NA	0.0243253	6.13635:6.13635:1:1:1:1	0.575581(0.616279:0.482558:0.627907)	NA	NA	NA	NA
aphid_c13562	YN	0.050693	0.0192795	0.380319	0.0696611	513	144.41	368.59	NA	14	7	7	NA	NA	0.0281224	10.4811:10.4811:1:1:1:1	0.325536(0.432749:0.245614:0.298246)	NA	NA	NA	NA
aphid_c13743	YN	0.0162652	0.00618209	0.38008	0.376531	774	124.3	649.7	NA	6	2	4	NA	NA	0.00780139	2:2:1:1:1:1	0.35641(0.492308:0.361538:0.215385)	NA	NA	NA	NA
aphid_c30792	YN	0.0193521	0.00735356	0.379988	0.622389	189	52.3436	136.656	NA	2	1	1	NA	NA	0.0106765	2:2:1:1:1:1	0.4(0.36:0.433333:0.406667)	NA	NA	NA	NA
contig01663	YN	0.0551378	0.0208794	0.378677	0.0640462	522	133.28	388.72	NA	15	7	8	NA	NA	0.0296265	3.93261:3.93261:1:1:1:1	0.398674(0.426136:0.431818:0.338068)	NA	NA	NA	NA
aphid_c16058	YN	0.0347721	0.0130877	0.376386	0.241877	474	88.2916	385.708	NA	8	3	5	NA	NA	0.0171268	3.06168:3.06168:1:1:1:1	0.31761(0.389937:0.320755:0.242138)	NA	NA	NA	NA
aphid_c6227	YN	0.0551988	0.0207613	0.376119	0.0622845	525	133.166	391.834	NA	15	7	8	NA	NA	0.0294964	6.48841:6.48841:1:1:1:1	0.358902(0.446023:0.340909:0.289773)	NA	NA	NA	NA
aphid_c15286	YN	0.0532092	0.0200108	0.376078	0.243358	312	58.7335	253.267	NA	8	3	5	NA	NA	0.0262603	1.27127:1.27127:1:1:1:1	0.405449(0.475962:0.423077:0.317308)	NA	NA	NA	NA
contig00892	YN	0.0592965	0.0222263	0.374832	0.0473854	540	118.923	421.077	NA	16	6.78018	9.21982	NA	NA	0.0303902	0.633946:0.633946:1:1:1:1	0.438739(0.324324:0.664865:0.327027)	NA	NA	NA	NA
aphid_c14280	YN	0.0812139	0.0303914	0.374214	0.0536505	420	116.927	303.073	NA	18	9	9	NA	NA	0.0445402	4.14484:4.14484:1:1:1:1	0.314421(0.329787:0.280142:0.333333)	NA	NA	NA	NA
aphid_c14629	YN	0.0209698	0.00780315	0.372114	0.621031	306	48.3575	257.643	NA	3	1	2	NA	NA	0.00988388	2:2:1:1:1:1	0.328431(0.436275:0.367647:0.181373)	NA	NA	NA	NA
aphid_rep_c21761	YN	0.0772753	0.0286959	0.371346	0.00182629	1038	310.672	727.328	NA	43	22.5669	20.4331	NA	NA	0.0432356	21.5169:21.5169:1:1:1:1	0.485364(0.450425:0.355524:0.650142)	NA	NA	NA	NA
aphid_c6037	YN	0.0581123	0.0214769	0.369576	0.173591	261	71.5333	189.467	NA	8	4	4	NA	NA	0.0315177	6.42666:6.42666:1:1:1:1	0.369318(0.488636:0.357955:0.261364)	NA	NA	NA	NA
aphid_c7270	YN	0.0986325	0.0364431	0.369484	0.114826	225	54.7973	170.203	NA	11	5	6	NA	NA	0.051589	2:2:1:1:1:1	0.477778(0.42:0.353333:0.66)	NA	NA	NA	NA
aphid_c45308	YN	0.0788098	0.0290316	0.368376	0.0204064	534	173.467	360.533	NA	23	12.7622	10.2378	NA	NA	0.0452018	8.37038:8.37038:1:1:1:1	0.402394(0.375691:0.417127:0.414365)	NA	NA	NA	NA
contig02112	YN	0.068017	0.0249206	0.366388	0.0672219	354	108.057	245.943	NA	13	7	6	NA	NA	0.0380756	6.54568:6.54568:1:1:1:1	0.570313(0.539063:0.574219:0.597656)	NA	NA	NA	NA
aphid_c1803	YN	0.0687173	0.0251125	0.365446	0.00179883	1239	307.412	931.588	NA	43	20	23	NA	NA	0.0359314	2.55928:2.55928:1:1:1:1	0.533413(0.568019:0.414081:0.618138)	NA	NA	NA	NA
aphid_c26482	YN	0.0533364	0.0194601	0.364856	0.0786244	483	117.735	365.265	NA	13	6	7	NA	NA	0.0277177	4.63688:4.63688:1:1:1:1	0.337474(0.406832:0.307453:0.298137)	NA	NA	NA	NA
contig02326	YN	0.0756081	0.0275152	0.363919	0.0124295	663	181.358	481.642	NA	26	13	13	NA	NA	0.0406706	3.01892:3.01892:1:1:1:1	0.432593(0.462222:0.415556:0.42)	NA	NA	NA	NA
aphid_c27208	YN	0.0427973	0.015561	0.363597	0.170803	357	96.7199	260.28	NA	8	4	4	NA	NA	0.0229399	5.86323:5.86323:1:1:1:1	0.383333(0.4:0.391667:0.358333)	NA	NA	NA	NA
aphid_c9136	YN	0.0923769	0.0334926	0.362565	0.0177157	444	142.95	301.05	NA	22	12.1859	9.81413	NA	NA	0.052451	13.5184:13.5184:1:1:1:1	0.454955(0.412162:0.418919:0.533784)	NA	NA	NA	NA
aphid_c3534	YN	0.0517384	0.0187542	0.362482	0.0398304	648	161.261	486.739	NA	17	8	9	NA	NA	0.0269627	2.92116:2.92116:1:1:1:1	0.357143(0.331933:0.386555:0.352941)	NA	NA	NA	NA
contig00373	YN	0.0600024	0.0217475	0.362445	0.00733896	981	280.376	700.624	NA	31	16	15	NA	NA	0.032681	3.39562:3.39562:1:1:1:1	0.493571(0.477745:0.464392:0.538576)	NA	NA	NA	NA
aphid_c20188	YN	0.0633057	0.0228843	0.361489	0.14271	252	62.208	189.792	NA	8	3.7374	4.2626	NA	NA	0.0328626	4.55445:4.55445:1:1:1:1	0.343137(0.4:0.288235:0.341176)	NA	NA	NA	NA
aphid_c5433	YN	0.0182792	0.00660546	0.361365	0.376311	567	110.804	456.196	NA	5	2	3	NA	NA	0.00888677	1.01731:1.01731:1:1:1:1	0.383838(0.411616:0.338384:0.401515)	NA	NA	NA	NA
aphid_c2743	YN	0.0852485	0.0308049	0.361354	0.00524439	711	212.965	498.035	NA	32	17	15	NA	NA	0.0471123	4.94704:4.94704:1:1:1:1	0.457283(0.518908:0.365546:0.487395)	NA	NA	NA	NA
aphid_c6011	YN	0.0516125	0.0186303	0.360965	0.019002	786	242.28	543.72	NA	22	12	10	NA	NA	0.0287969	3.01253:3.01253:1:1:1:1	0.482456(0.592105:0.421053:0.434211)	NA	NA	NA	NA
aphid_c14978	YN	0.0712949	0.0256913	0.360353	0.050805	423	102.505	320.495	NA	15	6.91163	8.08837	NA	NA	0.0367424	3.11554:3.11554:1:1:1:1	0.334507(0.323944:0.369718:0.309859)	NA	NA	NA	NA
aphid_c12934	YN	0.0893199	0.0320986	0.359367	0.028947	426	107.648	318.352	NA	19	9	10	NA	NA	0.0465581	1.57622:1.57622:1:1:1:1	0.368298(0.325175:0.559441:0.22028)	NA	NA	NA	NA
aphid_c6205	YN	0.0522182	0.0187576	0.359215	0.0472419	735	140.785	594.215	NA	18	7	11	NA	NA	0.0251668	4.52004:4.52004:1:1:1:1	0.344898(0.381633:0.408163:0.244898)	NA	NA	NA	NA
aphid_c3025	YN	0.085321	0.0306378	0.359088	0.0834804	276	75.6044	200.396	NA	12	6	6	NA	NA	0.0456171	3.20045:3.20045:1:1:1:1	0.412281(0.389474:0.394737:0.452632)	NA	NA	NA	NA
aphid_c9981	YN	0.0970411	0.0348253	0.358872	0.0191924	285	77.8055	207.194	NA	14	7	7	NA	NA	0.0518103	11.3353:11.3353:1:1:1:1	0.659649(0.663158:0.568421:0.747368)	NA	NA	NA	NA
contig01679	YN	0.0660341	0.0236731	0.358499	0.0780532	342	126.561	215.439	NA	13	8	5	NA	NA	0.0393493	8.63197:8.63197:1:1:1:1	0.460526(0.368421:0.434211:0.578947)	NA	NA	NA	NA
aphid_c10221	YN	0.0774041	0.0276504	0.357222	0.0153969	651	163.263	487.737	NA	25	11.7726	13.2274	NA	NA	0.0401281	3.60151:3.60151:1:1:1:1	0.51682(0.5:0.385321:0.665138)	NA	NA	NA	NA
aphid_c19567	YN	0.0589268	0.0210232	0.356768	0.37512	180	35.2912	144.709	NA	5	2	3	NA	NA	0.0284547	2:2:1:1:1:1	0.320513(0.3:0.369231:0.292308)	NA	NA	NA	NA
aphid_c2277	YN	0.0653322	0.0232186	0.355392	0.0267747	582	144.366	437.634	NA	19	9	10	NA	NA	0.0336649	2.25489:2.25489:1:1:1:1	0.444444(0.553846:0.423077:0.35641)	NA	NA	NA	NA
aphid_c9085	YN	0.0476477	0.0169305	0.355327	0.223162	543	64.9833	478.017	NA	11	3	8	NA	NA	0.0206066	0.980638:0.980638:1:1:1:1	0.330571(0.464088:0.337017:0.190608)	NA	NA	NA	NA
aphid_c7965	YN	0.0668617	0.023719	0.354746	0.0428122	474	173.356	300.644	NA	18	11	7	NA	NA	0.0394975	6.21359:6.21359:1:1:1:1	0.634774(0.737654:0.604938:0.561728)	NA	NA	NA	NA
aphid_c5613	YN	0.0646025	0.0227806	0.352627	0.0491783	516	114.83	401.17	NA	16	7	9	NA	NA	0.0320876	3.40826:3.40826:1:1:1:1	0.385475(0.438547:0.407821:0.310056)	NA	NA	NA	NA
aphid_c35839	YN	0.0326243	0.0114787	0.351846	0.612599	207	31.3235	175.676	NA	3	1	2	NA	NA	0.0146785	2.42553:2.42553:1:1:1:1	0.225877(0.328947:0.197368:0.151316)	NA	NA	NA	NA
contig00205	YN	0.0679219	0.0237922	0.350287	0.00167414	1125	313.117	811.883	NA	39	20	19	NA	NA	0.0360746	4.41526:4.41526:1:1:1:1	0.608398(0.553985:0.597686:0.673522)	NA	NA	NA	NA
aphid_c1017	YN	0.06594	0.0230729	0.349907	0.00556095	777	160.334	616.666	NA	24	10	14	NA	NA	0.0319185	3.18944:3.18944:1:1:1:1	0.349421(0.451737:0.357143:0.239382)	NA	NA	NA	NA
aphid_c30942	YN	0.0589902	0.0206068	0.349326	0.0588822	420	124.263	295.737	NA	13	7	6	NA	NA	0.0319631	6.86858:6.86858:1:1:1:1	0.384977(0.422535:0.34507:0.387324)	NA	NA	NA	NA
aphid_c16299	YN	0.0856554	0.0298866	0.348916	0.0267975	456	113.581	342.419	NA	19	9	10	NA	NA	0.0437775	4.22938:4.22938:1:1:1:1	0.428571(0.545455:0.418831:0.321429)	NA	NA	NA	NA
contig01761	YN	0.0959588	0.033468	0.348775	0.00583614	534	150.644	383.356	NA	26	13.462	12.538	NA	NA	0.051097	2.99771:2.99771:1:1:1:1	0.476592(0.424157:0.382022:0.623596)	NA	NA	NA	NA
aphid_c2441	YN	0.079131	0.0275038	0.347573	0.000168957	1326	386.683	939.317	NA	54	28.6681	25.3319	NA	NA	0.0425591	3.43752:3.43752:1:1:1:1	0.406109(0.495475:0.306561:0.41629)	NA	NA	NA	NA
aphid_c7838	YN	0.0627658	0.0218095	0.347474	0.0337454	588	167.923	420.077	NA	19	10	9	NA	NA	0.0335059	8.01203:8.01203:1:1:1:1	0.371859(0.424623:0.364322:0.326633)	NA	NA	NA	NA
aphid_c992	YN	0.0512524	0.0177627	0.346572	0.0683839	522	121.701	400.299	NA	13	6	7	NA	NA	0.0255706	12.8598:12.8598:1:1:1:1	0.253333(0.32:0.26:0.18)	NA	NA	NA	NA
aphid_c821	YN	0.103994	0.0359236	0.345438	0.0127012	516	116.583	399.417	NA	25	11	14	NA	NA	0.0513031	2.61142:2.61142:1:1:1:1	0.351744(0.412791:0.311047:0.331395)	NA	NA	NA	NA
aphid_c28717	YN	0.0937571	0.0322711	0.344199	0.036545	345	91.3696	253.63	NA	16	8	8	NA	NA	0.048555	5.31513:5.31513:1:1:1:1	0.350575(0.452586:0.267241:0.331897)	NA	NA	NA	NA
aphid_c18443	YN	0.0755233	0.0259431	0.343511	0.0334142	501	92.0987	408.901	NA	17	6.57852	10.4215	NA	NA	0.0350574	1.15711:1.15711:1:1:1:1	0.357002(0.473373:0.286982:0.310651)	NA	NA	NA	NA
contig02946	YN	0.0705683	0.0242295	0.343349	0.148521	270	59.3911	210.609	NA	9	4	5	NA	NA	0.0344225	2:2:1:1:1:1	0.362963(0.461111:0.305556:0.322222)	NA	NA	NA	NA
aphid_c33958	YN	0.0294755	0.0101015	0.342709	0.357889	468	69.195	398.805	NA	6	2	4	NA	NA	0.012966	4.01094:4.01094:1:1:1:1	0.289809(0.369427:0.33121:0.16879)	NA	NA	NA	NA
aphid_c12297	YN	0.0496764	0.0170218	0.342655	0.0909339	639	104.022	534.978	NA	14	5	9	NA	NA	0.0223376	2.58294:2.58294:1:1:1:1	0.321157(0.422374:0.335616:0.205479)	NA	NA	NA	NA
aphid_c5070	YN	0.0888743	0.0303727	0.341749	0.105704	228	59.9833	168.017	NA	10	5	5	NA	NA	0.0457636	1.73058:1.73058:1:1:1:1	0.530303(0.61039:0.422078:0.558442)	NA	NA	NA	NA
contig03239	YN	0.019979	0.00682534	0.341626	0.610001	198	50.7222	147.278	NA	2	1	1	NA	NA	0.0101949	2:2:1:1:1:1	0.371212(0.454545:0.333333:0.325758)	NA	NA	NA	NA
aphid_c6461	YN	0.0663037	0.022649	0.341595	0.0220834	624	174.727	449.273	NA	21	11	10	NA	NA	0.0348729	3.55854:3.55854:1:1:1:1	0.444186(0.467442:0.430233:0.434884)	NA	NA	NA	NA
aphid_c2743	YN	0.0563493	0.0192285	0.341239	0.0233624	696	168.117	527.883	NA	19	9	10	NA	NA	0.028195	3.92394:3.92394:1:1:1:1	0.408764(0.543103:0.368534:0.314655)	NA	NA	NA	NA
aphid_c17060	YN	0.0573203	0.0195405	0.340899	0.0330128	651	183.023	467.977	NA	19	10	9	NA	NA	0.0301619	6.69947:6.69947:1:1:1:1	0.397849(0.449309:0.364055:0.380184)	NA	NA	NA	NA
contig03073	YN	0.0903126	0.0307323	0.340288	0.00877212	543	177.194	365.806	NA	26	15	11	NA	NA	0.0501748	4.02816:4.02816:1:1:1:1	0.480769(0.505495:0.486264:0.450549)	NA	NA	NA	NA
aphid_c35689	YN	0.0893512	0.0304027	0.34026	0.150478	216	48.1391	167.861	NA	9	4	5	NA	NA	0.0435403	2.30003:2.30003:1:1:1:1	0.296053(0.348684:0.269737:0.269737)	NA	NA	NA	NA
contig02847	YN	0.0365475	0.0124048	0.339416	0.176509	300	56.0675	243.933	NA	5	2	3	NA	NA	0.0169169	0.985855:0.985855:1:1:1:1	0.516667(0.405:0.545:0.6)	NA	NA	NA	NA
aphid_rep_c21656	YN	0.0365475	0.0124048	0.339416	0.176509	300	56.0675	243.933	NA	5	2	3	NA	NA	0.0169169	0.985855:0.985855:1:1:1:1	0.516667(0.405:0.545:0.6)	NA	NA	NA	NA
aphid_c21344	YN	0.0646789	0.0219527	0.33941	0.0386775	456	130.966	325.034	NA	15	8	7	NA	NA	0.0342239	2:2:1:1:1:1	0.493506(0.584416:0.347403:0.548701)	NA	NA	NA	NA
aphid_c32100	YN	0.0672163	0.0226943	0.337631	0.0621148	453	93.9513	359.049	NA	14	6	8	NA	NA	0.0319281	5.6058:5.6058:1:1:1:1	0.279605(0.401316:0.230263:0.207237)	NA	NA	NA	NA
contig00191	YN	0.0370906	0.0125142	0.337395	0.363874	297	55.2664	241.734	NA	5	2	3	NA	NA	0.0170874	2:2:1:1:1:1	0.351667(0.505:0.32:0.23)	NA	NA	NA	NA
aphid_c2413	YN	0.0592132	0.0199029	0.336123	0.000653915	1221	354.112	866.888	NA	37	20	17	NA	NA	0.0313036	4.24689:4.24689:1:1:1:1	0.405159(0.446429:0.367857:0.40119)	NA	NA	NA	NA
aphid_c19445	YN	0.0792441	0.0265887	0.335529	0.0164218	438	93.0835	344.917	NA	16	7	9	NA	NA	0.037779	2.72328:2.72328:1:1:1:1	0.522523(0.52027:0.337838:0.709459)	NA	NA	NA	NA
aphid_c16771	YN	0.0592674	0.0198805	0.335437	0.0848789	303	82.2045	220.795	NA	9	4.67688	4.32312	NA	NA	0.0305662	4.86429:4.86429:1:1:1:1	0.442857(0.528571:0.414286:0.385714)	NA	NA	NA	NA
aphid_c31810	YN	0.0840541	0.0281472	0.33487	0.0618766	366	76.1775	289.822	NA	14	6	8	NA	NA	0.0397834	2.83986:2.83986:1:1:1:1	0.344086(0.471774:0.278226:0.282258)	NA	NA	NA	NA
contig02339	YN	0.0423067	0.0141314	0.334023	0.0127872	984	269.447	714.553	NA	21	11	10	NA	NA	0.0218466	2.39985:2.39985:1:1:1:1	0.48538(0.548246:0.402047:0.505848)	NA	NA	NA	NA
aphid_c317	YN	0.0489964	0.0163652	0.334008	0.00196462	1395	405.349	989.651	NA	35	19	16	NA	NA	0.0258469	5.21414:5.21414:1:1:1:1	0.354667(0.373:0.279:0.412)	NA	NA	NA	NA
aphid_rep_c43867	YN	0.0640212	0.0213618	0.333667	0.258919	144	49.0352	94.9648	NA	5	3	2	NA	NA	0.0358883	2.00618:2.00618:1:1:1:1	0.679739(0.696078:0.705882:0.637255)	NA	NA	NA	NA
aphid_c310	YN	0.0420786	0.0140266	0.333342	0.00713375	1230	293.638	936.362	NA	25	12	13	NA	NA	0.0207234	3.57914:3.57914:1:1:1:1	0.404531(0.541262:0.366505:0.305825)	NA	NA	NA	NA
aphid_c17948	YN	0.0720129	0.0239899	0.333133	0.025157	471	131.917	339.083	NA	17	9	8	NA	NA	0.0374401	3.86828:3.86828:1:1:1:1	0.380952(0.428571:0.335404:0.378882)	NA	NA	NA	NA
contig02592	YN	0.0575949	0.0191817	0.333044	0.0209868	675	198.416	476.584	NA	20	11	9	NA	NA	0.0304732	7.06211:7.06211:1:1:1:1	0.574074(0.602222:0.453333:0.666667)	NA	NA	NA	NA
aphid_c8499	YN	0.073105	0.0242734	0.332035	0.00340199	780	275.943	504.057	NA	31	19	12	NA	NA	0.0415487	9.48864:9.48864:1:1:1:1	0.479644(0.480916:0.494275:0.46374)	NA	NA	NA	NA
contig03391	YN	0.113595	0.037625	0.33122	0.0231197	381	74.622	306.378	NA	19	7.76032	11.2397	NA	NA	0.0525044	2.57438:2.57438:1:1:1:1	0.338583(0.374016:0.417323:0.224409)	NA	NA	NA	NA
aphid_c33453	YN	0.0478279	0.015803	0.330415	0.224683	321	65.0851	255.915	NA	7	3	4	NA	NA	0.0222963	2.11501:2.11501:1:1:1:1	0.342508(0.389908:0.334862:0.302752)	NA	NA	NA	NA
aphid_c15524	YN	0.0445204	0.0146934	0.330038	0.0657026	552	139.463	412.537	NA	12	6	6	NA	NA	0.0222292	5.40901:5.40901:1:1:1:1	0.363063(0.356757:0.408108:0.324324)	NA	NA	NA	NA
aphid_c28205	YN	0.0561764	0.0184904	0.329149	0.0144235	735	185.044	549.956	NA	20	10	10	NA	NA	0.0279782	15.4223:15.4223:1:1:1:1	0.370147(0.449799:0.407631:0.253012)	NA	NA	NA	NA
aphid_c9128	YN	0.0870741	0.0286387	0.328901	0.0470429	264	66.831	197.169	NA	11	5.47155	5.52845	NA	NA	0.0434315	2.82202:2.82202:1:1:1:1	0.681481(0.505556:0.744444:0.794444)	NA	NA	NA	NA
aphid_c24771	YN	0.1077	0.0353089	0.327846	0.0288212	372	81.845	290.155	NA	18	8	10	NA	NA	0.0512359	1.1789:1.1789:1:1:1:1	0.400538(0.5:0.278226:0.423387)	NA	NA	NA	NA
aphid_rep_c21765	YN	0.0546737	0.0179006	0.327407	0.191079	189	75.8604	113.14	NA	6	4	2	NA	NA	0.0326605	1.85305:1.85305:1:1:1:1	0.550265(0.484127:0.674603:0.492063)	NA	NA	NA	NA
contig02297	YN	0.0439235	0.0143731	0.32723	0.358363	258	46.88	211.12	NA	5	2	3	NA	NA	0.0197426	2:2:1:1:1:1	0.268199(0.321839:0.275862:0.206897)	NA	NA	NA	NA
aphid_c12868	YN	0.0867684	0.0283598	0.326844	0.0266293	363	110.686	252.314	NA	16	9	7	NA	NA	0.0461697	6.90122:6.90122:1:1:1:1	0.45393(0.471545:0.520325:0.369919)	NA	NA	NA	NA
aphid_c14421	YN	0.100137	0.0326978	0.326532	0.00512865	726	130.548	595.452	NA	31	12	19	NA	NA	0.0448245	5.42126:5.42126:1:1:1:1	0.349108(0.417695:0.438272:0.191358)	NA	NA	NA	NA
aphid_c19369	YN	0.0418875	0.0135307	0.323025	0.357075	273	49.2765	223.724	NA	5	2	3	NA	NA	0.0186491	2:2:1:1:1:1	0.347985(0.401099:0.434066:0.208791)	NA	NA	NA	NA
aphid_rep_c31432	YN	0.0362944	0.0117187	0.322878	0.220643	429	84.9906	344.009	NA	7	3	4	NA	NA	0.0165874	3.18278:3.18278:1:1:1:1	0.535794(0.439597:0.496644:0.671141)	NA	NA	NA	NA
aphid_c33672	YN	0.0775405	0.0250051	0.322478	0.0571766	408	82.1449	325.855	NA	14	6	8	NA	NA	0.0355824	3.53227:3.53227:1:1:1:1	0.335749(0.369565:0.398551:0.23913)	NA	NA	NA	NA
contig02703	YN	0.105816	0.0341093	0.322346	0.0347713	288	69.1299	218.87	NA	14	6.73369	7.26631	NA	NA	0.0513212	7.60894:7.60894:1:1:1:1	0.3125(0.421875:0.260417:0.255208)	NA	NA	NA	NA
aphid_c12555	YN	0.0475815	0.0153296	0.322176	0.13675	483	87.506	395.494	NA	10	4	6	NA	NA	0.0211728	1.18615:1.18615:1:1:1:1	0.358025(0.41358:0.410494:0.25)	NA	NA	NA	NA
aphid_c27140	YN	0.0895979	0.0288512	0.322007	0.0108546	615	119.65	495.35	NA	24	10	14	NA	NA	0.0406696	3.34682:3.34682:1:1:1:1	0.328455(0.42439:0.32439:0.236585)	NA	NA	NA	NA
aphid_rep_c21765	YN	0.0602021	0.0193336	0.321146	0.0516004	174	69.1452	104.855	NA	6	4	2	NA	NA	0.0355742	1.7885:1.7885:1:1:1:1	0.54023(0.456897:0.663793:0.5)	NA	NA	NA	NA
aphid_c25735	YN	0.0886932	0.0283806	0.319986	0.0566751	360	72.484	287.516	NA	14	6	8	NA	NA	0.0405242	3.27936:3.27936:1:1:1:1	0.300546(0.307377:0.348361:0.245902)	NA	NA	NA	NA
aphid_rep_c28862	YN	0.0743323	0.0237724	0.319812	0.0801226	258	86.4899	171.51	NA	10	6	4	NA	NA	0.0407217	5.89577:5.89577:1:1:1:1	0.49053(0.426136:0.659091:0.386364)	NA	NA	NA	NA
aphid_c4314	YN	0.0575547	0.0183844	0.319424	0.00216183	1026	308.865	717.135	NA	30	17	13	NA	NA	0.0301761	7.24924:7.24924:1:1:1:1	0.405838(0.473164:0.371469:0.372881)	NA	NA	NA	NA
aphid_s43156	YN	0.0372176	0.0118132	0.317409	0.226033	339	82.7823	256.218	NA	6	3	3	NA	NA	0.0180168	1.97471:1.97471:1:1:1:1	0.492997(0.55042:0.563025:0.365546)	NA	NA	NA	NA
aphid_c3263	YN	0.0807132	0.0256125	0.317327	1.22e-05	1830	398.857	1431.14	NA	66	30	36	NA	NA	0.037622	2.88932:2.88932:1:1:1:1	0.3541(0.422524:0.350639:0.289137)	NA	NA	NA	NA
aphid_c13528	YN	0.0399441	0.0126742	0.317299	0.136514	501	102.83	398.17	NA	9	4	5	NA	NA	0.0182714	3.12739:3.12739:1:1:1:1	0.312623(0.37574:0.310651:0.251479)	NA	NA	NA	NA
contig01215	YN	0.0680407	0.021553	0.316767	0.118143	219	77.7988	141.201	NA	8	5	3	NA	NA	0.0380675	4.44924:4.44924:1:1:1:1	0.602881(0.703704:0.58642:0.518519)	NA	NA	NA	NA
aphid_c3570	YN	0.0133852	0.00423584	0.316456	0.352386	861	150.756	710.244	NA	5	2	3	NA	NA	0.00583784	2:2:1:1:1:1	0.320646(0.380623:0.32526:0.256055)	NA	NA	NA	NA
aphid_c27312	YN	0.0504848	0.0159056	0.315056	0.0675771	483	164.994	318.006	NA	13	8	5	NA	NA	0.0277179	3.47158:3.47158:1:1:1:1	0.624242(0.712121:0.578788:0.581818)	NA	NA	NA	NA
aphid_c30050	YN	0.0396853	0.0125029	0.315051	0.352056	294	51.7416	242.258	NA	5	2	3	NA	NA	0.0172868	3.9926:3.9926:1:1:1:1	0.296667(0.45:0.24:0.2)	NA	NA	NA	NA
aphid_c7095	YN	0.0535341	0.0168099	0.314005	0.0356145	678	136.424	541.576	NA	16	7	9	NA	NA	0.0241994	2.79205:2.79205:1:1:1:1	0.314327(0.385965:0.311404:0.245614)	NA	NA	NA	NA
contig02176	YN	0.0764237	0.0239938	0.313957	0.0293904	408	111.246	296.754	NA	15	8	7	NA	NA	0.0382895	2.56593:2.56593:1:1:1:1	0.437352(0.475177:0.443262:0.393617)	NA	NA	NA	NA
aphid_c5512	YN	0.0357986	0.0112209	0.313445	0.38209	147	57.2121	89.7879	NA	3	2	1	NA	NA	0.0207865	2:2:1:1:1:1	0.37963(0.259259:0.361111:0.518519)	NA	NA	NA	NA
contig00525	YN	0.0334762	0.0104835	0.313162	0.0895089	633	152.718	480.282	NA	10	5	5	NA	NA	0.0160307	2:2:1:1:1:1	0.588735(0.590278:0.474537:0.701389)	NA	NA	NA	NA
aphid_c21255	YN	0.0261156	0.00817319	0.312962	0.592474	285	38.9618	246.038	NA	3	1	2	NA	NA	0.0106261	2:2:1:1:1:1	0.33165(0.439394:0.39899:0.156566)	NA	NA	NA	NA
aphid_c10460	YN	0.0647901	0.0202713	0.312877	0.20271	255	45.932	209.068	NA	7	2.82041	4.17959	NA	NA	0.0282903	0.955544:0.955544:1:1:1:1	0.373626(0.340659:0.478022:0.302198)	NA	NA	NA	NA
contig00078	YN	0.0243085	0.00760487	0.312848	0.364803	348	83.675	264.325	NA	4	2	2	NA	NA	0.0116212	2.73532:2.73532:1:1:1:1	0.377493(0.401709:0.418803:0.311966)	NA	NA	NA	NA
aphid_c10110	YN	0.10516	0.0328922	0.312781	0.061051	249	62.3889	186.611	NA	12	6	6	NA	NA	0.0509996	2.12123:2.12123:1:1:1:1	0.431727(0.403614:0.349398:0.542169)	NA	NA	NA	NA
aphid_c4083	YN	0.0368922	0.0115376	0.312739	0.0341609	1068	194.447	873.553	NA	17	7	10	NA	NA	0.0161538	1.19711:1.19711:1:1:1:1	0.365456(0.438547:0.349162:0.308659)	NA	NA	NA	NA
aphid_c14451	YN	0.088494	0.0276601	0.312565	0.00786398	534	156.716	377.284	NA	23	12.7689	10.2311	NA	NA	0.0455134	6.19574:6.19574:1:1:1:1	0.475275(0.461538:0.417582:0.546703)	NA	NA	NA	NA
aphid_c2277	YN	0.0739807	0.0231109	0.312391	0.0117697	582	142.359	439.641	NA	20	10	10	NA	NA	0.0355539	2.09076:2.09076:1:1:1:1	0.44359(0.553846:0.423077:0.353846)	NA	NA	NA	NA
aphid_c400	YN	0.0552537	0.0172459	0.312121	9.39e-05	1764	530.927	1233.07	NA	49	28	21	NA	NA	0.0286854	5.26742:5.26742:1:1:1:1	0.481389(0.458333:0.420833:0.565)	NA	NA	NA	NA
aphid_c27254	YN	0.0833792	0.0259916	0.311728	0.112609	234	38.1089	195.891	NA	8	3	5	NA	NA	0.0353377	0.706304:0.706304:1:1:1:1	0.325(0.38125:0.29375:0.3)	NA	NA	NA	NA
aphid_c37943	YN	0.039012	0.0121174	0.310607	0.363855	219	52.6112	166.389	NA	4	2	2	NA	NA	0.0185784	2:2:1:1:1:1	0.324324(0.310811:0.22973:0.432432)	NA	NA	NA	NA
aphid_c39459	YN	0.038338	0.0119034	0.310487	0.139442	447	107.694	339.306	NA	8	4	4	NA	NA	0.0182722	2:2:1:1:1:1	0.354978(0.363636:0.353896:0.347403)	NA	NA	NA	NA
aphid_c15413	YN	0.0354356	0.0109898	0.310134	0.070205	540	173.353	366.647	NA	10	6	4	NA	NA	0.0188375	2:2:1:1:1:1	0.337838(0.410811:0.283784:0.318919)	NA	NA	NA	NA
aphid_c9087	YN	0.0697499	0.0215965	0.309628	0.149715	201	60.0557	140.944	NA	7	4	3	NA	NA	0.035984	2.22029:2.22029:1:1:1:1	0.519608(0.573529:0.566176:0.419118)	NA	NA	NA	NA
aphid_c38921	YN	0.0391183	0.0121072	0.309502	0.363223	219	52.4719	166.528	NA	4	2	2	NA	NA	0.018579	2:2:1:1:1:1	0.364865(0.391892:0.351351:0.351351)	NA	NA	NA	NA
aphid_c31479	YN	0.0182142	0.00562553	0.308854	0.597798	234	55.5716	178.428	NA	2	1	1	NA	NA	0.00861516	2:2:1:1:1:1	0.45977(0.425287:0.448276:0.505747)	NA	NA	NA	NA
contig03390	YN	0.04781	0.0147602	0.308725	0.0840648	519	107.949	411.051	NA	11	5	6	NA	NA	0.0216344	7.65535:7.65535:1:1:1:1	0.366667(0.431429:0.445714:0.222857)	NA	NA	NA	NA
contig02549	YN	0.0762331	0.023535	0.308724	0.001576	927	236.031	690.969	NA	33	17	16	NA	NA	0.0369529	2.69832:2.69832:1:1:1:1	0.398178(0.44373:0.377814:0.37299)	NA	NA	NA	NA
aphid_c33594	YN	0.111308	0.0342303	0.307528	0.0812827	258	48.3362	209.664	NA	12	5	7	NA	NA	0.0486707	4.01334:4.01334:1:1:1:1	0.319767(0.401163:0.372093:0.186047)	NA	NA	NA	NA
aphid_c1612	YN	0.074162	0.0228002	0.307437	0.00223662	915	201.727	713.273	NA	30	14	16	NA	NA	0.0341237	4.7695:4.7695:1:1:1:1	0.289902(0.368078:0.267101:0.234528)	NA	NA	NA	NA
aphid_c32864	YN	0.0330159	0.0101214	0.306561	0.361508	261	61.9954	199.005	NA	4	2	2	NA	NA	0.0155595	2.06426:2.06426:1:1:1:1	0.401754(0.363158:0.394737:0.447368)	NA	NA	NA	NA
aphid_c10037	YN	0.0673024	0.0206282	0.3065	0.0336469	552	109.234	442.766	NA	16	7	9	NA	NA	0.0298644	5.65429:5.65429:1:1:1:1	0.307348(0.384409:0.336022:0.201613)	NA	NA	NA	NA
aphid_c15131	YN	0.0637749	0.0195396	0.306384	0.0863898	342	81.902	260.098	NA	10	5	5	NA	NA	0.0301331	7.9796:7.9796:1:1:1:1	0.321739(0.447826:0.273913:0.243478)	NA	NA	NA	NA
aphid_c3883	YN	0.0921066	0.0282042	0.306212	0.00286773	693	150.077	542.923	NA	28	13	15	NA	NA	0.042043	3.77222:3.77222:1:1:1:1	0.326896(0.454936:0.27897:0.246781)	NA	NA	NA	NA
aphid_c35715	YN	0.0526417	0.0160875	0.305604	0.361406	165	39.3416	125.658	NA	4	2	2	NA	NA	0.0248033	2:2:1:1:1:1	0.396825(0.396825:0.492063:0.301587)	NA	NA	NA	NA
aphid_c26249	YN	0.0686128	0.0209489	0.305321	0.0542661	432	92.8568	339.143	NA	13	6	7	NA	NA	0.0311941	18.231:18.231:1:1:1:1	0.33908(0.417241:0.4:0.2)	NA	NA	NA	NA
aphid_c6508	YN	0.108501	0.0330685	0.304776	0.0387152	288	71.2109	216.789	NA	14	7	7	NA	NA	0.05172	2.16353:2.16353:1:1:1:1	0.520833(0.609375:0.364583:0.588542)	NA	NA	NA	NA
aphid_c1311	YN	0.0573356	0.0174253	0.303918	0.0292983	495	146.114	348.886	NA	14	8	6	NA	NA	0.029206	7.72761:7.72761:1:1:1:1	0.407071(0.409091:0.363636:0.448485)	NA	NA	NA	NA
aphid_c10634	YN	0.0613936	0.0186506	0.303788	0.0560874	429	103.032	325.968	NA	12	6	6	NA	NA	0.0289161	3.88972:3.88972:1:1:1:1	0.356481(0.4375:0.309028:0.322917)	NA	NA	NA	NA
aphid_c4964	YN	0.101325	0.0307739	0.303714	0.00612339	582	117.483	464.517	NA	25	11	14	NA	NA	0.0450155	2.36488:2.36488:1:1:1:1	0.35641(0.387179:0.425641:0.25641)	NA	NA	NA	NA
aphid_c19292	YN	0.0421047	0.0127538	0.302906	0.359539	207	48.8465	158.154	NA	4	2	2	NA	NA	0.0196798	2:2:1:1:1:1	0.516204(0.486111:0.458333:0.604167)	NA	NA	NA	NA
aphid_c1470	YN	0.0888519	0.0268789	0.302513	0.020655	513	95.8795	417.121	NA	19	8	11	NA	NA	0.0384616	2.85708:2.85708:1:1:1:1	0.319846(0.439306:0.306358:0.213873)	NA	NA	NA	NA
aphid_c8999	YN	0.072991	0.0220271	0.301778	0.0346021	471	102.322	368.678	NA	15	7	8	NA	NA	0.0330986	2.42517:2.42517:1:1:1:1	0.35654(0.477848:0.291139:0.300633)	NA	NA	NA	NA
aphid_c5624	YN	0.0895883	0.0270193	0.301594	0.000665101	870	228.427	641.573	NA	36	19	17	NA	NA	0.0434473	3.46667:3.46667:1:1:1:1	0.386207(0.412069:0.305172:0.441379)	NA	NA	NA	NA
aphid_c12886	YN	0.0885097	0.0265481	0.299946	0.0361491	354	85.393	268.607	NA	14	7	7	NA	NA	0.0414946	3.75812:3.75812:1:1:1:1	0.334606(0.301527:0.416031:0.28626)	NA	NA	NA	NA
aphid_c8544	YN	0.033231	0.0099509	0.299446	0.084149	660	154.151	505.849	NA	10	5	5	NA	NA	0.0153882	4.3363:4.3363:1:1:1:1	0.343049(0.419283:0.35426:0.255605)	NA	NA	NA	NA
aphid_c31622	YN	0.109107	0.0326142	0.298919	0.0139148	291	70.8286	220.171	NA	14	7	7	NA	NA	0.0512324	3.85559:3.85559:1:1:1:1	0.323024(0.396907:0.257732:0.314433)	NA	NA	NA	NA
contig01780	YN	0.0921144	0.0275037	0.298582	4.48e-05	1017	335.857	681.143	NA	47	28.6617	18.3383	NA	NA	0.0488409	11.2862:11.2862:1:1:1:1	0.548673(0.612094:0.455752:0.578171)	NA	NA	NA	NA
aphid_rep_c22271	YN	0.0503967	0.0150453	0.298538	0.0326793	501	165.308	335.692	NA	13	8	5	NA	NA	0.0267097	2.95302:2.95302:1:1:1:1	0.575049(0.479532:0.652047:0.593567)	NA	NA	NA	NA
contig00763	YN	0.0318721	0.0095093	0.298358	0.356468	276	64.0935	211.906	NA	4	2	2	NA	NA	0.0147025	2:2:1:1:1:1	0.375887(0.361702:0.409574:0.356383)	NA	NA	NA	NA
aphid_c30338	YN	0.103191	0.0306218	0.296748	0.207211	165	31.1181	133.882	NA	7	3	4	NA	NA	0.044308	5.90042:5.90042:1:1:1:1	0.273333(0.233333:0.42:0.166667)	NA	NA	NA	NA
aphid_c30493	YN	0.0861068	0.0255119	0.296282	0.0201009	351	110.636	240.364	NA	15	9	6	NA	NA	0.0446115	9.66614:9.66614:1:1:1:1	0.526389(0.491667:0.508333:0.579167)	NA	NA	NA	NA
aphid_c52268	YN	0.0928234	0.0274474	0.295695	0.0662035	219	70.0482	148.952	NA	10	6	4	NA	NA	0.0483582	5.27775:5.27775:1:1:1:1	0.574324(0.641892:0.371622:0.709459)	NA	NA	NA	NA
aphid_c15123	YN	0.0678476	0.0200424	0.295403	0.0242171	480	125.213	354.787	NA	15	8	7	NA	NA	0.0325129	6.19413:6.19413:1:1:1:1	0.330426(0.357558:0.351744:0.281977)	NA	NA	NA	NA
aphid_c9687	YN	0.110376	0.0325765	0.295142	0.0126885	561	89.6661	471.334	NA	24	9	15	NA	NA	0.0450113	3.55249:3.55249:1:1:1:1	0.292105(0.363158:0.313158:0.2)	NA	NA	NA	NA
contig00987	YN	0.0983787	0.0290287	0.295071	4.14e-05	1215	266.027	948.973	NA	51	24	27	NA	NA	0.044213	3.02175:3.02175:1:1:1:1	0.368675(0.448193:0.368675:0.289157)	NA	NA	NA	NA
aphid_c21367	YN	0.0328932	0.00969529	0.294751	0.213576	405	93.2784	311.722	NA	6	3	3	NA	NA	0.0150382	2:2:1:1:1:1	0.351111(0.283333:0.41:0.36)	NA	NA	NA	NA
aphid_c2743	YN	0.0791387	0.0233122	0.294574	0.000118371	1182	308.886	873.114	NA	43	23	20	NA	NA	0.037901	3.529:3.529:1:1:1:1	0.430203(0.524112:0.373096:0.393401)	NA	NA	NA	NA
aphid_c14293	YN	0.0290243	0.00854474	0.294399	0.131262	612	140.597	471.403	NA	8	4	4	NA	NA	0.0132496	5.73485:5.73485:1:1:1:1	0.306373(0.367647:0.286765:0.264706)	NA	NA	NA	NA
aphid_c11316	YN	0.0610158	0.0179321	0.293893	0.354958	147	34.1298	112.87	NA	4	2	2	NA	NA	0.0279351	2:2:1:1:1:1	0.421053(0.438596:0.421053:0.403509)	NA	NA	NA	NA
contig03085	YN	0.111317	0.0327064	0.293814	0.00956403	411	97.9182	313.082	NA	20	10	10	NA	NA	0.0514349	2.75637:2.75637:1:1:1:1	0.383212(0.416058:0.412409:0.321168)	NA	NA	NA	NA
aphid_c52127	YN	0.0148993	0.00437722	0.293787	0.591321	297	67.7861	229.214	NA	2	1	1	NA	NA	0.00677874	2:2:1:1:1:1	0.474747(0.494949:0.373737:0.555556)	NA	NA	NA	NA
aphid_c6460	YN	0.0564077	0.0165668	0.293697	0.00199601	1053	259.294	793.706	NA	27	14	13	NA	NA	0.0263773	6.62668:6.62668:1:1:1:1	0.351124(0.332865:0.450843:0.269663)	NA	NA	NA	NA
contig00842	YN	0.120942	0.0355104	0.293615	0.0483331	285	53.718	231.282	NA	14	6	8	NA	NA	0.0516129	4.32883:4.32883:1:1:1:1	0.301754(0.4:0.310526:0.194737)	NA	NA	NA	NA
aphid_c3174	YN	0.0443205	0.0130046	0.293422	0.0138581	909	210.055	698.945	NA	18	9	9	NA	NA	0.0202412	3.27809:3.27809:1:1:1:1	0.340125(0.373041:0.341693:0.305643)	NA	NA	NA	NA
aphid_rep_c27993	YN	0.0742652	0.0217903	0.293411	0.0115294	546	172.969	373.031	NA	20	12	8	NA	NA	0.038414	4.82994:4.82994:1:1:1:1	0.536348(0.638298:0.409574:0.56117)	NA	NA	NA	NA
aphid_c38166	YN	0.0561534	0.016435	0.292681	0.0558851	420	112.19	307.81	NA	11	6	5	NA	NA	0.0270446	5.236:5.236:1:1:1:1	0.364286(0.414286:0.342857:0.335714)	NA	NA	NA	NA
aphid_c38298	YN	0.0224786	0.00657136	0.292339	0.59158	198	45.1568	152.843	NA	2	1	1	NA	NA	0.0101992	2:2:1:1:1:1	0.377315(0.291667:0.409722:0.430556)	NA	NA	NA	NA
aphid_c8732	YN	0.0186664	0.00544757	0.291838	0.352664	477	108.483	368.517	NA	4	2	2	NA	NA	0.0084539	1.94677:1.94677:1:1:1:1	0.536688(0.503145:0.437107:0.669811)	NA	NA	NA	NA
aphid_rep_c28515	YN	0.0428075	0.0124811	0.291564	0.3405	291	48.118	242.882	NA	5	2	3	NA	NA	0.0174957	2:2:1:1:1:1	0.281145(0.459596:0.181818:0.20202)	NA	NA	NA	NA
aphid_c835	YN	0.0602677	0.0175636	0.291427	0.00151819	930	294.993	635.007	NA	28	17	11	NA	NA	0.0311092	12.6872:12.6872:1:1:1:1	0.490256(0.489231:0.450769:0.530769)	NA	NA	NA	NA
aphid_c1134	YN	0.0580697	0.0168929	0.290908	0.0126938	822	162.556	659.444	NA	20	9	11	NA	NA	0.0250359	5.77013:5.77013:1:1:1:1	0.348485(0.470909:0.356364:0.218182)	NA	NA	NA	NA
aphid_c11509	YN	0.0501186	0.0145725	0.290759	0.126447	429	82.507	346.493	NA	9	4	5	NA	NA	0.0214088	2.11682:2.11682:1:1:1:1	0.326389(0.434028:0.302083:0.243056)	NA	NA	NA	NA
aphid_c7169	YN	0.0442551	0.0128374	0.290077	0.0313137	792	163.343	628.657	NA	15	7	8	NA	NA	0.019317	1.27585:1.27585:1:1:1:1	0.32494(0.30036:0.336331:0.338129)	NA	NA	NA	NA
aphid_rep_c21663	YN	0.0929365	0.0269549	0.290036	1.27e-05	1191	345.804	845.196	NA	52	29.6767	22.3233	NA	NA	0.0461125	5.27591:5.27591:1:1:1:1	0.461002(0.41133:0.428571:0.543103)	NA	NA	NA	NA
aphid_c14365	YN	0.108135	0.0313016	0.289469	0.00509892	570	111.019	458.981	NA	25	11	14	NA	NA	0.0462664	6.88043:6.88043:1:1:1:1	0.296684(0.382199:0.308901:0.198953)	NA	NA	NA	NA
aphid_c39005	YN	0.0504219	0.014571	0.288982	0.0608187	402	124.276	277.724	NA	10	6	4	NA	NA	0.0256541	6.53181:6.53181:1:1:1:1	0.409314(0.408088:0.419118:0.400735)	NA	NA	NA	NA
aphid_c8846	YN	0.0829745	0.0238163	0.287031	7.38e-05	1107	337.585	769.415	NA	44	26	18	NA	NA	0.0418569	5.69267:5.69267:1:1:1:1	0.369142(0.391247:0.339523:0.376658)	NA	NA	NA	NA
aphid_c4879	YN	0.0842613	0.0241766	0.286924	5.82e-05	1017	324.753	692.247	NA	42	25.6175	16.3825	NA	NA	0.0433631	19.9905:19.9905:1:1:1:1	0.514535(0.547965:0.414244:0.581395)	NA	NA	NA	NA
aphid_c11693	YN	0.101483	0.0291036	0.286783	0.0375037	249	73.8236	175.176	NA	12	7	5	NA	NA	0.0505627	1.67172:1.67172:1:1:1:1	0.51004(0.560241:0.433735:0.536145)	NA	NA	NA	NA
aphid_c9080	YN	0.0989033	0.0283335	0.286476	0.0053718	456	131.473	324.527	NA	21	12	9	NA	NA	0.04868	9.52001:9.52001:1:1:1:1	0.512987(0.551948:0.347403:0.63961)	NA	NA	NA	NA
aphid_c3375	YN	0.0550287	0.015755	0.286305	0.00319888	1125	226.612	898.388	NA	26	12	14	NA	NA	0.023666	2.31524:2.31524:1:1:1:1	0.340598(0.430769:0.325641:0.265385)	NA	NA	NA	NA
aphid_rep_c22614	YN	0.110545	0.0316137	0.28598	0.00341506	486	130.193	355.807	NA	24	13	11	NA	NA	0.0527584	4.68151:4.68151:1:1:1:1	0.38786(0.429012:0.391975:0.342593)	NA	NA	NA	NA
aphid_c17979	YN	0.0874122	0.0249424	0.285342	0.0670995	294	49.1712	244.829	NA	10	4	6	NA	NA	0.0353904	2.28351:2.28351:1:1:1:1	0.301347(0.378788:0.29798:0.227273)	NA	NA	NA	NA
aphid_c10099	YN	0.0956202	0.027137	0.283799	0.0026618	558	144.805	413.195	NA	24	13	11	NA	NA	0.0449089	2.52892:2.52892:1:1:1:1	0.366487(0.370968:0.330645:0.397849)	NA	NA	NA	NA
aphid_c3688	YN	0.109561	0.0310914	0.28378	0.0302197	333	69.6175	263.383	NA	15	7	8	NA	NA	0.0474964	3.99171:3.99171:1:1:1:1	0.345345(0.454955:0.310811:0.27027)	NA	NA	NA	NA
aphid_c19035	YN	0.0276695	0.00784728	0.283608	0.588343	165	36.8117	128.188	NA	2	1	1	NA	NA	0.0122696	2:2:1:1:1:1	0.390805(0.431034:0.439655:0.301724)	NA	NA	NA	NA
aphid_rep_c43713	YN	0.0554231	0.0157173	0.283587	0.0170812	555	169.015	385.985	NA	15	9	6	NA	NA	0.027809	3.21903:3.21903:1:1:1:1	0.545855(0.743386:0.568783:0.325397)	NA	NA	NA	NA
aphid_c40218	YN	0.0569418	0.0161428	0.283497	0.127534	324	73.5357	250.464	NA	8	4	4	NA	NA	0.0254026	2:2:1:1:1:1	0.480122(0.490826:0.362385:0.587156)	NA	NA	NA	NA
aphid_rep_c22467	YN	0.0724052	0.0204729	0.282755	0.00208438	657	161.595	495.405	NA	21	11	10	NA	NA	0.0332461	3.50101:3.50101:1:1:1:1	0.417398(0.510965:0.403509:0.337719)	NA	NA	NA	NA
aphid_c13271	YN	0.044102	0.012469	0.282731	0.1264	417	93.3917	323.608	NA	8	4	4	NA	NA	0.0195535	2:2:1:1:1:1	0.362676(0.454225:0.355634:0.278169)	NA	NA	NA	NA
aphid_c26878	YN	0.104484	0.0295403	0.282726	0.00259697	456	132.045	323.955	NA	22	12.6558	9.3442	NA	NA	0.0512419	14.3828:14.3828:1:1:1:1	0.321272(0.335526:0.335526:0.292763)	NA	NA	NA	NA
aphid_c16854	YN	0.0431835	0.0122037	0.2826	0.348364	213	47.7291	165.271	NA	4	2	2	NA	NA	0.0191456	2:2:1:1:1:1	0.383562(0.493151:0.390411:0.267123)	NA	NA	NA	NA
aphid_c33345	YN	0.0492526	0.0139163	0.282549	0.0831833	396	105.892	290.108	NA	9	5	4	NA	NA	0.0233654	2.26291:2.26291:1:1:1:1	0.46472(0.430657:0.467153:0.49635)	NA	NA	NA	NA
aphid_c18090	YN	0.0800521	0.0226128	0.282476	0.00109535	732	222.34	509.66	NA	28	16.6939	11.3061	NA	NA	0.0400596	7.91804:7.91804:1:1:1:1	0.489837(0.481707:0.390244:0.597561)	NA	NA	NA	NA
aphid_c32595	YN	0.0697212	0.0196623	0.282014	0.123643	318	60.2769	257.723	NA	9	4	5	NA	NA	0.029151	0.71942:0.71942:1:1:1:1	0.403427(0.443925:0.546729:0.219626)	NA	NA	NA	NA
aphid_c16110	YN	0.0964859	0.0271904	0.281807	0.000867135	657	202.958	454.042	NA	30	17.8932	12.1068	NA	NA	0.048597	8.71289:8.71289:1:1:1:1	0.573152(0.576923:0.531674:0.61086)	NA	NA	NA	NA
aphid_c27008	YN	0.058406	0.0164284	0.281279	0.111582	300	53.7201	246.28	NA	7	3	4	NA	NA	0.0239452	4.20933:4.20933:1:1:1:1	0.302589(0.393204:0.339806:0.174757)	NA	NA	NA	NA
aphid_c8543	YN	0.0884965	0.0247699	0.279897	0.00365973	780	122.665	657.335	NA	26	10	16	NA	NA	0.0347918	2.78293:2.78293:1:1:1:1	0.277567(0.389734:0.28327:0.159696)	NA	NA	NA	NA
contig00614	YN	0.0796904	0.0222786	0.279565	0.00603758	477	144.074	332.926	NA	18	10.7217	7.27827	NA	NA	0.0396194	11.0747:11.0747:1:1:1:1	0.423958(0.496875:0.390625:0.384375)	NA	NA	NA	NA
aphid_c3528	YN	0.0498178	0.0138825	0.278665	0.00159099	1167	292.882	874.118	NA	26	14	12	NA	NA	0.0229012	4.43935:4.43935:1:1:1:1	0.379902(0.4375:0.375:0.327206)	NA	NA	NA	NA
aphid_c30593	YN	0.0777978	0.0216721	0.278569	0.0621741	336	54.7739	281.226	NA	10	4	6	NA	NA	0.0308216	0.570213:0.570213:1:1:1:1	0.268437(0.371681:0.261062:0.172566)	NA	NA	NA	NA
aphid_c36484	YN	0.0610923	0.0170107	0.278443	0.34631	153	34.0888	118.911	NA	4	2	2	NA	NA	0.0268322	2:2:1:1:1:1	0.411765(0.401961:0.5:0.333333)	NA	NA	NA	NA
aphid_s53966	YN	0.039015	0.0108492	0.278077	0.131118	384	105.214	278.786	NA	7	4	3	NA	NA	0.0185665	4.04507:4.04507:1:1:1:1	0.465649(0.473282:0.442748:0.480916)	NA	NA	NA	NA
aphid_c6524	YN	0.0603306	0.0167279	0.27727	0.00795206	615	191.801	423.199	NA	18	11	7	NA	NA	0.0303263	2.77528:2.77528:1:1:1:1	0.477456(0.565217:0.359903:0.507246)	NA	NA	NA	NA
aphid_c12691	YN	0.0532232	0.0147416	0.276976	0.0770732	441	98.2961	342.704	NA	10	5	5	NA	NA	0.0233189	2.49792:2.49792:1:1:1:1	0.35941(0.408163:0.333333:0.336735)	NA	NA	NA	NA
aphid_c8381	YN	0.100036	0.0277014	0.276915	0.00214669	519	150.733	368.267	NA	24	14	10	NA	NA	0.0487094	3.99322:3.99322:1:1:1:1	0.435453(0.5:0.375723:0.430636)	NA	NA	NA	NA
aphid_c4633	YN	0.116273	0.0321365	0.276388	0.0293854	288	65.3977	222.602	NA	14	7	7	NA	NA	0.0512419	2.13202:2.13202:1:1:1:1	0.361111(0.322917:0.354167:0.40625)	NA	NA	NA	NA
aphid_c15068	YN	0.109783	0.0303225	0.276204	0.00247659	579	107.71	471.29	NA	25	11	14	NA	NA	0.0451043	1.97477:1.97477:1:1:1:1	0.341026(0.407692:0.384615:0.230769)	NA	NA	NA	NA
aphid_c10033	YN	0.0372712	0.0102685	0.275507	0.0184843	1005	220.02	784.98	NA	16	8	8	NA	NA	0.0161801	3.20289:3.20289:1:1:1:1	0.37748(0.392857:0.421131:0.318452)	NA	NA	NA	NA
aphid_c7897	YN	0.0651928	0.017961	0.275506	0.0105076	729	139.638	589.362	NA	19	8.5433	10.4567	NA	NA	0.0270082	1.55835:1.55835:1:1:1:1	0.350877(0.481781:0.317814:0.253036)	NA	NA	NA	NA
aphid_rep_c22020	YN	0.0307793	0.00845584	0.274724	0.0185318	1218	265.99	952.01	NA	16	8	8	NA	NA	0.0133309	2.46058:2.46058:1:1:1:1	0.376795(0.395692:0.424036:0.310658)	NA	NA	NA	NA
aphid_c13795	YN	0.0861139	0.0236454	0.274583	0.00597135	480	135.211	344.789	NA	19	11	8	NA	NA	0.0412422	5.76209:5.76209:1:1:1:1	0.487654(0.45679:0.435185:0.570988)	NA	NA	NA	NA
aphid_c11588	YN	0.071336	0.01958	0.274475	0.030073	414	102.868	311.132	NA	13	7	6	NA	NA	0.0324399	4.45194:4.45194:1:1:1:1	0.328571(0.378571:0.314286:0.292857)	NA	NA	NA	NA
contig03132	YN	0.0449765	0.0123436	0.274446	0.0487042	546	137.59	408.41	NA	11	6	5	NA	NA	0.020567	2.38475:2.38475:1:1:1:1	0.438069(0.54918:0.371585:0.393443)	NA	NA	NA	NA
aphid_rep_c21792	YN	0.0854403	0.0234223	0.274136	0.000103228	789	223.331	565.669	NA	31	18	13	NA	NA	0.0409768	5.54394:5.54394:1:1:1:1	0.51711(0.469582:0.463878:0.617871)	NA	NA	NA	NA
aphid_c16760	YN	0.0836712	0.0229182	0.273908	0.0043497	549	137.127	411.873	NA	20	10.7337	9.26628	NA	NA	0.0380929	10.4588:10.4588:1:1:1:1	0.33871(0.408602:0.346774:0.260753)	NA	NA	NA	NA
aphid_c3025	YN	0.0699547	0.0191554	0.273826	0.0302265	423	105.232	317.768	NA	13	7	6	NA	NA	0.031793	7.02581:7.02581:1:1:1:1	0.407277(0.461268:0.450704:0.309859)	NA	NA	NA	NA
aphid_c5480	YN	0.0674195	0.0184595	0.2738	4.78e-05	1347	358.234	988.766	NA	41	23	18	NA	NA	0.0314804	3.84816:3.84816:1:1:1:1	0.376623(0.376623:0.392857:0.36039)	NA	NA	NA	NA
aphid_rep_c38412	YN	0.110216	0.0300966	0.273069	0.028388	306	68.2926	237.707	NA	14	7	7	NA	NA	0.0479775	2.03583:2.03583:1:1:1:1	0.364486(0.411215:0.341121:0.341121)	NA	NA	NA	NA
aphid_c988	YN	0.0749718	0.0204577	0.272872	6.25e-06	1404	462.532	941.468	NA	52	33	19	NA	NA	0.0384168	2:2:1:1:1:1	0.571677(0.638831:0.462422:0.613779)	NA	NA	NA	NA
contig00791	YN	0.090598	0.0246308	0.271869	0.101817	159	35.1798	123.82	NA	6	3	3	NA	NA	0.0392264	1.98843:1.98843:1:1:1:1	0.522013(0.698113:0.339623:0.528302)	NA	NA	NA	NA
aphid_c16654	YN	0.0962168	0.0261209	0.271479	0.12347	201	45.0969	155.903	NA	8	4	4	NA	NA	0.0418478	1.99923:1.99923:1:1:1:1	0.353234(0.373134:0.358209:0.328358)	NA	NA	NA	NA
aphid_c12553	YN	0.098205	0.0266273	0.27114	0.129358	159	44.0448	114.955	NA	7	4	3	NA	NA	0.0464551	4.5486:4.5486:1:1:1:1	0.450617(0.527778:0.444444:0.37963)	NA	NA	NA	NA
aphid_c10053	YN	0.0644515	0.0174696	0.271051	0.0755364	372	82.134	289.866	NA	10	5	5	NA	NA	0.0278428	7.83663:7.83663:1:1:1:1	0.313648(0.377953:0.350394:0.212598)	NA	NA	NA	NA
aphid_c12851	YN	0.0793567	0.021507	0.271017	0.00114647	750	229.834	520.166	NA	28	17	11	NA	NA	0.0392347	7.88043:7.88043:1:1:1:1	0.516469(0.51581:0.442688:0.590909)	NA	NA	NA	NA
aphid_c9503	YN	0.0428283	0.0115908	0.270633	0.0137837	690	168.154	521.846	NA	13	7	6	NA	NA	0.0192034	2:2:1:1:1:1	0.384058(0.486957:0.269565:0.395652)	NA	NA	NA	NA
aphid_c25553	YN	0.0513687	0.0138613	0.269839	0.341326	186	40.2828	145.717	NA	4	2	2	NA	NA	0.0219844	2:2:1:1:1:1	0.24359(0.330769:0.184615:0.215385)	NA	NA	NA	NA
aphid_c17139	YN	0.0380692	0.0102619	0.269561	0.122466	501	108.423	392.577	NA	8	4	4	NA	NA	0.0162798	3.74274:3.74274:1:1:1:1	0.364706(0.502941:0.35:0.241176)	NA	NA	NA	NA
aphid_c8478	YN	0.0840774	0.022662	0.269537	0.0012022	687	192.214	494.786	NA	26	15	11	NA	NA	0.0398453	15.3012:15.3012:1:1:1:1	0.376623(0.493506:0.313853:0.322511)	NA	NA	NA	NA
contig00513	YN	0.0443508	0.0119539	0.269531	0.0292525	669	162.545	506.455	NA	13	7	6	NA	NA	0.0198253	8.05556:8.05556:1:1:1:1	0.366966(0.455157:0.365471:0.280269)	NA	NA	NA	NA
aphid_c15137	YN	0.0832638	0.0224416	0.269524	0.0177553	513	103.601	409.399	NA	17	8	9	NA	NA	0.0347247	2:2:1:1:1:1	0.326316(0.45:0.281579:0.247368)	NA	NA	NA	NA
aphid_rep_c21803	YN	0.100737	0.027103	0.269047	5.57e-06	1134	331.565	802.435	NA	52	30.7019	21.2981	NA	NA	0.0486326	5.49633:5.49633:1:1:1:1	0.462003(0.417098:0.420984:0.547927)	NA	NA	NA	NA
aphid_c10052	YN	0.028951	0.00777443	0.268538	0.0508961	729	211.273	517.727	NA	10	6	4	NA	NA	0.0139116	4.34631:4.34631:1:1:1:1	0.584993(0.615538:0.498008:0.641434)	NA	NA	NA	NA
aphid_c3518	YN	0.0495266	0.0132981	0.268505	0.00128552	1206	294.497	911.503	NA	26	14	12	NA	NA	0.0221449	5.13539:5.13539:1:1:1:1	0.352778(0.411905:0.338095:0.308333)	NA	NA	NA	NA
aphid_c10608	YN	0.0692203	0.0185782	0.268392	0.0245854	474	92.1581	381.842	NA	13	6	7	NA	NA	0.0284243	4.31756:4.31756:1:1:1:1	0.320755(0.380503:0.367925:0.213836)	NA	NA	NA	NA
contig01933	YN	0.0373812	0.0100092	0.26776	0.201124	384	82.2709	301.729	NA	6	3	3	NA	NA	0.0158736	2:2:1:1:1:1	0.390625(0.429688:0.402344:0.339844)	NA	NA	NA	NA
aphid_c15863	YN	0.0516008	0.0138138	0.267706	0.0146995	726	141.429	584.571	NA	15	7	8	NA	NA	0.0211749	0.840111:0.840111:1:1:1:1	0.414305(0.419028:0.423077:0.40081)	NA	NA	NA	NA
aphid_c10692	YN	0.0587692	0.0157157	0.267414	0.0297516	603	88.4555	514.545	NA	13	5	8	NA	NA	0.0220313	1.26454:1.26454:1:1:1:1	0.324257(0.482673:0.292079:0.19802)	NA	NA	NA	NA
aphid_s49355	YN	0.0842211	0.0225054	0.267218	0.0118	315	89.4299	225.57	NA	12	7	5	NA	NA	0.0400267	2.45879:2.45879:1:1:1:1	0.569697(0.677273:0.463636:0.568182)	NA	NA	NA	NA
aphid_c34169	YN	0.0785143	0.020955	0.266894	0.0144959	414	123.12	290.88	NA	15	9	6	NA	NA	0.0380727	12.5108:12.5108:1:1:1:1	0.267139(0.343972:0.230496:0.22695)	NA	NA	NA	NA
aphid_c27921	YN	0.0845034	0.0225215	0.266516	0.00834743	441	125.13	315.87	NA	17	10	7	NA	NA	0.0401084	8.26183:8.26183:1:1:1:1	0.354586(0.369128:0.348993:0.345638)	NA	NA	NA	NA
aphid_c37809	YN	0.0502066	0.0133798	0.266495	0.33961	192	41.1836	150.816	NA	4	2	2	NA	NA	0.0212791	2:2:1:1:1:1	0.328205(0.323077:0.292308:0.369231)	NA	NA	NA	NA
aphid_c38471	YN	0.00873096	0.00232488	0.26628	0.578731	546	115.203	430.797	NA	2	1	1	NA	NA	0.00367653	2:2:1:1:1:1	0.384335(0.480874:0.352459:0.319672)	NA	NA	NA	NA
aphid_c5421	YN	0.12345	0.0328269	0.265912	0.0367365	264	45.2219	218.778	NA	12	5	7	NA	NA	0.0483502	7.90621:7.90621:1:1:1:1	0.744318(0.585227:0.761364:0.886364)	NA	NA	NA	NA
aphid_c8861	YN	0.0595459	0.0158003	0.265347	0.042171	435	101.362	333.638	NA	11	5.78828	5.21172	NA	NA	0.0259938	5.09275:5.09275:1:1:1:1	0.370246(0.473154:0.33557:0.302013)	NA	NA	NA	NA
aphid_c17692	YN	0.0326381	0.00864676	0.264928	0.0463736	771	188.487	582.513	NA	11	6	5	NA	NA	0.014512	4.44362:4.44362:1:1:1:1	0.348214(0.342857:0.380357:0.321429)	NA	NA	NA	NA
aphid_c27604	YN	0.0909933	0.024104	0.264899	0.035797	231	41.2098	189.79	NA	8	3.50365	4.49635	NA	NA	0.0360369	3.56498:3.56498:1:1:1:1	0.326923(0.435897:0.307692:0.237179)	NA	NA	NA	NA
aphid_c26353	YN	0.0328325	0.00868034	0.264383	0.580351	147	31.1292	115.871	NA	2	1	1	NA	NA	0.0137949	2:2:1:1:1:1	0.358757(0.211864:0.372881:0.491525)	NA	NA	NA	NA
contig03341	YN	0.106138	0.0280107	0.263907	0.044018	279	60.6244	218.376	NA	12	6	6	NA	NA	0.0449871	6.21586:6.21586:1:1:1:1	0.356383(0.388298:0.43617:0.244681)	NA	NA	NA	NA
aphid_c36235	YN	0.0518941	0.0136652	0.263328	0.199507	282	60.1299	221.87	NA	6	3	3	NA	NA	0.0218166	4.11126:4.11126:1:1:1:1	0.237847(0.364583:0.15625:0.192708)	NA	NA	NA	NA
aphid_c36327	YN	0.0313973	0.0082454	0.262615	0.337208	309	65.0425	243.958	NA	4	2	2	NA	NA	0.0131187	2:2:1:1:1:1	0.299679(0.375:0.230769:0.293269)	NA	NA	NA	NA
aphid_c7922	YN	0.0572215	0.0150233	0.262546	0.00346901	708	236.564	471.436	NA	20	13	7	NA	NA	0.029123	8.08654:8.08654:1:1:1:1	0.487288(0.555085:0.294492:0.612288)	NA	NA	NA	NA
contig02281	YN	0.0179863	0.00469339	0.260943	0.577214	270	56.2672	213.733	NA	2	1	1	NA	NA	0.0074636	2:2:1:1:1:1	0.516484(0.505495:0.434066:0.60989)	NA	NA	NA	NA
aphid_rep_c47847	YN	0.0567873	0.0148114	0.260822	0.0341111	501	91.7747	409.225	NA	11	5	6	NA	NA	0.0225006	1.05376:1.05376:1:1:1:1	0.34902(0.426471:0.288235:0.332353)	NA	NA	NA	NA
aphid_c18965	YN	0.0590768	0.0153893	0.260496	0.0740899	351	88.3143	262.686	NA	9	5	4	NA	NA	0.0263814	1.00103:1.00103:1:1:1:1	0.474576(0.555085:0.364407:0.504237)	NA	NA	NA	NA
aphid_c13433	YN	0.111582	0.0290521	0.260366	0.0270389	315	68.5181	246.482	NA	14	7	7	NA	NA	0.0470037	5.51964:5.51964:1:1:1:1	0.323988(0.38785:0.345794:0.238318)	NA	NA	NA	NA
aphid_rep_c22365	YN	0.090203	0.0234574	0.260051	0.000188591	789	224.161	564.839	NA	32	19	13	NA	NA	0.0424203	5.59111:5.59111:1:1:1:1	0.516477(0.469582:0.463878:0.61597)	NA	NA	NA	NA
aphid_c10932	YN	0.0990583	0.0257019	0.259462	0.000294197	822	188.416	633.584	NA	33	17	16	NA	NA	0.0425164	4.58328:4.58328:1:1:1:1	0.351914(0.413851:0.364865:0.277027)	NA	NA	NA	NA
contig01030	YN	0.0798451	0.0206856	0.259072	0.00899811	498	105.622	392.378	NA	16	8	8	NA	NA	0.0332329	0.392362:0.392362:1:1:1:1	0.455621(0.488166:0.452663:0.426036)	NA	NA	NA	NA
contig00825	YN	0.0887537	0.0229901	0.259033	0.00298629	543	144.611	398.389	NA	21	12	9	NA	NA	0.0405041	2.98483:2.98483:1:1:1:1	0.369048(0.410714:0.30102:0.395408)	NA	NA	NA	NA
aphid_c8335	YN	0.0556901	0.0144159	0.25886	0.00423527	717	225.957	491.043	NA	19	12	7	NA	NA	0.0274232	5.63637:5.63637:1:1:1:1	0.431944(0.441667:0.389583:0.464583)	NA	NA	NA	NA
contig00939	YN	0.0659292	0.017046	0.25855	0.000165041	1077	364.417	712.583	NA	35	23	12	NA	NA	0.0335862	7.07504:7.07504:1:1:1:1	0.411898(0.461853:0.362398:0.411444)	NA	NA	NA	NA
aphid_c12347	YN	0.0983119	0.0253396	0.257747	0.0350398	261	99.9178	161.082	NA	13	9	4	NA	NA	0.0532754	10.028:10.028:1:1:1:1	0.425287(0.454023:0.298851:0.522989)	NA	NA	NA	NA
aphid_c4240	YN	0.053679	0.0138318	0.257675	0.0175827	594	155.026	438.974	NA	14	8	6	NA	NA	0.0242314	8.61669:8.61669:1:1:1:1	0.598673(0.532338:0.554726:0.708955)	NA	NA	NA	NA
aphid_c6143	YN	0.093855	0.0241613	0.257432	0.00115652	771	139.64	631.36	NA	27	12	15	NA	NA	0.0367839	3.72089:3.72089:1:1:1:1	0.337803(0.394636:0.394636:0.224138)	NA	NA	NA	NA
aphid_c11885	YN	0.0598729	0.0154055	0.257304	0.000469192	1023	299.637	723.363	NA	28	17	11	NA	NA	0.02843	10.4055:10.4055:1:1:1:1	0.4174(0.458944:0.391496:0.40176)	NA	NA	NA	NA
aphid_c2595	YN	0.0673162	0.0172977	0.256961	0.000265759	1017	314.159	702.841	NA	32	20	12	NA	NA	0.0327488	7.07677:7.07677:1:1:1:1	0.440511(0.423304:0.408555:0.489676)	NA	NA	NA	NA
aphid_rep_c44256	YN	0.10352	0.0265805	0.256767	0.0356855	192	57.1957	134.804	NA	9	5.49113	3.50887	NA	NA	0.0495004	1.19632:1.19632:1:1:1:1	0.549479(0.6875:0.789063:0.171875)	NA	NA	NA	NA
contig01142	YN	0.0645563	0.0165692	0.256662	0.0321689	447	80.8329	366.167	NA	11	5	6	NA	NA	0.0252469	1.28767:1.28767:1:1:1:1	0.447427(0.64094:0.483221:0.218121)	NA	NA	NA	NA
aphid_c4547	YN	0.11937	0.0306352	0.256642	0.000123979	645	159.877	485.123	NA	32	17.4829	14.5171	NA	NA	0.05263	4.28187:4.28187:1:1:1:1	0.372868(0.402326:0.367442:0.348837)	NA	NA	NA	NA
aphid_c7650	YN	0.116034	0.0297734	0.256592	0.00172297	501	123.323	377.677	NA	24	13	11	NA	NA	0.0510068	6.19277:6.19277:1:1:1:1	0.676587(0.666667:0.598214:0.764881)	NA	NA	NA	NA
aphid_c11599	YN	0.115582	0.0296404	0.256444	0.0107437	411	66.4174	344.583	NA	17	7	10	NA	NA	0.0435286	2.16931:2.16931:1:1:1:1	0.315085(0.448905:0.270073:0.226277)	NA	NA	NA	NA
aphid_c14005	YN	0.0806376	0.0206754	0.256399	0.0131591	486	93.378	392.622	NA	15	7	8	NA	NA	0.0321963	3.94264:3.94264:1:1:1:1	0.296748(0.381098:0.289634:0.219512)	NA	NA	NA	NA
contig00363	YN	0.102847	0.0263679	0.25638	0.0010785	546	159.66	386.34	NA	25	15	10	NA	NA	0.0487317	4.95086:4.95086:1:1:1:1	0.412088(0.406593:0.255495:0.574176)	NA	NA	NA	NA
aphid_c7901	YN	0.0648865	0.0166203	0.256144	0.0022149	849	179.372	669.628	NA	22	11	11	NA	NA	0.0268177	3.49556:3.49556:1:1:1:1	0.357143(0.45122:0.381533:0.238676)	NA	NA	NA	NA
aphid_c15173	YN	0.124164	0.0316781	0.255131	0.116089	165	35.2573	129.743	NA	8	4	4	NA	NA	0.0514406	8.8337:8.8337:1:1:1:1	0.29697(0.4:0.345455:0.145455)	NA	NA	NA	NA
contig01466	YN	0.061321	0.0156254	0.254813	2.5e-05	1353	443.816	909.184	NA	40	26	14	NA	NA	0.0306146	20.3808:20.3808:1:1:1:1	0.439007(0.43617:0.415957:0.464894)	NA	NA	NA	NA
contig02872	YN	0.0893028	0.0227219	0.254437	0.00341536	567	120.041	446.959	NA	20	10	10	NA	NA	0.0368179	1.67402:1.67402:1:1:1:1	0.383333(0.534211:0.292105:0.323684)	NA	NA	NA	NA
aphid_c9615	YN	0.131541	0.0334525	0.254313	0.00114175	564	102.9	461.1	NA	27	12	15	NA	NA	0.0513483	5.75541:5.75541:1:1:1:1	0.320106(0.415344:0.333333:0.21164)	NA	NA	NA	NA
aphid_c3786	YN	0.025134	0.00638119	0.253887	0.574461	198	40.4571	157.543	NA	2	1	1	NA	NA	0.0102129	2:2:1:1:1:1	0.337662(0.279221:0.376623:0.357143)	NA	NA	NA	NA
aphid_c29618	YN	0.1142	0.0289898	0.253852	0.0194324	303	56.641	246.359	NA	13	6	7	NA	NA	0.0449184	1.42256:1.42256:1:1:1:1	0.27451(0.303922:0.25:0.269608)	NA	NA	NA	NA
contig00693	YN	0.0842469	0.0213549	0.25348	0.00040775	768	244.191	523.809	NA	30	19	11	NA	NA	0.0413519	12.2939:12.2939:1:1:1:1	0.507722(0.57722:0.488417:0.457529)	NA	NA	NA	NA
aphid_c18349	YN	0.0756899	0.0191782	0.253378	0.0195045	378	113.028	264.972	NA	13	8	5	NA	NA	0.036076	8.86292:8.86292:1:1:1:1	0.375(0.339844:0.394531:0.390625)	NA	NA	NA	NA
aphid_c9737	YN	0.067735	0.0171452	0.253121	0.0104702	447	136.47	310.53	NA	14	8.74028	5.25972	NA	NA	0.0325903	3.35213:3.35213:1:1:1:1	0.535556(0.556667:0.5:0.55)	NA	NA	NA	NA
aphid_c7404	YN	0.0851573	0.021427	0.251616	0.000211256	798	208.521	589.479	NA	29	16.5545	12.4455	NA	NA	0.0380799	2.78194:2.78194:1:1:1:1	0.413879(0.51487:0.315985:0.410781)	NA	NA	NA	NA
aphid_c974	YN	0.113708	0.0286012	0.251533	0.0171039	291	77.042	213.958	NA	14	8	6	NA	NA	0.051133	1.76552:1.76552:1:1:1:1	0.527491(0.56701:0.43299:0.582474)	NA	NA	NA	NA
aphid_c28728	YN	0.0183341	0.00460812	0.251342	0.572604	273	55.2127	217.787	NA	2	1	1	NA	NA	0.00738411	2:2:1:1:1:1	0.349515(0.402913:0.349515:0.296117)	NA	NA	NA	NA
aphid_c2484	YN	0.0240701	0.00604183	0.25101	0.331547	417	84.6393	332.361	NA	4	2	2	NA	NA	0.00970106	2:2:1:1:1:1	0.405276(0.546763:0.438849:0.230216)	NA	NA	NA	NA
aphid_c5787	YN	0.0580751	0.0145657	0.250808	0.0356689	438	90.5436	347.456	NA	10	5	5	NA	NA	0.02356	5.67299:5.67299:1:1:1:1	0.358447(0.482877:0.342466:0.25)	NA	NA	NA	NA
aphid_c37444	YN	0.0383039	0.00957507	0.249977	0.330755	264	53.5588	210.441	NA	4	2	2	NA	NA	0.0154034	2:2:1:1:1:1	0.350187(0.38764:0.337079:0.325843)	NA	NA	NA	NA
aphid_c8122	YN	0.111618	0.027878	0.249762	0.0244413	291	66.3429	224.657	NA	13	6.85619	6.14381	NA	NA	0.0469694	2.20534:2.20534:1:1:1:1	0.379725(0.505155:0.340206:0.293814)	NA	NA	NA	NA
aphid_c10726	YN	0.107986	0.0269316	0.2494	0.000273339	663	171.338	491.662	NA	30	17	13	NA	NA	0.0478783	2.5593:2.5593:1:1:1:1	0.470105(0.535874:0.529148:0.345291)	NA	NA	NA	NA
aphid_c3958	YN	0.073682	0.0183557	0.24912	0.000408281	1032	203.286	828.714	NA	29	14	15	NA	NA	0.029254	4.01472:4.01472:1:1:1:1	0.325581(0.460756:0.299419:0.21657)	NA	NA	NA	NA
aphid_c3603	YN	0.0698898	0.0174082	0.249081	0.000922248	750	226.154	523.846	NA	24	15	9	NA	NA	0.0332334	4.17219:4.17219:1:1:1:1	0.433719(0.480695:0.34749:0.472973)	NA	NA	NA	NA
aphid_c12737	YN	0.0741651	0.0184555	0.248844	0.00186525	762	158.159	603.841	NA	22	11	11	NA	NA	0.0300185	5.06987:5.06987:1:1:1:1	0.328105(0.454902:0.321569:0.207843)	NA	NA	NA	NA
aphid_c30320	YN	0.0785857	0.0195477	0.248744	0.0112051	435	122.877	312.123	NA	15	9	6	NA	NA	0.0362245	6.56831:6.56831:1:1:1:1	0.401149(0.524138:0.344828:0.334483)	NA	NA	NA	NA
aphid_c766	YN	0.0749645	0.0186303	0.248522	0.00166208	636	200.166	435.834	NA	22	14	8	NA	NA	0.0363602	8.85782:8.85782:1:1:1:1	0.501565(0.5:0.492958:0.511737)	NA	NA	NA	NA
aphid_c12663	YN	0.0457267	0.0113575	0.248378	0.010651	870	159.663	710.337	NA	15	7	8	NA	NA	0.0176649	4.95049:4.95049:1:1:1:1	0.31058(0.418089:0.302048:0.211604)	NA	NA	NA	NA
aphid_c16506	YN	0.0226428	0.00561953	0.248182	0.201973	492	134.764	357.236	NA	5	3	2	NA	NA	0.0102824	4.44282:4.44282:1:1:1:1	0.527273(0.551515:0.412121:0.618182)	NA	NA	NA	NA
aphid_c12099	YN	0.0646892	0.0160356	0.247887	0.0200887	477	97.4985	379.501	NA	12	6	6	NA	NA	0.0259804	2:2:1:1:1:1	0.373958(0.44375:0.334375:0.34375)	NA	NA	NA	NA
aphid_c29355	YN	0.0639959	0.0158607	0.247839	0.00317759	642	195.626	446.374	NA	19	12	7	NA	NA	0.0305281	7.81947:7.81947:1:1:1:1	0.474419(0.460465:0.4:0.562791)	NA	NA	NA	NA
aphid_c11347	YN	0.0587704	0.0145413	0.247425	0.00549647	837	142.242	694.758	NA	18	8	10	NA	NA	0.0220577	2.38742:2.38742:1:1:1:1	0.343489(0.437276:0.353047:0.240143)	NA	NA	NA	NA
aphid_c10295	YN	0.0892105	0.022021	0.246843	0.0427151	303	72.5537	230.446	NA	11	6	5	NA	NA	0.0381096	1.43219:1.43219:1:1:1:1	0.421474(0.466346:0.317308:0.480769)	NA	NA	NA	NA
aphid_c807	YN	0.0710975	0.017533	0.246605	0.000150755	1161	237.55	923.45	NA	32	16	16	NA	NA	0.0284927	1.13949:1.13949:1:1:1:1	0.394714(0.424552:0.411765:0.347826)	NA	NA	NA	NA
contig03119	YN	0.0663289	0.0163547	0.246571	0.0261877	483	111.962	371.038	NA	13	7	6	NA	NA	0.027939	6.96531:6.96531:1:1:1:1	0.310559(0.413043:0.298137:0.220497)	NA	NA	NA	NA
aphid_rep_c22130	YN	0.0812951	0.0199733	0.245689	4.75e-07	1542	476.135	1065.87	NA	57	36	21	NA	NA	0.0389081	7.96975:7.96975:1:1:1:1	0.444553(0.416342:0.355058:0.562257)	NA	NA	NA	NA
aphid_c12457	YN	0.0569385	0.0139681	0.245319	0.0435245	399	109.427	289.573	NA	10	6	4	NA	NA	0.0257529	3.88313:3.88313:1:1:1:1	0.476543(0.451852:0.488889:0.488889)	NA	NA	NA	NA
aphid_c6355	YN	0.0570817	0.0139668	0.244682	0.0100784	363	73.3954	289.605	NA	8	4	4	NA	NA	0.0226843	5.88135:5.88135:1:1:1:1	0.355372(0.433884:0.396694:0.235537)	NA	NA	NA	NA
aphid_c261	YN	0.05564	0.0135934	0.24431	0.0017349	948	205.584	742.416	NA	21	11	10	NA	NA	0.0227117	3.07272:3.07272:1:1:1:1	0.347529(0.388013:0.367508:0.287066)	NA	NA	NA	NA
contig02168	YN	0.043389	0.0105868	0.243997	0.117302	381	95.5845	285.415	NA	7	4	3	NA	NA	0.0188161	1.93912:1.93912:1:1:1:1	0.489501(0.53937:0.468504:0.46063)	NA	NA	NA	NA
aphid_c17080	YN	0.0957036	0.0232251	0.242677	0.00279325	552	114.064	437.936	NA	20	10	10	NA	NA	0.0382018	7.57137:7.57137:1:1:1:1	0.333333(0.432796:0.354839:0.212366)	NA	NA	NA	NA
aphid_c20580	YN	0.0828649	0.0200948	0.242501	0.15289	177	25.6147	151.385	NA	5	2	3	NA	NA	0.0291786	1.08245:1.08245:1:1:1:1	0.283854(0.289063:0.28125:0.28125)	NA	NA	NA	NA
aphid_rep_c46294	YN	0.0849893	0.0205992	0.242374	0.0111209	432	87.4665	344.534	NA	14	7	7	NA	NA	0.0336362	1.02168:1.02168:1:1:1:1	0.5(0.540541:0.364865:0.594595)	NA	NA	NA	NA
aphid_c19405	YN	0.0675263	0.0163596	0.24227	0.000811574	792	235.667	556.333	NA	24	15	9	NA	NA	0.0315848	4.08778:4.08778:1:1:1:1	0.426136(0.456439:0.314394:0.507576)	NA	NA	NA	NA
aphid_c16517	YN	0.0817556	0.0197581	0.241673	0.00410004	504	143.524	360.476	NA	18	11	7	NA	NA	0.0374132	11.9074:11.9074:1:1:1:1	0.307992(0.327485:0.295322:0.30117)	NA	NA	NA	NA
aphid_c37808	YN	0.0782934	0.0188976	0.241369	0.0257882	363	95.0193	267.981	NA	12	7	5	NA	NA	0.0344451	1.52001:1.52001:1:1:1:1	0.418733(0.438017:0.42562:0.392562)	NA	NA	NA	NA
aphid_c34580	YN	0.0590433	0.0142376	0.241137	0.19872	195	53.1889	141.811	NA	5	3	2	NA	NA	0.0264589	2.94048:2.94048:1:1:1:1	0.372549(0.419118:0.360294:0.338235)	NA	NA	NA	NA
aphid_c26654	YN	0.0416078	0.010029	0.241036	0.0284019	576	174.484	401.516	NA	11	7	4	NA	NA	0.019595	13.0472:13.0472:1:1:1:1	0.41453(0.397436:0.476923:0.369231)	NA	NA	NA	NA
aphid_rep_c22193	YN	0.115103	0.0277439	0.241035	0.00547427	444	76.4083	367.592	NA	18	8	10	NA	NA	0.0427776	1.84223:1.84223:1:1:1:1	0.534444(0.48:0.356667:0.766667)	NA	NA	NA	NA
aphid_c8691	YN	0.0860642	0.0207263	0.240823	0.0420999	270	73.7919	196.208	NA	10	6	4	NA	NA	0.0385833	4.08383:4.08383:1:1:1:1	0.462766(0.340426:0.489362:0.558511)	NA	NA	NA	NA
aphid_c14195	YN	0.0507265	0.0121951	0.240409	0.0425066	453	122.326	330.674	NA	10	6	4	NA	NA	0.0226	2:2:1:1:1:1	0.437229(0.415584:0.626623:0.269481)	NA	NA	NA	NA
aphid_c4383	YN	0.0517427	0.012428	0.240188	0.000332806	1158	345.006	812.994	NA	27	17	10	NA	NA	0.0241411	16.0996:16.0996:1:1:1:1	0.409794(0.478093:0.386598:0.364691)	NA	NA	NA	NA
contig00237	YN	0.0579399	0.0139027	0.23995	0.000208348	1326	308.476	1017.52	NA	31	17	14	NA	NA	0.0241473	7.69276:7.69276:1:1:1:1	0.367232(0.360169:0.473517:0.268008)	NA	NA	NA	NA
aphid_c1437	YN	0.0818049	0.0195794	0.239343	5.88e-07	1662	366.038	1295.96	NA	53	28	25	NA	NA	0.0332839	5.78096:5.78096:1:1:1:1	0.341383(0.416816:0.366726:0.240608)	NA	NA	NA	NA
aphid_c5399	YN	0.0267315	0.0063957	0.239257	0.115803	624	152.894	471.106	NA	7	4	3	NA	NA	0.0113784	5.06:5.06:1:1:1:1	0.354361(0.408879:0.331776:0.32243)	NA	NA	NA	NA
aphid_c1803	YN	0.0766894	0.0183425	0.239179	8.02e-05	1092	263.92	828.08	NA	34	19	15	NA	NA	0.032444	2.83824:2.83824:1:1:1:1	0.532877(0.569863:0.384932:0.643836)	NA	NA	NA	NA
aphid_c29524	YN	0.0335582	0.00801645	0.238882	0.568451	156	30.5886	125.411	NA	2	1	1	NA	NA	0.0130247	2:2:1:1:1:1	0.288557(0.19403:0.402985:0.268657)	NA	NA	NA	NA
aphid_c5110	YN	0.111072	0.0264716	0.238329	0.0727323	165	49.3924	115.608	NA	8	5	3	NA	NA	0.0517965	4.60208:4.60208:1:1:1:1	0.433333(0.390909:0.427273:0.481818)	NA	NA	NA	NA
aphid_c32453	YN	0.0979302	0.0233294	0.238224	0.0226218	360	54.4626	305.537	NA	12	5	7	NA	NA	0.0346154	8.31588:8.31588:1:1:1:1	0.337432(0.479508:0.393443:0.139344)	NA	NA	NA	NA
aphid_c18596	YN	0.0845422	0.0201344	0.238158	0.00668725	429	126.845	302.155	NA	16	10	6	NA	NA	0.0391783	2.99596:2.99596:1:1:1:1	0.402098(0.412587:0.328671:0.465035)	NA	NA	NA	NA
aphid_c10777	YN	0.127372	0.0302894	0.237804	0.00121768	477	106.058	370.942	NA	23	12	11	NA	NA	0.051875	6.70105:6.70105:1:1:1:1	0.630208(0.603125:0.509375:0.778125)	NA	NA	NA	NA
aphid_c19393	YN	0.113311	0.0269424	0.237774	4.35e-06	972	253.795	718.205	NA	45	26	19	NA	NA	0.0494938	2.66361:2.66361:1:1:1:1	0.433128(0.436728:0.322531:0.540123)	NA	NA	NA	NA
contig01976	YN	0.0619317	0.0147021	0.237392	0.00770629	513	168.694	344.306	NA	15	10	5	NA	NA	0.030233	6.58705:6.58705:1:1:1:1	0.461988(0.488304:0.596491:0.30117)	NA	NA	NA	NA
aphid_c18014	YN	0.0950071	0.0225183	0.237017	0.0183607	339	68.4566	270.543	NA	12	6	6	NA	NA	0.0371565	1.07993:1.07993:1:1:1:1	0.318584(0.336283:0.292035:0.327434)	NA	NA	NA	NA
aphid_c16293	YN	0.106049	0.0251185	0.236858	0.00971922	336	92.5715	243.429	NA	15	9	6	NA	NA	0.0474158	7.683:7.683:1:1:1:1	0.430678(0.544248:0.39823:0.349558)	NA	NA	NA	NA
aphid_c11647	YN	0.0730757	0.0172807	0.236477	0.059648	234	58.1212	175.879	NA	7	4	3	NA	NA	0.0311391	7.4817:7.4817:1:1:1:1	0.369198(0.449367:0.367089:0.291139)	NA	NA	NA	NA
aphid_c13726	YN	0.0979024	0.0231329	0.236286	0.000277084	816	156.104	659.896	NA	29	14	15	NA	NA	0.0374367	4.91541:4.91541:1:1:1:1	0.316607(0.435484:0.28853:0.225806)	NA	NA	NA	NA
aphid_c31121	YN	0.0345256	0.0081502	0.236063	0.566627	153	29.6358	123.364	NA	2	1	1	NA	NA	0.0132591	2:2:1:1:1:1	0.367816(0.353448:0.413793:0.336207)	NA	NA	NA	NA
aphid_c36223	YN	0.0567065	0.0133837	0.236017	0.0706952	318	91.8407	226.159	NA	8	5	3	NA	NA	0.0258957	6.4058:6.4058:1:1:1:1	0.558405(0.521368:0.551282:0.602564)	NA	NA	NA	NA
contig02795	YN	0.131043	0.0308752	0.235611	0.00011989	684	154.677	529.323	NA	34	18	16	NA	NA	0.0535266	4.78056:4.78056:1:1:1:1	0.370614(0.504386:0.33114:0.276316)	NA	NA	NA	NA
aphid_rep_c41760	YN	0.115178	0.0270954	0.235248	1.86e-05	849	209.79	639.21	NA	39	22	17	NA	NA	0.0488609	2.55743:2.55743:1:1:1:1	0.389671(0.40493:0.309859:0.454225)	NA	NA	NA	NA
aphid_c11690	YN	0.0700014	0.0164368	0.234807	0.0347523	321	74.8123	246.188	NA	9	5	4	NA	NA	0.0289206	2.0231:2.0231:1:1:1:1	0.359568(0.402778:0.328704:0.347222)	NA	NA	NA	NA
aphid_c18930	YN	0.0880965	0.0206723	0.234655	0.0149298	393	97.5413	295.459	NA	14	8	6	NA	NA	0.0374067	7.64405:7.64405:1:1:1:1	0.349747(0.401515:0.371212:0.276515)	NA	NA	NA	NA
aphid_c25597	YN	0.105421	0.024688	0.234184	0.00775452	309	102.829	206.171	NA	15	10	5	NA	NA	0.0515544	6.33418:6.33418:1:1:1:1	0.579288(0.466019:0.582524:0.68932)	NA	NA	NA	NA
aphid_c3084	YN	0.113987	0.0266921	0.234168	0.0691688	162	47.3275	114.672	NA	8	5	3	NA	NA	0.0521949	3.54937:3.54937:1:1:1:1	0.429012(0.37963:0.435185:0.472222)	NA	NA	NA	NA
aphid_c19089	YN	0.107596	0.0251554	0.233796	0.0286219	252	49.8833	202.117	NA	10	5	5	NA	NA	0.0414744	2:2:1:1:1:1	0.4(0.517647:0.441176:0.241176)	NA	NA	NA	NA
contig03214	YN	0.0715112	0.0167034	0.233577	0.000779486	789	174.733	614.267	NA	22	11.8534	10.1466	NA	NA	0.0288412	2.1162:2.1162:1:1:1:1	0.387626(0.49053:0.422348:0.25)	NA	NA	NA	NA
aphid_c14704	YN	0.0900703	0.02103	0.233484	0.00350292	519	132.603	386.397	NA	19	11	8	NA	NA	0.0386696	4.71146:4.71146:1:1:1:1	0.351224(0.40678:0.322034:0.324859)	NA	NA	NA	NA
aphid_c11691	YN	0.049316	0.011512	0.233433	0.0346242	456	105.718	350.282	NA	9	5	4	NA	NA	0.0202763	3.59016:3.59016:1:1:1:1	0.417763(0.539474:0.407895:0.305921)	NA	NA	NA	NA
aphid_c37851	YN	0.0692444	0.0161446	0.233154	0.0286792	390	76.6006	313.399	NA	10	5	5	NA	NA	0.0265741	6.1419:6.1419:1:1:1:1	0.288804(0.381679:0.293893:0.19084)	NA	NA	NA	NA
aphid_rep_c21862	YN	0.0685544	0.0159691	0.232941	0.00180783	645	201.179	443.821	NA	20	13	7	NA	NA	0.0323708	7.27781:7.27781:1:1:1:1	0.451163(0.390698:0.355814:0.606977)	NA	NA	NA	NA
contig02362	YN	0.065266	0.0152002	0.232896	0.00114225	792	193.105	598.895	NA	21	12	9	NA	NA	0.0274072	3.36698:3.36698:1:1:1:1	0.576493(0.516791:0.539179:0.673507)	NA	NA	NA	NA
aphid_c3906	YN	0.0968562	0.0224862	0.23216	0.000120859	711	213.12	497.88	NA	30	19	11	NA	NA	0.0447784	6.86429:6.86429:1:1:1:1	0.641562(0.686192:0.558577:0.679916)	NA	NA	NA	NA
aphid_rep_c51568	YN	0.0816657	0.018885	0.231248	0.0260105	306	91.3916	214.608	NA	11	7	4	NA	NA	0.0376354	6.71882:6.71882:1:1:1:1	0.331715(0.407767:0.305825:0.281553)	NA	NA	NA	NA
aphid_c461	YN	0.0671144	0.0155173	0.231207	5.27e-06	1386	408.97	977.03	NA	41	26	15	NA	NA	0.0307422	4.28232:4.28232:1:1:1:1	0.443966(0.498922:0.37069:0.462284)	NA	NA	NA	NA
aphid_rep_c27706	YN	0.0855988	0.0197342	0.230543	0.0261659	294	88.0901	205.91	NA	11	7	4	NA	NA	0.0394689	5.90551:5.90551:1:1:1:1	0.522109(0.637755:0.30102:0.627551)	NA	NA	NA	NA
aphid_c20422	YN	0.0480466	0.0110687	0.230375	0.164932	225	42.9738	182.026	NA	4	2	2	NA	NA	0.0181313	2:2:1:1:1:1	0.379518(0.403614:0.415663:0.319277)	NA	NA	NA	NA
contig01050	YN	0.120318	0.0276109	0.229483	0.0240047	249	64.2284	184.772	NA	12	7	5	NA	NA	0.0515243	2.72775:2.72775:1:1:1:1	0.441767(0.427711:0.578313:0.319277)	NA	NA	NA	NA
aphid_c7950	YN	0.0887187	0.0203491	0.229366	0.000226723	780	181.602	598.398	NA	27	15	12	NA	NA	0.0362671	3.87749:3.87749:1:1:1:1	0.371795(0.459615:0.369231:0.286538)	NA	NA	NA	NA
aphid_c11124	YN	0.0552907	0.0126635	0.229035	0.072043	375	56.2832	318.717	NA	7	3	4	NA	NA	0.0190614	1.9441:1.9441:1:1:1:1	0.30291(0.412698:0.293651:0.202381)	NA	NA	NA	NA
aphid_rep_c38449	YN	0.047908	0.0109655	0.228886	0.0684034	384	108.116	275.884	NA	8	5	3	NA	NA	0.0213667	3.53672:3.53672:1:1:1:1	0.478205(0.426923:0.565385:0.442308)	NA	NA	NA	NA
contig00189	YN	0.08529	0.0195094	0.228742	5.02e-06	1053	376.891	676.109	NA	43	30	13	NA	NA	0.0430536	3.70964:3.70964:1:1:1:1	0.5717(0.58547:0.672365:0.457265)	NA	NA	NA	NA
aphid_c9175	YN	0.04511	0.010311	0.228576	0.047034	483	92.3045	390.696	NA	8	4	4	NA	NA	0.0169614	1.65705:1.65705:1:1:1:1	0.285714(0.276398:0.332298:0.248447)	NA	NA	NA	NA
aphid_c18334	YN	0.107716	0.0246178	0.228543	0.00391616	423	91.9681	331.032	NA	17	9	8	NA	NA	0.042685	8.38907:8.38907:1:1:1:1	0.332184(0.5:0.313793:0.182759)	NA	NA	NA	NA
aphid_c13777	YN	0.103704	0.023679	0.228332	0.0145822	342	84.5625	257.437	NA	14	8	6	NA	NA	0.043466	2.66438:2.66438:1:1:1:1	0.365497(0.451754:0.315789:0.328947)	NA	NA	NA	NA
aphid_c7731	YN	0.0439405	0.0100316	0.2283	0.00956721	714	211.406	502.594	NA	14	9	5	NA	NA	0.0200716	6.61615:6.61615:1:1:1:1	0.563194(0.61875:0.45:0.620833)	NA	NA	NA	NA
aphid_c7451	YN	0.119933	0.0273766	0.228266	4.08e-05	780	184.571	595.429	NA	36	20	16	NA	NA	0.0492781	3.09255:3.09255:1:1:1:1	0.404487(0.448077:0.45:0.315385)	NA	NA	NA	NA
aphid_rep_c21583	YN	0.0672782	0.0153407	0.228018	0.0813583	210	78.2154	131.785	NA	7	5	2	NA	NA	0.034685	1.88058:1.88058:1:1:1:1	0.539906(0.457746:0.65493:0.507042)	NA	NA	NA	NA
aphid_c26404	YN	0.0422557	0.00962921	0.22788	0.0838585	387	73.0152	313.985	NA	6	3	3	NA	NA	0.0157848	2:2:1:1:1:1	0.298718(0.353846:0.269231:0.273077)	NA	NA	NA	NA
contig02847	YN	0.0363779	0.00828109	0.227641	0.0571949	477	112.708	364.292	NA	7	4	3	NA	NA	0.0149199	0.994313:0.994313:1:1:1:1	0.584906(0.600629:0.506289:0.647799)	NA	NA	NA	NA
aphid_c2217	YN	0.0781459	0.0177526	0.227173	0.000149326	903	218.409	684.591	NA	28	16	12	NA	NA	0.03236	4.31384:4.31384:1:1:1:1	0.396456(0.483389:0.406977:0.299003)	NA	NA	NA	NA
aphid_c3881	YN	0.108281	0.0245829	0.227028	1.2e-06	1206	253.796	952.204	NA	48	25	23	NA	NA	0.0421967	4.42989:4.42989:1:1:1:1	0.320229(0.427518:0.300983:0.232187)	NA	NA	NA	NA
aphid_c11476	YN	0.0429186	0.0097235	0.226557	0.191139	279	71.9188	207.081	NA	5	3	2	NA	NA	0.0182803	2:2:1:1:1:1	0.385305(0.33871:0.365591:0.451613)	NA	NA	NA	NA
aphid_c16492	YN	0.107077	0.0242389	0.226369	0.000682229	489	153.041	335.959	NA	23	15	8	NA	NA	0.0501644	7.4987:7.4987:1:1:1:1	0.501016(0.542683:0.405488:0.554878)	NA	NA	NA	NA
contig00520	YN	0.0996242	0.0225161	0.226011	0.00613515	336	107.549	228.451	NA	15	9.93875	5.06125	NA	NA	0.0471973	3.15078:3.15078:1:1:1:1	0.510417(0.491071:0.598214:0.441964)	NA	NA	NA	NA
contig02196	YN	0.0470251	0.0106238	0.225918	0.0302661	489	109.694	379.306	NA	9	5	4	NA	NA	0.0187895	2:2:1:1:1:1	0.48773(0.54908:0.294479:0.619632)	NA	NA	NA	NA
aphid_c4221	YN	0.0676281	0.0152707	0.225804	0.0250466	375	109.838	265.162	NA	11	7	4	NA	NA	0.0306063	5.63844:5.63844:1:1:1:1	0.483073(0.535156:0.378906:0.535156)	NA	NA	NA	NA
contig01367	YN	0.0706192	0.0159251	0.225507	0.0035992	546	164.061	381.939	NA	17	11	6	NA	NA	0.0323594	6.10845:6.10845:1:1:1:1	0.461538(0.472527:0.423077:0.489011)	NA	NA	NA	NA
contig03120	YN	0.0579474	0.0130567	0.22532	0.00130504	855	236.738	618.262	NA	21	13	8	NA	NA	0.0254863	6.78043:6.78043:1:1:1:1	0.406963(0.510274:0.376712:0.333904)	NA	NA	NA	NA
contig00515	YN	0.107623	0.0242288	0.225126	0.00315875	447	111.273	335.727	NA	19	11	8	NA	NA	0.0449884	4.25645:4.25645:1:1:1:1	0.59396(0.57047:0.503356:0.708054)	NA	NA	NA	NA
aphid_c11716	YN	0.126018	0.0283606	0.225052	0.012541	240	60.345	179.655	NA	12	7	5	NA	NA	0.0529153	2:2:1:1:1:1	0.633333(0.6875:0.45625:0.75625)	NA	NA	NA	NA
contig02278	YN	0.0616534	0.0138687	0.224946	0.00665695	573	135.784	437.216	NA	14	8	6	NA	NA	0.0251922	5.00638:5.00638:1:1:1:1	0.319588(0.376289:0.340206:0.242268)	NA	NA	NA	NA
aphid_c4253	YN	0.0640791	0.014366	0.224191	0.0167651	450	98.3084	351.692	NA	11	6	5	NA	NA	0.0252264	4.97396:4.97396:1:1:1:1	0.364238(0.410596:0.400662:0.281457)	NA	NA	NA	NA
aphid_c27915	YN	0.0630973	0.0140965	0.223409	0.0237034	441	82.6228	358.377	NA	10	5	5	NA	NA	0.0232769	3.06512:3.06512:1:1:1:1	0.334437(0.357616:0.430464:0.215232)	NA	NA	NA	NA
aphid_c8134	YN	0.0932575	0.0208032	0.223072	2.62e-06	1044	311.575	732.425	NA	42	27	15	NA	NA	0.0424267	4.64657:4.64657:1:1:1:1	0.466475(0.497126:0.340517:0.561782)	NA	NA	NA	NA
aphid_c29062	YN	0.0950833	0.0212067	0.223033	0.0117659	318	78.548	239.452	NA	12	7	5	NA	NA	0.0394547	5.21821:5.21821:1:1:1:1	0.333333(0.443925:0.275701:0.280374)	NA	NA	NA	NA
aphid_c9947	YN	0.0481467	0.0107104	0.222453	0.0425994	462	85.7746	376.225	NA	8	4	4	NA	NA	0.0176608	1.88506:1.88506:1:1:1:1	0.386364(0.483766:0.422078:0.253247)	NA	NA	NA	NA
aphid_c1412	YN	0.106785	0.0237462	0.222374	8.7e-05	666	195.192	470.808	NA	30	19	11	NA	NA	0.0480832	3.84044:3.84044:1:1:1:1	0.369369(0.36036:0.335586:0.412162)	NA	NA	NA	NA
aphid_c2537	YN	0.0770137	0.0171222	0.222327	0.00192963	639	165.866	473.134	NA	20	12	8	NA	NA	0.0326683	4.5909:4.5909:1:1:1:1	0.368992(0.44186:0.337209:0.327907)	NA	NA	NA	NA
aphid_c6007	YN	0.0983145	0.0217459	0.221187	0.000132826	666	198.366	467.634	NA	28	18	10	NA	NA	0.0445516	6.42376:6.42376:1:1:1:1	0.467862(0.544843:0.387892:0.470852)	NA	NA	NA	NA
aphid_c26505	YN	0.0856133	0.0189307	0.221119	0.00921961	381	113.509	267.491	NA	14	9	5	NA	NA	0.0387971	2.88899:2.88899:1:1:1:1	0.514323(0.578125:0.488281:0.476563)	NA	NA	NA	NA
aphid_rep_c22630	YN	0.0883584	0.0195137	0.220848	2.63e-06	1053	377.038	675.962	NA	44	31	13	NA	NA	0.0441643	3.79103:3.79103:1:1:1:1	0.571225(0.58547:0.672365:0.45584)	NA	NA	NA	NA
aphid_c9404	YN	0.101331	0.0223274	0.220342	2.74e-05	918	165.86	752.14	NA	32	15.4664	16.5336	NA	NA	0.0366014	3.8048:3.8048:1:1:1:1	0.317308(0.387821:0.357372:0.206731)	NA	NA	NA	NA
aphid_c18737	YN	0.0872636	0.0192197	0.220249	0.0409374	231	72.8347	158.165	NA	9	6	3	NA	NA	0.0406741	2:2:1:1:1:1	0.555556(0.705128:0.467949:0.49359)	NA	NA	NA	NA
aphid_c44872	YN	0.0485411	0.0106883	0.22019	0.024036	528	150.526	377.474	NA	11	7	4	NA	NA	0.0214796	6.13186:6.13186:1:1:1:1	0.347826(0.440217:0.315217:0.288043)	NA	NA	NA	NA
aphid_c10307	YN	0.0622231	0.0136996	0.220169	0.00152303	705	183.144	521.856	NA	18	10.9359	7.06413	NA	NA	0.026305	10.3089:10.3089:1:1:1:1	0.365819(0.451271:0.370763:0.275424)	NA	NA	NA	NA
contig02901	YN	0.0639593	0.01407	0.219984	0.015963	459	99.2733	359.727	NA	11	6	5	NA	NA	0.0248602	2:2:1:1:1:1	0.337662(0.324675:0.36039:0.327922)	NA	NA	NA	NA
aphid_c6537	YN	0.110639	0.0242737	0.219395	0.00215487	357	83.9984	273.002	NA	15	8.48252	6.51748	NA	NA	0.0445946	1.5814:1.5814:1:1:1:1	0.429972(0.466387:0.323529:0.5)	NA	NA	NA	NA
contig02253	YN	0.0558884	0.012226	0.218757	0.000647757	858	280.436	577.564	NA	22	15	7	NA	NA	0.026497	3.92904:3.92904:1:1:1:1	0.547619(0.646341:0.461672:0.534843)	NA	NA	NA	NA
aphid_c26745	YN	0.0808573	0.0176855	0.218725	0.0209849	309	79.6033	229.397	NA	10	6	4	NA	NA	0.0339596	7.15916:7.15916:1:1:1:1	0.36478(0.481132:0.334906:0.278302)	NA	NA	NA	NA
aphid_c10242	YN	0.0401022	0.00876574	0.218585	0.0277559	588	128.981	459.019	NA	9	5	4	NA	NA	0.0156396	13.5734:13.5734:1:1:1:1	0.367672(0.479899:0.427136:0.19598)	NA	NA	NA	NA
aphid_c6083	YN	0.0902905	0.019707	0.218262	7.26e-07	1170	343.392	826.608	NA	45	28.9443	16.0557	NA	NA	0.0404231	7.72844:7.72844:1:1:1:1	0.428997(0.483418:0.443878:0.359694)	NA	NA	NA	NA
aphid_c17810	YN	0.068219	0.0148799	0.21812	0.0103504	447	107.348	339.652	NA	12	7	5	NA	NA	0.0276894	2:2:1:1:1:1	0.389625(0.44702:0.370861:0.350993)	NA	NA	NA	NA
aphid_c10047	YN	0.0867737	0.018908	0.217901	0.00330191	486	110.751	375.249	NA	16	9	7	NA	NA	0.0343734	3.92686:3.92686:1:1:1:1	0.323045(0.41358:0.308642:0.246914)	NA	NA	NA	NA
contig01929	YN	0.0571346	0.0124433	0.217789	0.0153321	516	110.53	405.47	NA	11	6	5	NA	NA	0.0220164	3.3857:3.3857:1:1:1:1	0.364762(0.494286:0.325714:0.274286)	NA	NA	NA	NA
aphid_c13597	YN	0.0649003	0.0141288	0.2177	0.0517296	279	64.3381	214.662	NA	7	4	3	NA	NA	0.0258368	2:2:1:1:1:1	0.301418(0.319149:0.244681:0.340426)	NA	NA	NA	NA
aphid_c14995	YN	0.0486716	0.0105901	0.217582	0.0012551	945	278.548	666.452	NA	20	13	7	NA	NA	0.021815	5.08006:5.08006:1:1:1:1	0.519979(0.405363:0.567823:0.586751)	NA	NA	NA	NA
aphid_c2708	YN	0.0788024	0.017128	0.217354	0.000435899	735	203.413	531.587	NA	24	15	9	NA	NA	0.0341965	2.28626:2.28626:1:1:1:1	0.483333(0.584:0.51:0.356)	NA	NA	NA	NA
aphid_c11785	YN	0.0555447	0.0120617	0.217153	0.0655139	345	94.2739	250.726	NA	8	5	3	NA	NA	0.0239438	4.25961:4.25961:1:1:1:1	0.442529(0.443966:0.443966:0.439655)	NA	NA	NA	NA
aphid_c443	YN	0.0409476	0.00888954	0.217095	0.000100628	1701	455.416	1245.58	NA	29	18	11	NA	NA	0.0174726	4.00593:4.00593:1:1:1:1	0.402197(0.401125:0.414791:0.390675)	NA	NA	NA	NA
contig03296	YN	0.118489	0.0256627	0.216583	0.00111152	459	102.065	356.935	NA	20	11	9	NA	NA	0.046304	2.81547:2.81547:1:1:1:1	0.331169(0.36039:0.331169:0.301948)	NA	NA	NA	NA
aphid_c403	YN	0.0999582	0.0215399	0.215489	0.000313572	624	152.777	471.223	NA	24	14	10	NA	NA	0.0407394	3.14603:3.14603:1:1:1:1	0.392248(0.534884:0.360465:0.281395)	NA	NA	NA	NA
aphid_c31706	YN	0.0416835	0.00895777	0.214899	0.11335	324	99.2233	224.777	NA	6	4	2	NA	NA	0.0189799	7.21739:7.21739:1:1:1:1	0.490909(0.504545:0.386364:0.581818)	NA	NA	NA	NA
contig02928	YN	0.0786374	0.0168896	0.214778	0.00224068	555	135.86	419.14	NA	17	10	7	NA	NA	0.0320051	2.82626:2.82626:1:1:1:1	0.485663(0.483871:0.430108:0.543011)	NA	NA	NA	NA
aphid_c16726	YN	0.0652741	0.0140187	0.214767	0.00657718	618	113.588	504.412	NA	14	7	7	NA	NA	0.0234394	17.8614:17.8614:1:1:1:1	0.341308(0.413876:0.442584:0.167464)	NA	NA	NA	NA
aphid_c14610	YN	0.0628302	0.0134807	0.214558	0.0229891	417	117.048	299.952	NA	11	7	4	NA	NA	0.0273327	5.68255:5.68255:1:1:1:1	0.456265(0.400709:0.400709:0.567376)	NA	NA	NA	NA
aphid_c26126	YN	0.0972381	0.0208055	0.213964	0.00501633	405	112.404	292.596	NA	16	10	6	NA	NA	0.0420187	3.61113:3.61113:1:1:1:1	0.387255(0.400735:0.334559:0.426471)	NA	NA	NA	NA
contig02011	YN	0.110889	0.0237211	0.213917	7.24e-05	615	186.446	428.554	NA	29	19	10	NA	NA	0.0501472	2.82904:2.82904:1:1:1:1	0.547154(0.526829:0.541463:0.573171)	NA	NA	NA	NA
aphid_c18878	YN	0.102303	0.0218612	0.213691	0.0229378	261	74.7941	186.206	NA	11	7	4	NA	NA	0.0449132	5.59443:5.59443:1:1:1:1	0.640152(0.715909:0.494318:0.710227)	NA	NA	NA	NA
aphid_c2441	YN	0.121138	0.0258551	0.213436	1.16e-06	879	244.805	634.195	NA	43	26.8876	16.1124	NA	NA	0.0523917	1.89247:1.89247:1:1:1:1	0.436291(0.482935:0.383959:0.44198)	NA	NA	NA	NA
aphid_c5663	YN	0.0894831	0.0190984	0.21343	1.8e-05	876	209.26	666.74	NA	30	17.4346	12.5654	NA	NA	0.035912	2.17542:2.17542:1:1:1:1	0.380708(0.421233:0.347603:0.373288)	NA	NA	NA	NA
aphid_rep_c27651	YN	0.108925	0.0232352	0.213314	0.00350481	429	79.2118	349.788	NA	16	8	8	NA	NA	0.0390572	1.47745:1.47745:1:1:1:1	0.332176(0.427083:0.322917:0.246528)	NA	NA	NA	NA
aphid_c1412	YN	0.0973937	0.0207291	0.212839	0.000430446	558	165.646	392.354	NA	23	15	8	NA	NA	0.0434875	5.42659:5.42659:1:1:1:1	0.420677(0.419786:0.449198:0.393048)	NA	NA	NA	NA
aphid_c17432	YN	0.0574125	0.012219	0.212829	0.0137243	522	109.372	412.628	NA	11	6	5	NA	NA	0.0216882	1.03849:1.03849:1:1:1:1	0.385768(0.407303:0.452247:0.297753)	NA	NA	NA	NA
aphid_c18296	YN	0.102194	0.0217326	0.212661	0.000403687	495	167.896	327.104	NA	23	16	7	NA	NA	0.0490237	6.91844:6.91844:1:1:1:1	0.435743(0.466867:0.346386:0.493976)	NA	NA	NA	NA
aphid_c7871	YN	0.0642679	0.0136597	0.212543	0.000405587	912	246.204	665.796	NA	24	15	9	NA	NA	0.0273219	10.0386:10.0386:1:1:1:1	0.378689(0.493443:0.345902:0.296721)	NA	NA	NA	NA
aphid_rep_c22718	YN	0.0821187	0.0174209	0.212143	4.77e-06	1125	310.831	814.169	NA	38	24	14	NA	NA	0.0352965	3.38803:3.38803:1:1:1:1	0.44635(0.530343:0.423483:0.385224)	NA	NA	NA	NA
aphid_c4109	YN	0.0923135	0.0195667	0.211959	0.00296247	468	105.222	362.778	NA	16	9	7	NA	NA	0.0359226	2.27723:2.27723:1:1:1:1	0.418803(0.464744:0.410256:0.38141)	NA	NA	NA	NA
aphid_c9182	YN	0.112483	0.023841	0.211952	4.42e-06	837	232.471	604.529	NA	38	23.8188	14.1812	NA	NA	0.0484606	2.6007:2.6007:1:1:1:1	0.402381(0.4125:0.330357:0.464286)	NA	NA	NA	NA
aphid_c16059	YN	0.112032	0.0237418	0.211919	0.000844928	537	108.814	428.186	NA	21	11	10	NA	NA	0.0416323	7.6836:7.6836:1:1:1:1	0.344383(0.389503:0.40884:0.234807)	NA	NA	NA	NA
aphid_c27762	YN	0.0793302	0.0167935	0.211691	0.14908	147	26.5679	120.432	NA	4	2	2	NA	NA	0.028096	2:2:1:1:1:1	0.375817(0.431373:0.460784:0.235294)	NA	NA	NA	NA
aphid_c14956	YN	0.074286	0.0157147	0.211543	0.010649	471	84.8349	386.165	NA	12	6	6	NA	NA	0.0262643	3.18942:3.18942:1:1:1:1	0.308017(0.458861:0.256329:0.208861)	NA	NA	NA	NA
aphid_c7631	YN	0.101337	0.0214348	0.211521	8.79e-05	714	193.013	520.987	NA	29	18	11	NA	NA	0.0430344	2.60124:2.60124:1:1:1:1	0.474518(0.458678:0.460744:0.504132)	NA	NA	NA	NA
aphid_c78	YN	0.134265	0.0283804	0.211377	0.00569871	282	66.3393	215.661	NA	14	8	6	NA	NA	0.0532893	2.96535:2.96535:1:1:1:1	0.375887(0.473404:0.340426:0.31383)	NA	NA	NA	NA
aphid_c12880	YN	0.146984	0.0310667	0.21136	0.00916447	309	45.8245	263.176	NA	14	6	8	NA	NA	0.0482572	0.658853:0.658853:1:1:1:1	0.320513(0.403846:0.245192:0.3125)	NA	NA	NA	NA
aphid_c8019	YN	0.0435543	0.0092045	0.211334	0.00629196	627	189.667	437.333	NA	12	8	4	NA	NA	0.0195953	4.07172:4.07172:1:1:1:1	0.53653(0.486301:0.552511:0.570776)	NA	NA	NA	NA
aphid_c34494	YN	0.0948	0.0200162	0.211142	0.022375	282	79.4835	202.517	NA	11	7	4	NA	NA	0.0410945	10.2806:10.2806:1:1:1:1	0.587629(0.608247:0.43299:0.721649)	NA	NA	NA	NA
aphid_c26075	YN	0.098292	0.0206832	0.210426	4.39e-05	789	200.423	588.577	NA	30	18	12	NA	NA	0.0403975	6.241:6.241:1:1:1:1	0.321926(0.334601:0.3327:0.298479)	NA	NA	NA	NA
aphid_c616	YN	0.0755174	0.0158848	0.210346	2.64e-06	1110	280.978	829.022	NA	33	20	13	NA	NA	0.0309798	8.41558:8.41558:1:1:1:1	0.408645(0.450535:0.490642:0.284759)	NA	NA	NA	NA
aphid_c6268	YN	0.0916195	0.0192584	0.2102	4.59e-05	762	235.5	526.5	NA	30	20	10	NA	NA	0.041622	5.8907:5.8907:1:1:1:1	0.53944(0.570611:0.444656:0.603053)	NA	NA	NA	NA
aphid_c16114	YN	0.075887	0.0159336	0.209965	0.047448	246	55.4216	190.578	NA	7	4	3	NA	NA	0.0294406	2:2:1:1:1:1	0.37751(0.433735:0.36747:0.331325)	NA	NA	NA	NA
aphid_c7039	YN	0.0852075	0.0178316	0.209272	5.27e-05	864	238.782	625.218	NA	30	19	11	NA	NA	0.0364521	5.08362:5.08362:1:1:1:1	0.4406(0.461938:0.453287:0.406574)	NA	NA	NA	NA
contig00477	YN	0.128485	0.0268254	0.208782	0.00054945	444	102.024	341.976	NA	21	12	9	NA	NA	0.0501851	3.20946:3.20946:1:1:1:1	0.361298(0.45302:0.348993:0.281879)	NA	NA	NA	NA
aphid_c11973	YN	0.098833	0.0205646	0.208074	0.000420809	588	143.525	444.475	NA	22	13	9	NA	NA	0.0396692	6.15779:6.15779:1:1:1:1	0.354484(0.383249:0.380711:0.299492)	NA	NA	NA	NA
aphid_c144	YN	0.125006	0.0260014	0.208002	0.018897	210	53.4558	156.544	NA	10	6	4	NA	NA	0.0512031	1.96568:1.96568:1:1:1:1	0.533333(0.55:0.457143:0.592857)	NA	NA	NA	NA
aphid_c33943	YN	0.0450081	0.00935356	0.20782	0.142747	261	45.8416	215.158	NA	4	2	2	NA	NA	0.0156159	2:2:1:1:1:1	0.363985(0.448276:0.396552:0.247126)	NA	NA	NA	NA
aphid_c20797	YN	0.0776734	0.0161259	0.207612	0.0065177	471	94.8682	376.132	NA	13	7	6	NA	NA	0.0285227	1.27436:1.27436:1:1:1:1	0.401042(0.525:0.36875:0.309375)	NA	NA	NA	NA
aphid_c5272	YN	0.101444	0.0210356	0.207362	0.000174106	645	162.583	482.417	NA	25	15	10	NA	NA	0.0413038	4.86788:4.86788:1:1:1:1	0.374808(0.458525:0.33871:0.327189)	NA	NA	NA	NA
aphid_c7105	YN	0.109994	0.0227534	0.206861	3.61e-07	1047	287.94	759.06	NA	46	29	17	NA	NA	0.0467457	4.30269:4.30269:1:1:1:1	0.509669(0.417127:0.466851:0.645028)	NA	NA	NA	NA
contig01304	YN	0.0449885	0.00929191	0.20654	0.0135408	618	184.314	433.686	NA	12	8	4	NA	NA	0.0199382	5.25304:5.25304:1:1:1:1	0.561699(0.596154:0.475962:0.612981)	NA	NA	NA	NA
aphid_c14876	YN	0.070744	0.014557	0.20577	0.0124983	438	90.3404	347.66	NA	11	6	5	NA	NA	0.026146	6.09373:6.09373:1:1:1:1	0.357306(0.482877:0.342466:0.246575)	NA	NA	NA	NA
aphid_c1044	YN	0.0604625	0.0124315	0.205606	0.00103427	795	225.773	569.227	NA	20	13	7	NA	NA	0.0260719	10.2475:10.2475:1:1:1:1	0.403145(0.477358:0.39434:0.337736)	NA	NA	NA	NA
aphid_c861	YN	0.12897	0.0264857	0.205363	0.0105948	282	51.3742	230.626	NA	12	6	6	NA	NA	0.045156	1.29009:1.29009:1:1:1:1	0.404255(0.494681:0.37234:0.345745)	NA	NA	NA	NA
aphid_c12970	YN	0.0483484	0.00991548	0.205084	0.0135081	579	172.809	406.191	NA	12	8	4	NA	NA	0.0213862	4.56124:4.56124:1:1:1:1	0.329268(0.397561:0.243902:0.346341)	NA	NA	NA	NA
aphid_c57	YN	0.126235	0.0258313	0.20463	0.0169147	210	52.3312	157.669	NA	10	6	4	NA	NA	0.0508514	6.11326:6.11326:1:1:1:1	0.364286(0.421429:0.357143:0.314286)	NA	NA	NA	NA
contig00016	YN	0.124101	0.0253338	0.204138	0.00667089	273	71.9937	201.006	NA	13	8	5	NA	NA	0.0513801	3.16499:3.16499:1:1:1:1	0.509158(0.478022:0.401099:0.648352)	NA	NA	NA	NA
aphid_c26752	YN	0.0809088	0.01649	0.20381	0.000138779	777	225.011	551.989	NA	26	17	9	NA	NA	0.035145	4.1052:4.1052:1:1:1:1	0.372587(0.411197:0.333977:0.372587)	NA	NA	NA	NA
contig00476	YN	0.0754723	0.015368	0.203624	2.62e-06	1158	366.825	791.175	NA	38	26	12	NA	NA	0.0344075	9.50009:9.50009:1:1:1:1	0.42(0.45625:0.3925:0.41125)	NA	NA	NA	NA
aphid_c17828	YN	0.0361183	0.00735398	0.203608	0.0295934	552	141.794	410.206	NA	8	5	3	NA	NA	0.0147428	2:2:1:1:1:1	0.494709(0.460317:0.497354:0.526455)	NA	NA	NA	NA
aphid_c26092	YN	0.0526106	0.010691	0.203211	0.138325	228	39.3641	188.636	NA	4	2	2	NA	NA	0.0179284	2:2:1:1:1:1	0.277778(0.371795:0.25641:0.205128)	NA	NA	NA	NA
aphid_c7324	YN	0.0903239	0.0183221	0.202849	0.000236368	708	154.401	553.599	NA	23	13	10	NA	NA	0.0340243	6.94665:6.94665:1:1:1:1	0.303797(0.35443:0.341772:0.21519)	NA	NA	NA	NA
aphid_c2412	YN	0.12669	0.0256843	0.202734	1.52e-05	669	182.128	486.872	NA	33	20.7684	12.2316	NA	NA	0.053182	2.92386:2.92386:1:1:1:1	0.433483(0.616592:0.280269:0.403587)	NA	NA	NA	NA
aphid_c31061	YN	0.0607666	0.0122876	0.20221	0.0212925	414	85.6604	328.34	NA	9	5	4	NA	NA	0.0223184	2:2:1:1:1:1	0.335714(0.35:0.385714:0.271429)	NA	NA	NA	NA
contig02011	YN	0.11671	0.0235809	0.202048	3.19e-05	618	186.939	431.061	NA	30	20	10	NA	NA	0.0517516	2.70581:2.70581:1:1:1:1	0.549353(0.529126:0.543689:0.575243)	NA	NA	NA	NA
aphid_c2951	YN	0.0457918	0.00924792	0.201956	0.00444138	732	178.547	553.453	NA	13	7.92148	5.07852	NA	NA	0.0181616	2:2:1:1:1:1	0.387295(0.481557:0.276639:0.403689)	NA	NA	NA	NA
aphid_c16053	YN	0.0879884	0.0177451	0.201676	0.00119943	579	122.519	456.481	NA	18	10	8	NA	NA	0.032609	2.9037:2.9037:1:1:1:1	0.362098(0.479695:0.34264:0.263959)	NA	NA	NA	NA
aphid_c19504	YN	0.0734507	0.0148124	0.201665	0.00450079	276	71.4606	204.539	NA	8	5	3	NA	NA	0.0299948	2:2:1:1:1:1	0.630208(0.619792:0.5625:0.708333)	NA	NA	NA	NA
aphid_rep_c29749	YN	0.128813	0.0259573	0.201512	0.0104324	288	52.2783	235.722	NA	12	6	6	NA	NA	0.0446279	4.63041:4.63041:1:1:1:1	0.270408(0.280612:0.357143:0.173469)	NA	NA	NA	NA
aphid_rep_c34031	YN	0.0655124	0.0131604	0.200884	0.041958	294	63.7626	230.237	NA	7	4	3	NA	NA	0.0245145	3.95402:3.95402:1:1:1:1	0.331715(0.393204:0.364078:0.237864)	NA	NA	NA	NA
aphid_c38427	YN	0.0910876	0.0182929	0.200828	0.0666457	201	34.9758	166.024	NA	6	3	3	NA	NA	0.0309598	1.03275:1.03275:1:1:1:1	0.338164(0.34058:0.42029:0.253623)	NA	NA	NA	NA
aphid_c31061	YN	0.0612212	0.0122649	0.200338	0.0206468	414	85.0498	328.95	NA	9	5	4	NA	NA	0.0223222	2:2:1:1:1:1	0.334524(0.346429:0.385714:0.271429)	NA	NA	NA	NA
contig01211	YN	0.0726388	0.0145138	0.199807	0.0106785	381	102.724	278.276	NA	11	7	4	NA	NA	0.0301853	3.00269:3.00269:1:1:1:1	0.365196(0.341912:0.363971:0.389706)	NA	NA	NA	NA
contig02316	YN	0.0283991	0.00567119	0.199696	0.545816	213	35.8833	177.117	NA	2	1	1	NA	NA	0.00950007	2:2:1:1:1:1	0.525822(0.542254:0.408451:0.626761)	NA	NA	NA	NA
aphid_c27847	YN	0.0642946	0.0128352	0.199631	0.00131373	651	179.375	471.625	NA	17	11	6	NA	NA	0.0270142	3.19701:3.19701:1:1:1:1	0.473485(0.454545:0.370455:0.595455)	NA	NA	NA	NA
aphid_c13698	YN	0.0342994	0.00682165	0.198885	0.0846851	384	89.4803	294.52	NA	5	3	2	NA	NA	0.0132246	2:2:1:1:1:1	0.39359(0.415385:0.407692:0.357692)	NA	NA	NA	NA
aphid_c10155	YN	0.123579	0.0245615	0.198751	4.46e-06	846	169.463	676.537	NA	35	18.6802	16.3198	NA	NA	0.0443958	4.91438:4.91438:1:1:1:1	0.3298(0.454064:0.319788:0.215548)	NA	NA	NA	NA
aphid_c3523	YN	0.0818074	0.0162499	0.198636	0.0135262	438	64.5131	373.487	NA	11	5	6	NA	NA	0.0259059	0.351069:0.351069:1:1:1:1	0.434932(0.465753:0.414384:0.424658)	NA	NA	NA	NA
contig02251	YN	0.0529276	0.010513	0.198631	0.134343	231	39.2236	191.776	NA	4	2	2	NA	NA	0.017715	2:2:1:1:1:1	0.357143(0.506494:0.350649:0.214286)	NA	NA	NA	NA
aphid_c16665	YN	0.0816169	0.0162084	0.198591	0.0206141	315	64.979	250.021	NA	9	5	4	NA	NA	0.029701	4.41516:4.41516:1:1:1:1	0.275157(0.339623:0.25:0.235849)	NA	NA	NA	NA
aphid_c1357	YN	0.105299	0.020901	0.198491	0.00038432	603	111.968	491.032	NA	21	10.8793	10.1207	NA	NA	0.0365726	4.1874:4.1874:1:1:1:1	0.371476(0.477612:0.450249:0.186567)	NA	NA	NA	NA
aphid_c7560	YN	0.0919903	0.0182541	0.198435	0.000714585	531	141.28	389.72	NA	19	12	7	NA	NA	0.0378726	6.27203:6.27203:1:1:1:1	0.354749(0.47486:0.27933:0.310056)	NA	NA	NA	NA
aphid_c26127	YN	0.0989747	0.0196303	0.198336	0.000573239	585	120.363	464.637	NA	20	11	9	NA	NA	0.0359553	1.18194:1.18194:1:1:1:1	0.347009(0.379487:0.371795:0.289744)	NA	NA	NA	NA
aphid_c39367	YN	0.0356224	0.00706274	0.198267	0.545709	171	28.7442	142.256	NA	2	1	1	NA	NA	0.0118635	2:2:1:1:1:1	0.309524(0.325397:0.309524:0.293651)	NA	NA	NA	NA
aphid_rep_c37739	YN	0.0729137	0.014439	0.198029	0.0278294	282	71.9615	210.038	NA	8	5	3	NA	NA	0.0293608	2:2:1:1:1:1	0.492908(0.462766:0.531915:0.484043)	NA	NA	NA	NA
aphid_c4535	YN	0.0797958	0.0157657	0.197575	3.04e-07	1605	322.879	1282.12	NA	44	24	20	NA	NA	0.0286467	4.72217:4.72217:1:1:1:1	0.315465(0.365989:0.353974:0.226433)	NA	NA	NA	NA
aphid_c16178	YN	0.112872	0.0222092	0.196765	0.000148607	594	136.726	457.274	NA	24	14	10	NA	NA	0.0430778	3.44135:3.44135:1:1:1:1	0.298851(0.332512:0.302956:0.261084)	NA	NA	NA	NA
aphid_c11569	YN	0.0789932	0.0155405	0.196732	3.32e-05	945	229.658	715.342	NA	28	17	11	NA	NA	0.0309611	2.78429:2.78429:1:1:1:1	0.383023(0.5:0.336957:0.312112)	NA	NA	NA	NA
aphid_c11980	YN	0.153592	0.0301729	0.196448	8.03e-05	543	103.158	439.842	NA	27	14	13	NA	NA	0.0536198	2.40083:2.40083:1:1:1:1	0.348987(0.395028:0.40884:0.243094)	NA	NA	NA	NA
aphid_c12897	YN	0.0545918	0.0107108	0.196198	0.0310636	453	76.7164	376.284	NA	8	4	4	NA	NA	0.0181421	3.71258:3.71258:1:1:1:1	0.323718(0.451923:0.330128:0.189103)	NA	NA	NA	NA
aphid_c19927	YN	0.0905913	0.0177614	0.196061	0.000487262	555	155.328	399.672	NA	20	13	7	NA	NA	0.0381444	4.28063:4.28063:1:1:1:1	0.468638(0.47043:0.551075:0.384409)	NA	NA	NA	NA
aphid_c14534	YN	0.0849368	0.0166494	0.196021	0.000241302	711	164.253	546.747	NA	22	13	9	NA	NA	0.0324249	2.1262:2.1262:1:1:1:1	0.334031(0.384937:0.301255:0.3159)	NA	NA	NA	NA
aphid_c1843	YN	0.068594	0.0134454	0.196014	0.00668195	483	107.631	375.369	NA	12	7	5	NA	NA	0.0257346	1.37694:1.37694:1:1:1:1	0.39234(0.515528:0.28882:0.372671)	NA	NA	NA	NA
aphid_c17355	YN	0.0868389	0.0169662	0.195376	0.104582	168	48.7804	119.22	NA	6	4	2	NA	NA	0.0372544	2:2:1:1:1:1	0.473684(0.535088:0.359649:0.526316)	NA	NA	NA	NA
aphid_c1075	YN	0.111409	0.0217539	0.195261	1.49e-05	723	206.298	516.702	NA	32	20.925	11.075	NA	NA	0.0473357	2.98304:2.98304:1:1:1:1	0.614325(0.61157:0.568182:0.663223)	NA	NA	NA	NA
contig01289	YN	0.0677463	0.0132239	0.195197	0.0130614	399	93.3121	305.688	NA	10	6	4	NA	NA	0.0259748	2:2:1:1:1:1	0.397531(0.514815:0.344444:0.333333)	NA	NA	NA	NA
aphid_c14305	YN	0.110623	0.0215689	0.194977	8.47e-05	618	147.393	470.607	NA	25	15	10	NA	NA	0.0428083	5.10161:5.10161:1:1:1:1	0.353175(0.416667:0.338095:0.304762)	NA	NA	NA	NA
aphid_c9682	YN	0.0669188	0.0130414	0.194884	0.000336643	717	252.915	464.085	NA	22	16	6	NA	NA	0.0320461	7.76782:7.76782:1:1:1:1	0.364583(0.370833:0.283333:0.439583)	NA	NA	NA	NA
aphid_c17019	YN	0.0888864	0.0172919	0.194539	0.000282075	579	168.697	410.303	NA	21	14	7	NA	NA	0.0381516	8.54439:8.54439:1:1:1:1	0.580372(0.593909:0.479695:0.667513)	NA	NA	NA	NA
aphid_rep_c36323	YN	0.0918706	0.0178717	0.194531	0.0266474	228	57.8257	170.174	NA	8	5	3	NA	NA	0.0366394	3.79766:3.79766:1:1:1:1	0.364035(0.486842:0.296053:0.309211)	NA	NA	NA	NA
contig00300	YN	0.115555	0.0224586	0.194355	0.0326771	219	38.1154	180.885	NA	8	4	4	NA	NA	0.0386613	2.0593:2.0593:1:1:1:1	0.609589(0.5:0.486301:0.842466)	NA	NA	NA	NA
aphid_c9158	YN	0.085475	0.0166097	0.194322	0.00322383	417	112.304	304.696	NA	14	9	5	NA	NA	0.0351561	5.23575:5.23575:1:1:1:1	0.408873(0.492806:0.363309:0.370504)	NA	NA	NA	NA
aphid_c5892	YN	0.0604454	0.0117453	0.194312	0.000204388	930	243.49	686.51	NA	22	14	8	NA	NA	0.0244958	2.99484:2.99484:1:1:1:1	0.561828(0.556452:0.477419:0.651613)	NA	NA	NA	NA
aphid_c26122	YN	0.0929313	0.018044	0.194165	0.00895272	351	68.1792	282.821	NA	11	5.95916	5.04084	NA	NA	0.0325903	1.38874:1.38874:1:1:1:1	0.326331(0.378151:0.315126:0.285714)	NA	NA	NA	NA
aphid_c5366	YN	0.141866	0.0275205	0.193989	0.00684799	240	54.6288	185.371	NA	12	7	5	NA	NA	0.0535479	5.05226:5.05226:1:1:1:1	0.358333(0.41875:0.375:0.28125)	NA	NA	NA	NA
aphid_c16074	YN	0.100861	0.0195597	0.193928	0.0398923	198	42.6148	155.385	NA	7	4	3	NA	NA	0.0370578	2:2:1:1:1:1	0.308458(0.395522:0.261194:0.268657)	NA	NA	NA	NA
aphid_c30698	YN	0.0681695	0.0132004	0.193641	0.0126674	399	92.7621	306.238	NA	10	6	4	NA	NA	0.02598	5.39336:5.39336:1:1:1:1	0.324755(0.433824:0.297794:0.242647)	NA	NA	NA	NA
aphid_c13680	YN	0.0777001	0.0150436	0.193611	0.0127578	351	81.8953	269.105	NA	10	6	4	NA	NA	0.0296626	12.5187:12.5187:1:1:1:1	0.317797(0.40678:0.322034:0.224576)	NA	NA	NA	NA
aphid_c15409	YN	0.0482208	0.00933467	0.193582	0.0007622	906	258.09	647.91	NA	18	12	6	NA	NA	0.0204121	8.81114:8.81114:1:1:1:1	0.388355(0.451923:0.379808:0.333333)	NA	NA	NA	NA
aphid_c4173	YN	0.0719068	0.0138675	0.192854	2.86e-05	951	295.18	655.82	NA	29	20	9	NA	NA	0.0318823	5.59815:5.59815:1:1:1:1	0.496845(0.492114:0.460568:0.537855)	NA	NA	NA	NA
aphid_c35953	YN	0.0341109	0.00657558	0.192771	0.542609	183	30.1072	152.893	NA	2	1	1	NA	NA	0.0111057	2:2:1:1:1:1	0.257991(0.267123:0.232877:0.273973)	NA	NA	NA	NA
aphid_c6443	YN	0.105664	0.0203172	0.192281	4.26e-06	828	228.283	599.717	NA	34	22	12	NA	NA	0.0438476	4.90103:4.90103:1:1:1:1	0.469807(0.429348:0.342391:0.637681)	NA	NA	NA	NA
aphid_c36349	YN	0.056318	0.0108243	0.1922	0.0178727	390	110.588	279.412	NA	9	6	3	NA	NA	0.0237245	4.01647:4.01647:1:1:1:1	0.442748(0.461832:0.423664:0.442748)	NA	NA	NA	NA
aphid_c19731	YN	0.0598165	0.0114919	0.192119	0.0260162	351	87.9097	263.09	NA	8	5	3	NA	NA	0.023595	2.3412:2.3412:1:1:1:1	0.446237(0.516129:0.41129:0.41129)	NA	NA	NA	NA
aphid_rep_c41844	YN	0.115675	0.022213	0.192029	0.00886752	249	65.7051	183.295	NA	11	7	4	NA	NA	0.0468753	6.13818:6.13818:1:1:1:1	0.381526(0.481928:0.36747:0.295181)	NA	NA	NA	NA
aphid_c11189	YN	0.121167	0.0232499	0.191883	0.0108723	351	44.83	306.17	NA	12	5	7	NA	NA	0.035756	2.91421:2.91421:1:1:1:1	0.324859(0.457627:0.385593:0.131356)	NA	NA	NA	NA
aphid_c6356	YN	0.0103804	0.00199073	0.191778	0.539514	600	97.0039	502.996	NA	2	1	1	NA	NA	0.00334711	2:2:1:1:1:1	0.277778(0.360294:0.254902:0.218137)	NA	NA	NA	NA
aphid_c15422	YN	0.0856076	0.0163964	0.19153	0.0184929	309	62.1954	246.805	NA	9	5	4	NA	NA	0.0303272	2.63395:2.63395:1:1:1:1	0.366987(0.480769:0.3125:0.307692)	NA	NA	NA	NA
aphid_c28347	YN	0.0909648	0.0174099	0.191392	0.000776356	582	117.041	464.959	NA	18	10	8	NA	NA	0.0322019	1.46959:1.46959:1:1:1:1	0.309524(0.357143:0.293367:0.278061)	NA	NA	NA	NA
aphid_c13475	YN	0.107151	0.0204871	0.191198	0.0636691	150	51.038	98.962	NA	7	5	2	NA	NA	0.0499747	16.2778:16.2778:1:1:1:1	0.323333(0.3:0.36:0.31)	NA	NA	NA	NA
contig00771	YN	0.0786019	0.0149843	0.190635	0.104015	189	54.1892	134.811	NA	6	4	2	NA	NA	0.0332244	5.01186:5.01186:1:1:1:1	0.489418(0.404762:0.484127:0.579365)	NA	NA	NA	NA
aphid_c12473	YN	0.135492	0.0258208	0.19057	2.69e-05	573	139.196	433.804	NA	28	17	11	NA	NA	0.0524627	2.73504:2.73504:1:1:1:1	0.494764(0.479058:0.390052:0.615183)	NA	NA	NA	NA
aphid_c32932	YN	0.119769	0.0228105	0.190454	8.22e-05	540	135.948	404.052	NA	24	14.9306	9.06938	NA	NA	0.0472202	4.68344:4.68344:1:1:1:1	0.495396(0.414365:0.389503:0.68232)	NA	NA	NA	NA
aphid_c25818	YN	0.0497384	0.00946892	0.190374	0.024143	423	103.896	319.104	NA	8	5	3	NA	NA	0.0193598	4.24595:4.24595:1:1:1:1	0.321759(0.34375:0.319444:0.302083)	NA	NA	NA	NA
aphid_c19828	YN	0.0802461	0.0152749	0.190351	0.0102796	351	78.5833	272.417	NA	10	5.8815	4.1185	NA	NA	0.029821	5.33566:5.33566:1:1:1:1	0.32493(0.361345:0.344538:0.268908)	NA	NA	NA	NA
aphid_c9142	YN	0.0557091	0.0106041	0.190347	0.00145963	834	169.075	664.925	NA	16	9	7	NA	NA	0.0197481	2.20187:2.20187:1:1:1:1	0.323214(0.383929:0.35:0.235714)	NA	NA	NA	NA
aphid_c16036	YN	0.110601	0.0210475	0.190302	0.000190848	546	160.301	385.699	NA	24	16	8	NA	NA	0.0473397	3.57351:3.57351:1:1:1:1	0.424819(0.377717:0.451087:0.445652)	NA	NA	NA	NA
aphid_rep_c21656	YN	0.0452093	0.00859745	0.19017	0.0240923	465	114.041	350.959	NA	8	5	3	NA	NA	0.0175765	1.23578:1.23578:1:1:1:1	0.592473(0.603226:0.519355:0.654839)	NA	NA	NA	NA
aphid_c13762	YN	0.101949	0.0193743	0.19004	3.93e-06	714	190.563	523.437	NA	28	18	10	NA	NA	0.0414131	3.77522:3.77522:1:1:1:1	0.405256(0.460581:0.394191:0.360996)	NA	NA	NA	NA
aphid_c1759	YN	0.0857767	0.016274	0.189725	0.000453951	588	134.707	453.293	NA	18	10.7167	7.28327	NA	NA	0.0321966	5.30883:5.30883:1:1:1:1	0.366667(0.4625:0.37:0.2675)	NA	NA	NA	NA
aphid_c6889	YN	0.0276907	0.00525254	0.189686	0.123722	456	73.6653	382.335	NA	4	2	2	NA	NA	0.00887735	2:2:1:1:1:1	0.283991(0.365132:0.309211:0.177632)	NA	NA	NA	NA
aphid_c1148	YN	0.0667893	0.0126675	0.189664	0.00103025	717	159.348	557.652	NA	17	10	7	NA	NA	0.0246957	7.17735:7.17735:1:1:1:1	0.345139(0.460417:0.335417:0.239583)	NA	NA	NA	NA
aphid_c18469	YN	0.0184054	0.00349044	0.189642	0.0531164	795	220.671	574.329	NA	6	4	2	NA	NA	0.00763045	2.4603:2.4603:1:1:1:1	0.456604(0.535849:0.486792:0.34717)	NA	NA	NA	NA
aphid_c248	YN	0.11342	0.0214786	0.189373	2.15e-08	1062	351.069	710.931	NA	51	36	15	NA	NA	0.051872	12.2535:12.2535:1:1:1:1	0.521536(0.571629:0.488764:0.504213)	NA	NA	NA	NA
contig02266	YN	0.0793453	0.0150234	0.189342	0.00402254	444	107.566	336.434	NA	13	8	5	NA	NA	0.0306064	4.86249:4.86249:1:1:1:1	0.597973(0.611486:0.418919:0.763514)	NA	NA	NA	NA
aphid_c27457	YN	0.0543915	0.0102961	0.189296	0.0168791	408	114.36	293.64	NA	9	6	3	NA	NA	0.0226557	4.30688:4.30688:1:1:1:1	0.641487(0.600719:0.622302:0.701439)	NA	NA	NA	NA
aphid_rep_c21765	YN	0.124343	0.0235203	0.189156	0.0342498	183	53.1705	129.83	NA	9	6	3	NA	NA	0.0528143	3.66536:3.66536:1:1:1:1	0.472678(0.598361:0.516393:0.303279)	NA	NA	NA	NA
contig01202	YN	0.110847	0.0209367	0.188879	0.000132097	576	138.685	437.315	NA	23	14	9	NA	NA	0.0425847	7.20654:7.20654:1:1:1:1	0.401554(0.391192:0.536269:0.277202)	NA	NA	NA	NA
aphid_c1071	YN	0.0851686	0.0160836	0.188845	3.65e-05	795	228.936	566.064	NA	27	18	9	NA	NA	0.0359781	4.44231:4.44231:1:1:1:1	0.481618(0.558824:0.457721:0.428309)	NA	NA	NA	NA
aphid_c32591	YN	0.091851	0.0173192	0.188558	0.00383836	492	83.0033	408.997	NA	14	7	7	NA	NA	0.0298932	4.6465:4.6465:1:1:1:1	0.276786(0.315476:0.33631:0.178571)	NA	NA	NA	NA
contig00477	YN	0.135318	0.0254752	0.188262	0.000244408	426	106.064	319.936	NA	21	13	8	NA	NA	0.0528234	4.35292:4.35292:1:1:1:1	0.362676(0.485915:0.334507:0.267606)	NA	NA	NA	NA
aphid_c1728	YN	0.0967661	0.0181961	0.188042	0.00558087	300	94.3514	205.649	NA	12	8.31108	3.68892	NA	NA	0.0429067	2:2:1:1:1:1	0.419142(0.742574:0.237624:0.277228)	NA	NA	NA	NA
aphid_c6084	YN	0.0586141	0.0110167	0.187953	0.0233938	363	88.6805	274.32	NA	8	5	3	NA	NA	0.0226447	2:2:1:1:1:1	0.404959(0.475207:0.413223:0.326446)	NA	NA	NA	NA
aphid_c17030	YN	0.0485377	0.00912146	0.187925	0.0353245	417	85.7155	331.284	NA	7	4	3	NA	NA	0.0172236	3.24613:3.24613:1:1:1:1	0.31713(0.34375:0.347222:0.260417)	NA	NA	NA	NA
aphid_c37800	YN	0.0236592	0.0044368	0.187529	0.311498	312	85.945	226.055	NA	3	2	1	NA	NA	0.0097319	2:2:1:1:1:1	0.541667(0.472222:0.574074:0.578704)	NA	NA	NA	NA
aphid_c9381	YN	0.0571377	0.0106951	0.187182	0.00127102	750	184.473	565.527	NA	16	10	6	NA	NA	0.0221184	8.13782:8.13782:1:1:1:1	0.34595(0.420319:0.332669:0.284861)	NA	NA	NA	NA
aphid_c7066	YN	0.0819967	0.0153409	0.187092	6.95e-06	984	245.557	738.443	NA	30	18.788	11.212	NA	NA	0.0319749	2.64431:2.64431:1:1:1:1	0.364141(0.427273:0.337879:0.327273)	NA	NA	NA	NA
aphid_c25813	YN	0.0720685	0.0134828	0.187084	0.00200096	579	114.997	464.003	NA	14	7.80232	6.19768	NA	NA	0.0251187	2.93027:2.93027:1:1:1:1	0.336788(0.453368:0.282383:0.274611)	NA	NA	NA	NA
aphid_c26641	YN	0.0989639	0.0185108	0.187046	2.29e-06	834	285.394	548.606	NA	36	26	10	NA	NA	0.0460417	13.7748:13.7748:1:1:1:1	0.437873(0.492832:0.340502:0.480287)	NA	NA	NA	NA
aphid_c11305	YN	0.110536	0.0206705	0.187003	0.000128694	543	149.547	393.453	NA	23	15	8	NA	NA	0.0454203	11.5034:11.5034:1:1:1:1	0.574586(0.524862:0.513812:0.685083)	NA	NA	NA	NA
contig03262	YN	0.0440155	0.00821674	0.186678	0.0523647	339	94.1751	244.825	NA	6	4	2	NA	NA	0.0181617	3.99568:3.99568:1:1:1:1	0.476608(0.513158:0.45614:0.460526)	NA	NA	NA	NA
aphid_c11639	YN	0.0935488	0.0174599	0.18664	2.97e-05	732	208.396	523.604	NA	27	18	9	NA	NA	0.0391219	16.6974:16.6974:1:1:1:1	0.43078(0.479839:0.449597:0.362903)	NA	NA	NA	NA
aphid_c35517	YN	0.0764341	0.0142535	0.186481	0.0275329	339	55.6929	283.307	NA	8	4	4	NA	NA	0.0244689	2:2:1:1:1:1	0.336207(0.5:0.275862:0.232759)	NA	NA	NA	NA
aphid_c31140	YN	0.0642093	0.0119481	0.186081	0.00711807	486	148.448	337.552	NA	13	9	4	NA	NA	0.0279112	4.7796:4.7796:1:1:1:1	0.451943(0.484663:0.411043:0.460123)	NA	NA	NA	NA
aphid_c19951	YN	0.0890165	0.0165534	0.185958	0.0564155	219	35.7412	183.259	NA	6	3	3	NA	NA	0.0283795	1.01925:1.01925:1:1:1:1	0.364865(0.47973:0.391892:0.222973)	NA	NA	NA	NA
contig01813	YN	0.0638804	0.011872	0.185847	2.74e-06	1266	415.955	850.045	NA	35	25	10	NA	NA	0.0289598	16.578:16.578:1:1:1:1	0.529915(0.575758:0.465035:0.548951)	NA	NA	NA	NA
aphid_c27118	YN	0.0644139	0.0119677	0.185794	0.00355075	552	130.824	421.176	NA	13	8	5	NA	NA	0.0243975	4.05252:4.05252:1:1:1:1	0.375676(0.502703:0.343243:0.281081)	NA	NA	NA	NA
aphid_rep_c36364	YN	0.0371428	0.00689879	0.185737	0.310718	201	55.2871	145.713	NA	3	2	1	NA	NA	0.0152177	2.37375:2.37375:1:1:1:1	0.614428(0.626866:0.589552:0.626866)	NA	NA	NA	NA
aphid_c34255	YN	0.0597329	0.0110931	0.185713	0.0753765	234	52.3719	181.628	NA	5	3	2	NA	NA	0.0219793	2:2:1:1:1:1	0.396624(0.481013:0.43038:0.278481)	NA	NA	NA	NA
aphid_c755	YN	0.123182	0.0228734	0.185688	1.21e-06	900	189.241	710.759	NA	37	21	16	NA	NA	0.0439651	3.31288:3.31288:1:1:1:1	0.310556(0.366667:0.318333:0.246667)	NA	NA	NA	NA
aphid_c13075	YN	0.0760569	0.014102	0.185413	0.00750603	384	97.6523	286.348	NA	11	7	4	NA	NA	0.0298573	1.41819:1.41819:1:1:1:1	0.485788(0.484496:0.465116:0.507752)	NA	NA	NA	NA
contig02996	YN	0.117566	0.0217822	0.185276	1.33e-06	786	224.749	561.251	NA	36	24	12	NA	NA	0.0491707	8.90053:8.90053:1:1:1:1	0.5401(0.494361:0.479323:0.646617)	NA	NA	NA	NA
contig01741	YN	0.0990889	0.018337	0.185056	0.00011452	696	142.281	553.719	NA	23	13	10	NA	NA	0.0348448	1.61272:1.61272:1:1:1:1	0.553446(0.518987:0.436709:0.704641)	NA	NA	NA	NA
contig02896	YN	0.0517355	0.00956949	0.18497	0.00711472	603	182.238	420.762	NA	13	9	4	NA	NA	0.0223128	4.08672:4.08672:1:1:1:1	0.483416(0.470149:0.41791:0.562189)	NA	NA	NA	NA
aphid_c18117	YN	0.0612692	0.0113249	0.184839	0.010426	459	102.565	356.435	NA	10	6	4	NA	NA	0.0224852	4.69865:4.69865:1:1:1:1	0.376623(0.506494:0.366883:0.256494)	NA	NA	NA	NA
aphid_c2709	YN	0.101443	0.0186784	0.184128	0.000537834	597	107.639	489.361	NA	19	10	9	NA	NA	0.0336009	1.82282:1.82282:1:1:1:1	0.339167(0.4125:0.3475:0.2575)	NA	NA	NA	NA
aphid_c7979	YN	0.0529972	0.00975369	0.184042	0.00159637	798	177.65	620.35	NA	15	9	6	NA	NA	0.0193805	2.97669:2.97669:1:1:1:1	0.414234(0.532847:0.412409:0.297445)	NA	NA	NA	NA
aphid_c31904	YN	0.100044	0.0184119	0.184038	0.0128166	330	53.9155	276.084	NA	10	5	5	NA	NA	0.031749	1.88971:1.88971:1:1:1:1	0.286364(0.431818:0.259091:0.168182)	NA	NA	NA	NA
aphid_c33538	YN	0.0904284	0.0166147	0.183734	0.0076499	375	70.5865	304.413	NA	11	6	5	NA	NA	0.0305087	1.44338:1.44338:1:1:1:1	0.376984(0.43254:0.424603:0.27381)	NA	NA	NA	NA
contig00362	YN	0.0639969	0.011745	0.183524	0.0499598	237	65.2076	171.792	NA	6	4	2	NA	NA	0.0261214	2:2:1:1:1:1	0.432489(0.436709:0.443038:0.417722)	NA	NA	NA	NA
aphid_c19951	YN	0.0913251	0.0167521	0.183434	0.0548451	216	34.8903	181.11	NA	6	3	3	NA	NA	0.0287978	1.02069:1.02069:1:1:1:1	0.360731(0.472603:0.39726:0.212329)	NA	NA	NA	NA
aphid_rep_c31861	YN	0.0882145	0.0161642	0.183237	0.00516044	348	97.2902	250.71	NA	12	8	4	NA	NA	0.0363073	4.83414:4.83414:1:1:1:1	0.437853(0.474576:0.317797:0.521186)	NA	NA	NA	NA
aphid_c29517	YN	0.078759	0.0144194	0.183082	0.0331212	264	53.6126	210.387	NA	7	4	3	NA	NA	0.0274854	1.15505:1.15505:1:1:1:1	0.327652(0.420455:0.306818:0.255682)	NA	NA	NA	NA
aphid_c434	YN	0.120001	0.0219246	0.182704	0.000117038	483	157.555	325.445	NA	24	17	7	NA	NA	0.0539171	12.6898:12.6898:1:1:1:1	0.465839(0.419255:0.388199:0.590062)	NA	NA	NA	NA
aphid_c19922	YN	0.0714708	0.0130301	0.182314	0.000367974	723	179.178	543.822	NA	19	11.9856	7.01436	NA	NA	0.0275132	2:2:1:1:1:1	0.553942(0.556017:0.460581:0.645228)	NA	NA	NA	NA
aphid_c963	YN	0.0624404	0.0113669	0.182044	7.01e-06	1227	338.112	888.888	NA	30	20	10	NA	NA	0.0254407	14.9375:14.9375:1:1:1:1	0.403015(0.501222:0.396088:0.311736)	NA	NA	NA	NA
aphid_c21454	YN	0.0764641	0.0139113	0.181932	0.0329476	273	55.3267	217.673	NA	7	4	3	NA	NA	0.0265883	2:2:1:1:1:1	0.40681(0.397849:0.623656:0.198925)	NA	NA	NA	NA
aphid_c10089	YN	0.0606205	0.0110233	0.18184	0.00150789	705	156.086	548.914	NA	15	9	6	NA	NA	0.022004	5.23814:5.23814:1:1:1:1	0.338936(0.42437:0.321429:0.271008)	NA	NA	NA	NA
contig02426	YN	0.0999347	0.0181554	0.181672	8.89e-06	777	219.18	557.82	NA	30	20	10	NA	NA	0.0412241	4.78334:4.78334:1:1:1:1	0.417303(0.465649:0.337786:0.448473)	NA	NA	NA	NA
aphid_c17067	YN	0.0736375	0.0133617	0.181452	0.000384039	765	159.818	605.182	NA	19	11	8	NA	NA	0.0259541	10.1005:10.1005:1:1:1:1	0.352067(0.492248:0.352713:0.21124)	NA	NA	NA	NA
aphid_c20770	YN	0.0351303	0.00637235	0.181392	0.00326376	894	263.086	630.914	NA	13	9	4	NA	NA	0.0148352	4.71628:4.71628:1:1:1:1	0.479781(0.518033:0.47377:0.447541)	NA	NA	NA	NA
aphid_c13520	YN	0.0757873	0.0137463	0.18138	0.00110708	582	141.48	440.52	NA	16	10	6	NA	NA	0.028828	2.22124:2.22124:1:1:1:1	0.381443(0.42268:0.368557:0.353093)	NA	NA	NA	NA
aphid_c16707	YN	0.0902915	0.016353	0.181114	0.000426788	528	156.497	371.503	NA	19	13	6	NA	NA	0.0382681	4.06455:4.06455:1:1:1:1	0.386704(0.5:0.269663:0.390449)	NA	NA	NA	NA
aphid_c8251	YN	0.0702106	0.0127119	0.181053	0.0498546	219	60.2822	158.718	NA	6	4	2	NA	NA	0.028539	2.04253:2.04253:1:1:1:1	0.58114(0.546053:0.519737:0.677632)	NA	NA	NA	NA
aphid_c4288	YN	0.0672717	0.012174	0.180967	8.57e-05	831	249.856	581.144	NA	23	16	7	NA	NA	0.0287402	10.1045:10.1045:1:1:1:1	0.433453(0.458633:0.431655:0.410072)	NA	NA	NA	NA
contig02860	YN	0.064174	0.0116074	0.180874	0.0048241	480	132.128	347.872	NA	12	8	4	NA	NA	0.0260773	5.39803:5.39803:1:1:1:1	0.39234(0.5:0.31677:0.360248)	NA	NA	NA	NA
aphid_c10633	YN	0.036315	0.00656156	0.180685	0.0313821	573	113.523	459.477	NA	7	4	3	NA	NA	0.0124563	3.97075:3.97075:1:1:1:1	0.367365(0.442408:0.437173:0.222513)	NA	NA	NA	NA
aphid_c14962	YN	0.0294438	0.00531733	0.180592	0.308016	258	69.2681	188.732	NA	3	2	1	NA	NA	0.0117948	2:2:1:1:1:1	0.419476(0.404494:0.353933:0.5)	NA	NA	NA	NA
aphid_c14060	YN	0.0508403	0.00915693	0.180112	0.00321451	624	183.958	440.042	NA	13	9	4	NA	NA	0.0214454	6.13085:6.13085:1:1:1:1	0.439465(0.464623:0.46934:0.384434)	NA	NA	NA	NA
aphid_c32475	YN	0.0919119	0.0165074	0.1796	0.0329413	231	46.9547	184.045	NA	7	4	3	NA	NA	0.0318346	5.84599:5.84599:1:1:1:1	0.280488(0.414634:0.22561:0.20122)	NA	NA	NA	NA
aphid_c2613	YN	0.0837627	0.0150416	0.179574	0.00338098	492	88.8303	403.17	NA	13	7	6	NA	NA	0.0274491	5.41585:5.41585:1:1:1:1	0.335366(0.466463:0.338415:0.20122)	NA	NA	NA	NA
aphid_c8602	YN	0.0859153	0.0154203	0.179482	0.000221814	621	161.587	459.413	NA	20	13	7	NA	NA	0.0337634	4.4756:4.4756:1:1:1:1	0.583333(0.533654:0.528846:0.6875)	NA	NA	NA	NA
aphid_c27505	YN	0.1358	0.0243679	0.179439	0.00758324	225	58.061	166.939	NA	11	7	4	NA	NA	0.0531229	2.85072:2.85072:1:1:1:1	0.495556(0.413333:0.406667:0.666667)	NA	NA	NA	NA
aphid_c17537	YN	0.107755	0.0193307	0.179395	9.54e-07	777	226.223	550.777	NA	33	22.4905	10.5095	NA	NA	0.0450755	3.83622:3.83622:1:1:1:1	0.427284(0.444015:0.349421:0.488417)	NA	NA	NA	NA
aphid_c11798	YN	0.0695286	0.0124703	0.179354	0.00337062	456	119.348	336.652	NA	12	7.84284	4.15716	NA	NA	0.027404	6.36379:6.36379:1:1:1:1	0.321351(0.366013:0.320261:0.277778)	NA	NA	NA	NA
aphid_c16027	YN	0.140316	0.0251642	0.17934	0.00123778	324	81.0142	242.986	NA	16	10	6	NA	NA	0.0539571	6.23266:6.23266:1:1:1:1	0.62963(0.569444:0.560185:0.759259)	NA	NA	NA	NA
aphid_c28553	YN	0.0598889	0.010724	0.179066	0.0479372	258	70.0845	187.915	NA	6	4	2	NA	NA	0.0240794	2.45159:2.45159:1:1:1:1	0.357955(0.340909:0.284091:0.448864)	NA	NA	NA	NA
contig02956	YN	0.0600274	0.0107483	0.179057	0.0703559	240	52.3242	187.676	NA	5	3	2	NA	NA	0.021492	2.26479:2.26479:1:1:1:1	0.382716(0.45679:0.364198:0.32716)	NA	NA	NA	NA
contig00687	YN	0.0888367	0.0159016	0.178998	0.000691357	351	96.6906	254.309	NA	12	8	4	NA	NA	0.0359932	2.05913:2.05913:1:1:1:1	0.433048(0.474359:0.440171:0.384615)	NA	NA	NA	NA
aphid_c11578	YN	0.0768823	0.0137615	0.178994	0.00152168	507	139.48	367.52	NA	15	10	5	NA	NA	0.0311266	8.68056:8.68056:1:1:1:1	0.34902(0.458824:0.332353:0.255882)	NA	NA	NA	NA
contig01757	YN	0.0480541	0.00858211	0.178593	0.0472192	321	86.6212	234.379	NA	6	4	2	NA	NA	0.0192335	2:2:1:1:1:1	0.422118(0.415888:0.46729:0.383178)	NA	NA	NA	NA
aphid_c2392	YN	0.11314	0.0201888	0.178442	1.34e-08	1044	339.59	704.41	NA	49	35	14	NA	NA	0.0504236	5.13098:5.13098:1:1:1:1	0.6(0.684286:0.471429:0.644286)	NA	NA	NA	NA
aphid_c13317	YN	0.0940648	0.01678	0.178388	8.48e-07	1083	238.434	844.566	NA	35	21	14	NA	NA	0.0337951	4.08681:4.08681:1:1:1:1	0.410046(0.593151:0.410959:0.226027)	NA	NA	NA	NA
aphid_c25389	YN	0.0355557	0.00633214	0.178091	0.0196591	621	144.944	476.056	NA	8	5	3	NA	NA	0.013153	3.86303:3.86303:1:1:1:1	0.342147(0.396635:0.34375:0.286058)	NA	NA	NA	NA
aphid_c25557	YN	0.11988	0.0213459	0.17806	0.00123003	417	83.9776	333.022	NA	16	9	7	NA	NA	0.0411893	9.08665:9.08665:1:1:1:1	0.294326(0.368794:0.301418:0.212766)	NA	NA	NA	NA
contig02028	YN	0.0551567	0.00982092	0.178055	0.0591891	300	94.946	205.054	NA	7	5	2	NA	NA	0.0241691	2.76186:2.76186:1:1:1:1	0.633333(0.745:0.525:0.63)	NA	NA	NA	NA
aphid_c39728	YN	0.100631	0.0179003	0.17788	0.000284085	489	140.085	348.915	NA	19	12.8496	6.15041	NA	NA	0.0416005	11.1346:11.1346:1:1:1:1	0.427846(0.506098:0.396341:0.381098)	NA	NA	NA	NA
aphid_c1162	YN	0.0785142	0.013964	0.177853	6.78e-08	1569	338.317	1230.68	NA	42	25	17	NA	NA	0.0278827	7.57896:7.57896:1:1:1:1	0.302481(0.372137:0.303435:0.23187)	NA	NA	NA	NA
aphid_c16821	YN	0.0784281	0.013931	0.177628	0.0504819	258	40.2864	217.714	NA	6	3	3	NA	NA	0.0240022	2:2:1:1:1:1	0.339147(0.383721:0.360465:0.273256)	NA	NA	NA	NA
aphid_c27362	YN	0.100727	0.0178419	0.177131	0.00110934	495	97.9041	397.096	NA	16	9	7	NA	NA	0.0342354	2.37356:2.37356:1:1:1:1	0.346078(0.479412:0.314706:0.244118)	NA	NA	NA	NA
aphid_c3787	YN	0.127946	0.0226476	0.17701	2.66e-05	588	139.165	448.835	NA	26	16	10	NA	NA	0.0475691	5.58968:5.58968:1:1:1:1	0.602891(0.568878:0.502551:0.737245)	NA	NA	NA	NA
aphid_c3561	YN	0.115612	0.0204493	0.176878	0.00478095	315	67.082	247.918	NA	12	7	5	NA	NA	0.0407152	2.02058:2.02058:1:1:1:1	0.357143(0.561905:0.214286:0.295238)	NA	NA	NA	NA
aphid_c17924	YN	0.0769334	0.0136067	0.176864	0.00250999	450	153.353	296.647	NA	15	11	4	NA	NA	0.0351875	15.9463:15.9463:1:1:1:1	0.438998(0.392157:0.428105:0.496732)	NA	NA	NA	NA
aphid_c8215	YN	0.0919639	0.01626	0.176809	0.00043375	564	128.727	435.273	NA	18	11	7	NA	NA	0.0335386	2.52271:2.52271:1:1:1:1	0.379433(0.425532:0.404255:0.308511)	NA	NA	NA	NA
aphid_c10933	YN	0.0833589	0.0147355	0.176771	0.00908886	351	76.7708	274.229	NA	10	6	4	NA	NA	0.0297448	2.19271:2.19271:1:1:1:1	0.371469(0.470339:0.29661:0.347458)	NA	NA	NA	NA
aphid_c17023	YN	0.105266	0.0185695	0.176405	2.63e-06	906	196.307	709.693	NA	32	19	13	NA	NA	0.0373544	4.84795:4.84795:1:1:1:1	0.374172(0.483444:0.384106:0.254967)	NA	NA	NA	NA
aphid_c28572	YN	0.031587	0.00556431	0.176159	0.268138	213	32.4967	180.503	NA	2	1	1	NA	NA	0.0095345	2:2:1:1:1:1	0.280822(0.39726:0.232877:0.212329)	NA	NA	NA	NA
aphid_c14674	YN	0.100173	0.0176385	0.176081	0.000644105	465	119.663	345.337	NA	17	11	6	NA	NA	0.0388779	5.64746:5.64746:1:1:1:1	0.412951(0.388535:0.550955:0.299363)	NA	NA	NA	NA
aphid_c7387	YN	0.0666383	0.0117094	0.175715	0.029229	321	62.7317	258.268	NA	7	4	3	NA	NA	0.0224439	1.00718:1.00718:1:1:1:1	0.362654(0.402778:0.333333:0.351852)	NA	NA	NA	NA
aphid_c11701	YN	0.116426	0.0204281	0.175459	4.07e-06	696	198.704	497.296	NA	31	21	10	NA	NA	0.047835	4.5072:4.5072:1:1:1:1	0.434752(0.438298:0.331915:0.534043)	NA	NA	NA	NA
aphid_c17411	YN	0.056598	0.00993002	0.175448	0.00771296	258	55.0305	202.969	NA	5	3	2	NA	NA	0.0198841	2:2:1:1:1:1	0.314607(0.426966:0.258427:0.258427)	NA	NA	NA	NA
aphid_rep_c22167	YN	0.0938581	0.0164609	0.175381	0.00060335	495	126.325	368.675	NA	17	11	6	NA	NA	0.0362128	3.70849:3.70849:1:1:1:1	0.448104(0.386228:0.374251:0.583832)	NA	NA	NA	NA
contig03134	YN	0.0606745	0.0106142	0.174938	0.00907564	405	120.099	284.901	NA	10	7	3	NA	NA	0.0254592	4.02131:4.02131:1:1:1:1	0.441975(0.496296:0.418519:0.411111)	NA	NA	NA	NA
aphid_c26653	YN	0.102348	0.0179009	0.174903	0.000447467	558	105.46	452.54	NA	18	10	8	NA	NA	0.0338612	1.74529:1.74529:1:1:1:1	0.362745(0.510695:0.320856:0.256684)	NA	NA	NA	NA
contig03488	YN	0.0806615	0.0140972	0.174769	0.00177444	477	118.687	358.313	NA	14	9	5	NA	NA	0.0306597	6.4557:6.4557:1:1:1:1	0.392638(0.423313:0.490798:0.263804)	NA	NA	NA	NA
aphid_c36642	YN	0.108634	0.0189711	0.174633	0.00851029	273	59.3278	213.672	NA	10	6	4	NA	NA	0.0384565	2:2:1:1:1:1	0.391304(0.5:0.380435:0.293478)	NA	NA	NA	NA
aphid_c15953	YN	0.0783234	0.0136687	0.174516	2.8e-05	822	230.243	591.757	NA	25	17	8	NA	NA	0.0317785	5.08087:5.08087:1:1:1:1	0.498792(0.617754:0.538043:0.34058)	NA	NA	NA	NA
aphid_c4384	YN	0.120913	0.021099	0.174497	0.019297	189	44.775	144.225	NA	8	5	3	NA	NA	0.0447453	0.96488:0.96488:1:1:1:1	0.434896(0.4375:0.445313:0.421875)	NA	NA	NA	NA
aphid_c169	YN	0.104197	0.0181505	0.174193	0.00319929	318	94.8207	223.179	NA	13	9	4	NA	NA	0.0438078	3.83506:3.83506:1:1:1:1	0.449541(0.481651:0.43578:0.431193)	NA	NA	NA	NA
aphid_c13977	YN	0.0392715	0.00682566	0.173807	0.000611368	1053	316.843	736.157	NA	17	12	5	NA	NA	0.0165885	5.74087:5.74087:1:1:1:1	0.478158(0.529915:0.393162:0.511396)	NA	NA	NA	NA
aphid_rep_c43491	YN	0.082874	0.0143712	0.17341	0.001127	483	128.513	354.487	NA	15	9.97795	5.02205	NA	NA	0.0325979	8.1038:8.1038:1:1:1:1	0.413043(0.493789:0.409938:0.335404)	NA	NA	NA	NA
aphid_c3203	YN	0.0709442	0.0122645	0.172875	0.00380779	447	82.7287	364.271	NA	10	5.57042	4.42958	NA	NA	0.0231246	0.911996:0.911996:1:1:1:1	0.404922(0.54698:0.385906:0.281879)	NA	NA	NA	NA
aphid_c4322	YN	0.0632993	0.0109425	0.17287	5.17e-05	987	250.023	736.977	NA	23	15	8	NA	NA	0.0242053	2.85791:2.85791:1:1:1:1	0.524242(0.493939:0.422727:0.656061)	NA	NA	NA	NA
aphid_c7532	YN	0.0583818	0.0100818	0.172687	0.0126302	489	89.5278	399.472	NA	9	5	4	NA	NA	0.0189247	1.07385:1.07385:1:1:1:1	0.353783(0.46319:0.365031:0.233129)	NA	NA	NA	NA
aphid_c10673	YN	0.0617297	0.0106426	0.172407	0.0112567	420	136.109	283.891	NA	11	8	3	NA	NA	0.0271984	6.28638:6.28638:1:1:1:1	0.56974(0.62766:0.496454:0.585106)	NA	NA	NA	NA
aphid_c5134	YN	0.0719952	0.0123817	0.171979	0.0209436	384	58.2686	325.731	NA	8	4	4	NA	NA	0.0214275	2:2:1:1:1:1	0.320313(0.40625:0.34375:0.210938)	NA	NA	NA	NA
aphid_c5519	YN	0.0819294	0.0140657	0.17168	8.71e-08	1242	380.173	861.827	NA	41	29	12	NA	NA	0.0348386	6.89909:6.89909:1:1:1:1	0.40241(0.449398:0.327711:0.43012)	NA	NA	NA	NA
aphid_c323	YN	0.0991223	0.0170165	0.171671	2.88e-06	924	209.635	714.365	NA	31	19	12	NA	NA	0.0356445	8.4427:8.4427:1:1:1:1	0.337109(0.443366:0.325243:0.242718)	NA	NA	NA	NA
aphid_c35883	YN	0.0652817	0.0111932	0.17146	0.0639175	228	47.9837	180.016	NA	5	3	2	NA	NA	0.0225764	2:2:1:1:1:1	0.400433(0.480519:0.415584:0.305195)	NA	NA	NA	NA
aphid_c4297	YN	0.115891	0.0198662	0.171421	1.69e-08	990	325.013	664.987	NA	47	34	13	NA	NA	0.0513907	10.3178:10.3178:1:1:1:1	0.525253(0.569697:0.501515:0.504545)	NA	NA	NA	NA
aphid_rep_c43357	YN	0.109611	0.0187664	0.171209	0.00361366	315	99.0339	215.966	NA	14	10	4	NA	NA	0.0473274	4.00169:4.00169:1:1:1:1	0.566667(0.547619:0.571429:0.580952)	NA	NA	NA	NA
aphid_c14036	YN	0.120315	0.0205926	0.171157	0.000523046	525	81.746	443.254	NA	18	9	9	NA	NA	0.03612	0.762306:0.762306:1:1:1:1	0.349251(0.446629:0.365169:0.235955)	NA	NA	NA	NA
aphid_c11872	YN	0.0892372	0.0152713	0.171132	2.37e-07	1056	325.561	730.439	NA	38	27	11	NA	NA	0.0380747	15.995:15.995:1:1:1:1	0.431345(0.487216:0.392045:0.414773)	NA	NA	NA	NA
aphid_c15354	YN	0.133545	0.0228373	0.171008	0.00106591	423	65.9271	357.073	NA	16	7.98083	8.01917	NA	NA	0.0400918	8.13469:8.13469:1:1:1:1	0.296948(0.330986:0.401408:0.158451)	NA	NA	NA	NA
aphid_c4714	YN	0.159424	0.0272148	0.170707	7.71e-05	468	93.7018	374.298	NA	23	13	10	NA	NA	0.0536855	1.47391:1.47391:1:1:1:1	0.311966(0.317308:0.310897:0.307692)	NA	NA	NA	NA
aphid_c26280	YN	0.0808302	0.0137942	0.170657	0.0172782	285	65.2513	219.749	NA	8	5	3	NA	NA	0.0291422	2:2:1:1:1:1	0.531579(0.494737:0.415789:0.684211)	NA	NA	NA	NA
aphid_c4231	YN	0.0990552	0.0168937	0.170549	9.41e-06	729	226.879	502.121	NA	29	20.62	8.37999	NA	NA	0.042464	6.5719:6.5719:1:1:1:1	0.437158(0.516393:0.35041:0.444672)	NA	NA	NA	NA
aphid_c5922	YN	0.0378199	0.00644408	0.170388	0.00331739	576	108.453	467.547	NA	7	4	3	NA	NA	0.0123517	2:2:1:1:1:1	0.341584(0.391089:0.40099:0.232673)	NA	NA	NA	NA
aphid_rep_c51754	YN	0.0682209	0.0116035	0.170087	0.00839314	369	108.195	260.805	NA	10	7	3	NA	NA	0.0282044	3.77049:3.77049:1:1:1:1	0.437333(0.432:0.424:0.456)	NA	NA	NA	NA
aphid_c15943	YN	0.063741	0.0108288	0.169887	0.0075011	471	98.8132	372.187	NA	10	6	4	NA	NA	0.0219295	4.09713:4.09713:1:1:1:1	0.305556(0.382716:0.314815:0.219136)	NA	NA	NA	NA
aphid_rep_c36372	YN	0.128789	0.0218788	0.169881	2.24e-05	528	156.804	371.196	NA	26	18	8	NA	NA	0.0536285	3.45564:3.45564:1:1:1:1	0.482008(0.460227:0.454545:0.53125)	NA	NA	NA	NA
aphid_c861	YN	0.130913	0.0222326	0.169827	0.00605607	279	50.6807	228.319	NA	11	6	5	NA	NA	0.0419746	1.2864:1.2864:1:1:1:1	0.405018(0.489247:0.376344:0.349462)	NA	NA	NA	NA
contig01758	YN	0.0960018	0.0162878	0.169661	0.0016336	462	89.6107	372.389	NA	14	8	6	NA	NA	0.0317493	1.29715:1.29715:1:1:1:1	0.347312(0.341935:0.367742:0.332258)	NA	NA	NA	NA
aphid_rep_c52493	YN	0.151585	0.0256882	0.169464	0.000107638	444	87.433	356.567	NA	21	12	9	NA	NA	0.0504799	0.935688:0.935688:1:1:1:1	0.400447(0.503356:0.385906:0.312081)	NA	NA	NA	NA
aphid_c31034	YN	0.0811444	0.0137436	0.169372	0.063129	186	39.0735	146.926	NA	5	3	2	NA	NA	0.0279026	1.88811:1.88811:1:1:1:1	0.369792(0.460938:0.34375:0.304688)	NA	NA	NA	NA
aphid_c3717	YN	0.112089	0.0189835	0.169362	5.29e-08	975	273.993	701.007	NA	41	27.863	13.137	NA	NA	0.0451478	3.82746:3.82746:1:1:1:1	0.463077(0.470769:0.383077:0.535385)	NA	NA	NA	NA
aphid_c8291	YN	0.0814071	0.0137644	0.169081	1e-05	1152	198.679	953.321	NA	28	15	13	NA	NA	0.0254304	1.43153:1.43153:1:1:1:1	0.33247(0.436528:0.314767:0.246114)	NA	NA	NA	NA
aphid_c8015	YN	0.0466562	0.00788589	0.169021	0.000536242	1221	200.624	1020.38	NA	17	9	8	NA	NA	0.0142563	3.47928:3.47928:1:1:1:1	0.32884(0.416667:0.384804:0.185049)	NA	NA	NA	NA
aphid_c12695	YN	0.102311	0.0172675	0.168775	0.00118082	495	84.1182	410.882	NA	15	8	7	NA	NA	0.0317194	8.88746:8.88746:1:1:1:1	0.320202(0.472727:0.324242:0.163636)	NA	NA	NA	NA
aphid_c20694	YN	0.0346364	0.00584147	0.168651	0.151658	231	59.1427	171.857	NA	3	2	1	NA	NA	0.0132138	2:2:1:1:1:1	0.411111(0.444444:0.366667:0.422222)	NA	NA	NA	NA
aphid_c10672	YN	0.102068	0.0171684	0.168205	3.71e-05	594	180.776	413.224	NA	24	17	7	NA	NA	0.0430065	8.16282:8.16282:1:1:1:1	0.532178(0.497525:0.50495:0.594059)	NA	NA	NA	NA
aphid_c18850	YN	0.0801387	0.0134709	0.168095	0.000144583	699	174.682	524.318	NA	20	13	7	NA	NA	0.0301314	2:2:1:1:1:1	0.519568(0.566802:0.421053:0.57085)	NA	NA	NA	NA
aphid_c9919	YN	0.0980725	0.01647	0.167936	0.00102745	468	99.5253	368.475	NA	15	9	6	NA	NA	0.0338236	1.74002:1.74002:1:1:1:1	0.417735(0.461538:0.410256:0.38141)	NA	NA	NA	NA
contig01679	YN	0.123369	0.0207076	0.167851	1.05e-05	582	189.655	392.345	NA	29	21	8	NA	NA	0.0541618	10.0292:10.0292:1:1:1:1	0.505155(0.484536:0.402062:0.628866)	NA	NA	NA	NA
aphid_c19034	YN	0.0447243	0.00750683	0.167847	0.151621	180	46.1202	133.88	NA	3	2	1	NA	NA	0.0170428	2:2:1:1:1:1	0.38806(0.455224:0.246269:0.462687)	NA	NA	NA	NA
aphid_c4477	YN	0.0966723	0.0162153	0.167734	1.15e-06	972	222.27	749.73	NA	32	20	12	NA	NA	0.0346136	15.4078:15.4078:1:1:1:1	0.345679(0.444444:0.350309:0.242284)	NA	NA	NA	NA
aphid_c8034	YN	0.0424694	0.00712197	0.167696	0.000601572	1092	245.015	846.985	NA	16	10	6	NA	NA	0.015053	3.97377:3.97377:1:1:1:1	0.383105(0.446575:0.423288:0.279452)	NA	NA	NA	NA
aphid_c1503	YN	0.142636	0.023919	0.167693	0.000233572	357	83.5964	273.404	NA	17	10.5669	6.43314	NA	NA	0.0517182	1.56708:1.56708:1:1:1:1	0.427171(0.462185:0.323529:0.495798)	NA	NA	NA	NA
aphid_c20132	YN	0.0455948	0.00763018	0.167348	0.151152	177	45.2737	131.726	NA	3	2	1	NA	NA	0.0173409	2.3045:2.3045:1:1:1:1	0.375(0.416667:0.275:0.433333)	NA	NA	NA	NA
aphid_c9848	YN	0.0919606	0.0153884	0.167337	4.11e-05	756	149.112	606.888	NA	22	12.7566	9.24338	NA	NA	0.0304913	1.79106:1.79106:1:1:1:1	0.585568(0.574713:0.452107:0.729885)	NA	NA	NA	NA
aphid_rep_c21765	YN	0.0538075	0.00899444	0.16716	0.109365	189	77.0377	111.962	NA	5	4	1	NA	NA	0.0272605	2:2:1:1:1:1	0.55291(0.484127:0.68254:0.492063)	NA	NA	NA	NA
contig02406	YN	0.0771062	0.0128846	0.167101	0.011473	318	83.1388	234.861	NA	9	6	3	NA	NA	0.0296748	2.0275:2.0275:1:1:1:1	0.41195(0.415094:0.339623:0.481132)	NA	NA	NA	NA
aphid_c1049	YN	0.0625363	0.0104469	0.167054	0.00062833	825	150.116	674.884	NA	16	9	7	NA	NA	0.0199251	1.80427:1.80427:1:1:1:1	0.379831(0.445652:0.418478:0.275362)	NA	NA	NA	NA
contig01986	YN	0.0979547	0.0163416	0.166829	3.85e-05	711	153.836	557.164	NA	23	14	9	NA	NA	0.034	9.12986:9.12986:1:1:1:1	0.385373(0.561181:0.392405:0.202532)	NA	NA	NA	NA
aphid_c29132	YN	0.0572312	0.00951351	0.166229	0.0248203	390	72.5925	317.407	NA	7	4	3	NA	NA	0.0183954	1.02401:1.02401:1:1:1:1	0.338308(0.473881:0.309701:0.231343)	NA	NA	NA	NA
aphid_c14234	YN	0.0669574	0.0111251	0.166152	0.00668737	456	93.6687	362.331	NA	10	6	4	NA	NA	0.0225938	2.01291:2.01291:1:1:1:1	0.374459(0.467532:0.337662:0.318182)	NA	NA	NA	NA
aphid_c3719	YN	0.0505511	0.00839858	0.16614	0.00452047	624	144.961	479.039	NA	11	7	4	NA	NA	0.018191	4.78856:4.78856:1:1:1:1	0.317384(0.375598:0.327751:0.248804)	NA	NA	NA	NA
aphid_c3025	YN	0.0988641	0.0164115	0.166	1.75e-06	846	229.4	616.6	NA	31	21	10	NA	NA	0.0387692	3.85984:3.85984:1:1:1:1	0.44289(0.515734:0.421329:0.391608)	NA	NA	NA	NA
aphid_rep_c23793	YN	0.116942	0.0193727	0.16566	0.000465593	375	101.797	273.203	NA	16	10.7811	5.2189	NA	NA	0.0458587	2.64827:2.64827:1:1:1:1	0.424603(0.412698:0.420635:0.440476)	NA	NA	NA	NA
aphid_c3369	YN	0.107615	0.0178128	0.165523	7.44e-06	693	180.896	512.104	NA	27	18	9	NA	NA	0.0412541	9.00945:9.00945:1:1:1:1	0.592827(0.582278:0.409283:0.78692)	NA	NA	NA	NA
aphid_c7231	YN	0.0926913	0.0153397	0.165492	8.31e-07	1143	220.593	922.407	NA	33	19	14	NA	NA	0.0302681	3.6161:3.6161:1:1:1:1	0.321675(0.418394:0.34456:0.202073)	NA	NA	NA	NA
aphid_c8442	YN	0.139793	0.0231238	0.165415	1.83e-09	1002	255.162	746.838	NA	49	32	17	NA	NA	0.0528338	2.63569:2.63569:1:1:1:1	0.527861(0.528358:0.423881:0.631343)	NA	NA	NA	NA
contig01665	YN	0.0297095	0.00491111	0.165304	0.147373	273	68.7125	204.287	NA	3	2	1	NA	NA	0.0111527	2.15665:2.15665:1:1:1:1	0.4319(0.424731:0.456989:0.413978)	NA	NA	NA	NA
aphid_c5712	YN	0.102426	0.0169197	0.165189	0.00319547	324	84.7823	239.218	NA	12	8	4	NA	NA	0.0392945	3.7464:3.7464:1:1:1:1	0.393519(0.416667:0.347222:0.416667)	NA	NA	NA	NA
aphid_c8922	YN	0.0606787	0.0100075	0.164927	0.00466974	606	102.935	503.065	NA	11	6	5	NA	NA	0.0186146	2.17907:2.17907:1:1:1:1	0.286992(0.387805:0.285366:0.187805)	NA	NA	NA	NA
aphid_c34651	YN	0.0781715	0.0128903	0.164898	0.0449598	276	41.2387	234.761	NA	6	3	3	NA	NA	0.0226443	0.998884:0.998884:1:1:1:1	0.320789(0.419355:0.333333:0.209677)	NA	NA	NA	NA
contig02553	YN	0.0914846	0.0150581	0.164597	2.1e-05	735	188.923	546.077	NA	24	15.8599	8.1401	NA	NA	0.0347026	1.83103:1.83103:1:1:1:1	0.504032(0.530242:0.459677:0.522177)	NA	NA	NA	NA
aphid_c20346	YN	0.0691317	0.0113788	0.164596	0.00447658	462	107.646	354.354	NA	11	7	4	NA	NA	0.0248353	4.34959:4.34959:1:1:1:1	0.414502(0.538961:0.402597:0.301948)	NA	NA	NA	NA
aphid_c448	YN	0.127171	0.0209149	0.164463	0.000980674	330	87.3099	242.69	NA	15	10	5	NA	NA	0.0490275	3.84615:3.84615:1:1:1:1	0.551051(0.536036:0.441441:0.675676)	NA	NA	NA	NA
aphid_rep_c29922	YN	0.0785003	0.0129103	0.164462	0.00213173	435	122.407	312.593	NA	13	9	4	NA	NA	0.031367	2.32788:2.32788:1:1:1:1	0.491051(0.597315:0.432886:0.442953)	NA	NA	NA	NA
aphid_c45181	YN	0.0985148	0.0161904	0.164345	0.000128964	582	144.624	437.376	NA	20	13	7	NA	NA	0.0366476	5.95581:5.95581:1:1:1:1	0.541039(0.492462:0.417085:0.713568)	NA	NA	NA	NA
aphid_c11560	YN	0.108384	0.0178072	0.164297	0.000130365	621	109.342	511.658	NA	20	11	9	NA	NA	0.0337554	2.89822:2.89822:1:1:1:1	0.294872(0.375:0.295673:0.213942)	NA	NA	NA	NA
aphid_c19132	YN	0.127184	0.0208638	0.164043	0.000572152	378	86.228	291.772	NA	16	10	6	NA	NA	0.0451172	3.21547:3.21547:1:1:1:1	0.321522(0.354331:0.350394:0.259843)	NA	NA	NA	NA
aphid_c42172	YN	0.108485	0.0177797	0.16389	6.99e-05	537	138.608	398.392	NA	21	14	7	NA	NA	0.0411922	2:2:1:1:1:1	0.349817(0.409341:0.373626:0.266484)	NA	NA	NA	NA
aphid_c14296	YN	0.12014	0.019682	0.163826	0.0171433	201	46.3073	154.693	NA	8	5	3	NA	NA	0.0428259	2.26474:2.26474:1:1:1:1	0.398551(0.456522:0.369565:0.369565)	NA	NA	NA	NA
contig02749	YN	0.0264156	0.00432379	0.163683	0.145103	309	77.054	231.946	NA	3	2	1	NA	NA	0.00983273	2:2:1:1:1:1	0.428803(0.38835:0.373786:0.524272)	NA	NA	NA	NA
aphid_c7978	YN	0.088402	0.0144456	0.163408	9.94e-06	837	207.188	629.812	NA	26	17	9	NA	NA	0.0327525	6.19976:6.19976:1:1:1:1	0.61981(0.644128:0.476868:0.738434)	NA	NA	NA	NA
aphid_rep_c26303	YN	0.0916531	0.0149544	0.163163	0.0241839	249	46.3638	202.636	NA	7	4	3	NA	NA	0.0292357	0.957147:0.957147:1:1:1:1	0.401606(0.421687:0.421687:0.361446)	NA	NA	NA	NA
aphid_c20119	YN	0.130133	0.0212102	0.162989	0.0153124	273	33.4816	239.518	NA	9	4	5	NA	NA	0.0345688	2.32788:2.32788:1:1:1:1	0.285714(0.401099:0.28022:0.175824)	NA	NA	NA	NA
aphid_c4325	YN	0.0727352	0.0118539	0.162973	0.00107563	501	160.789	340.211	NA	15	11	4	NA	NA	0.0313928	3.90137:3.90137:1:1:1:1	0.467066(0.482036:0.443114:0.476048)	NA	NA	NA	NA
contig02412	YN	0.0549694	0.00895666	0.162939	0.00698344	471	133.576	337.424	NA	10	7	3	NA	NA	0.0220059	4.33317:4.33317:1:1:1:1	0.410494(0.425926:0.391975:0.41358)	NA	NA	NA	NA
contig01671	YN	0.105644	0.0171848	0.162667	1.57e-06	807	217.832	589.168	NA	31	21	10	NA	NA	0.0410624	4.02906:4.02906:1:1:1:1	0.465304(0.429368:0.328996:0.637546)	NA	NA	NA	NA
aphid_c15219	YN	0.138688	0.0225244	0.162411	8.36e-05	429	113.155	315.845	NA	21	14	7	NA	NA	0.0531641	3.80433:3.80433:1:1:1:1	0.364802(0.374126:0.335664:0.384615)	NA	NA	NA	NA
aphid_c14249	YN	0.0871395	0.014149	0.162372	0.00284179	384	98.4468	285.553	NA	12	8	4	NA	NA	0.0328617	3.5137:3.5137:1:1:1:1	0.387597(0.383721:0.403101:0.375969)	NA	NA	NA	NA
aphid_c14249	YN	0.0871395	0.014149	0.162372	0.00284179	384	98.4468	285.553	NA	12	8	4	NA	NA	0.0328617	3.5137:3.5137:1:1:1:1	0.387597(0.383721:0.403101:0.375969)	NA	NA	NA	NA
aphid_c6272	YN	0.0868142	0.0140837	0.162228	0.00449509	432	73.3449	358.655	NA	11	6	5	NA	NA	0.0264319	5.27669:5.27669:1:1:1:1	0.318391(0.431034:0.317241:0.206897)	NA	NA	NA	NA
contig02692	YN	0.0888555	0.014412	0.162196	0.000738328	528	107.407	420.593	NA	15	9	6	NA	NA	0.0295554	2.79806:2.79806:1:1:1:1	0.314815(0.380556:0.302778:0.261111)	NA	NA	NA	NA
aphid_c9754	YN	0.0303326	0.00491665	0.162091	0.0226027	747	134.556	612.444	NA	7	4	3	NA	NA	0.00949478	3.8028:3.8028:1:1:1:1	0.363454(0.483936:0.37751:0.228916)	NA	NA	NA	NA
aphid_c2485	YN	0.0677152	0.0109745	0.162069	0.00116014	675	123.692	551.308	NA	14	8	6	NA	NA	0.0213721	3.08181:3.08181:1:1:1:1	0.367668(0.388412:0.478541:0.236052)	NA	NA	NA	NA
aphid_c13839	YN	0.128978	0.0208903	0.161968	1.1e-06	675	189.395	485.605	NA	32	22	10	NA	NA	0.0512181	3.12293:3.12293:1:1:1:1	0.582966(0.729075:0.352423:0.667401)	NA	NA	NA	NA
aphid_c7891	YN	0.0527249	0.00853375	0.161854	6.3e-05	1104	278.268	825.732	NA	21	14	7	NA	NA	0.0196723	5.00674:5.00674:1:1:1:1	0.364499(0.421409:0.364499:0.307588)	NA	NA	NA	NA
aphid_c13646	YN	0.096053	0.0155032	0.161403	0.00188715	417	90.8345	326.165	NA	13	8	5	NA	NA	0.0330493	3.01859:3.01859:1:1:1:1	0.376499(0.417266:0.413669:0.298561)	NA	NA	NA	NA
aphid_c1553	YN	0.110084	0.0177513	0.161253	4.6e-08	1092	236.694	855.306	NA	39	24	15	NA	NA	0.0377645	2.40518:2.40518:1:1:1:1	0.342896(0.378415:0.392077:0.258197)	NA	NA	NA	NA
contig01108	YN	0.0816754	0.0131507	0.161012	0.00312226	219	65.512	153.488	NA	7	5	2	NA	NA	0.0336493	3.26014:3.26014:1:1:1:1	0.553333(0.6:0.48:0.58)	NA	NA	NA	NA
aphid_c20919	YN	0.133147	0.021426	0.16092	0.00774011	201	58.9739	142.026	NA	10	7	3	NA	NA	0.0542053	8.53723:8.53723:1:1:1:1	0.452736(0.447761:0.380597:0.529851)	NA	NA	NA	NA
contig00216	YN	0.0878588	0.0141185	0.160695	0.000776234	480	122.454	357.546	NA	15	10	5	NA	NA	0.0329306	2.3679:2.3679:1:1:1:1	0.416667(0.390625:0.40625:0.453125)	NA	NA	NA	NA
contig01306	YN	0.117749	0.0188958	0.160475	0.00154895	309	94.5219	214.478	NA	14	10	4	NA	NA	0.0491347	7.11924:7.11924:1:1:1:1	0.487055(0.679612:0.407767:0.373786)	NA	NA	NA	NA
aphid_c43251	YN	0.11764	0.0188604	0.160322	4.52e-05	561	131.269	429.731	NA	22	14	8	NA	NA	0.0419739	2.96831:2.96831:1:1:1:1	0.37766(0.422872:0.406915:0.303191)	NA	NA	NA	NA
aphid_c9749	YN	0.11126	0.017829	0.160246	3.87e-05	591	136.358	454.642	NA	22	14	8	NA	NA	0.0393858	4.67349:4.67349:1:1:1:1	0.307239(0.373737:0.272727:0.275253)	NA	NA	NA	NA
aphid_c5274	YN	0.0297791	0.00476834	0.160124	0.141183	279	68.5033	210.497	NA	3	2	1	NA	NA	0.0109093	2:2:1:1:1:1	0.455197(0.483871:0.354839:0.526882)	NA	NA	NA	NA
aphid_c11120	YN	0.101363	0.0161692	0.159518	7.18e-07	858	221.707	636.293	NA	31	20.8244	10.1756	NA	NA	0.0381832	2.21045:2.21045:1:1:1:1	0.407728(0.415225:0.314879:0.49308)	NA	NA	NA	NA
aphid_c8671	YN	0.0636712	0.0101509	0.159426	0.00647243	414	116.194	297.806	NA	10	7	3	NA	NA	0.025172	3.61273:3.61273:1:1:1:1	0.478261(0.496377:0.351449:0.586957)	NA	NA	NA	NA
aphid_c13263	YN	0.133309	0.0212514	0.159414	3.89e-07	720	192.999	527.001	NA	34	23	11	NA	NA	0.0512891	15.0128:15.0128:1:1:1:1	0.592361(0.554167:0.522917:0.7)	NA	NA	NA	NA
aphid_c12774	YN	0.0727626	0.011569	0.158997	0.00103747	567	131.393	435.607	NA	14	9	5	NA	NA	0.0257496	4.30208:4.30208:1:1:1:1	0.3(0.35:0.294737:0.255263)	NA	NA	NA	NA
contig02750	YN	0.110928	0.0176294	0.158927	9.95e-05	483	137.477	345.523	NA	20	14	6	NA	NA	0.044185	8.13877:8.13877:1:1:1:1	0.540123(0.580247:0.450617:0.589506)	NA	NA	NA	NA
aphid_c12557	YN	0.0720266	0.0114341	0.158748	0.00152963	558	117.251	440.749	NA	13	8	5	NA	NA	0.0241662	3.79094:3.79094:1:1:1:1	0.379189(0.492063:0.383598:0.261905)	NA	NA	NA	NA
contig02551	YN	0.0844996	0.0133682	0.158205	0.0346753	201	50.0542	150.946	NA	6	4	2	NA	NA	0.0310818	2:2:1:1:1:1	0.385714(0.521429:0.228571:0.407143)	NA	NA	NA	NA
aphid_c3288	YN	0.0690668	0.0109035	0.157868	1.99e-05	1044	212.179	831.821	NA	23	14	9	NA	NA	0.0227244	9.61793:9.61793:1:1:1:1	0.356256(0.484241:0.382521:0.202006)	NA	NA	NA	NA
aphid_c4293	YN	0.0770944	0.0121648	0.157791	1.48e-05	885	220.93	664.07	NA	24	16	8	NA	NA	0.0283737	10.1874:10.1874:1:1:1:1	0.554237(0.479661:0.432203:0.750847)	NA	NA	NA	NA
contig00648	YN	0.0885751	0.0139716	0.157738	0.000420414	555	120.961	434.039	NA	16	10	6	NA	NA	0.0302313	7.0701:7.0701:1:1:1:1	0.348649(0.459459:0.335135:0.251351)	NA	NA	NA	NA
aphid_c3951	YN	0.132122	0.0207975	0.157411	9.04e-07	663	174.893	488.107	NA	31	21	10	NA	NA	0.0501639	2.15829:2.15829:1:1:1:1	0.492658(0.497797:0.477974:0.502203)	NA	NA	NA	NA
aphid_c12650	YN	0.0626821	0.00985333	0.157195	0.000601408	678	166.906	511.094	NA	15	10	5	NA	NA	0.0228584	2.66617:2.66617:1:1:1:1	0.384956(0.402655:0.369469:0.382743)	NA	NA	NA	NA
aphid_c9909	YN	0.0736125	0.0115641	0.157094	2.66e-05	843	233	610	NA	23	16	7	NA	NA	0.0287139	9.83244:9.83244:1:1:1:1	0.330978(0.413428:0.316254:0.263251)	NA	NA	NA	NA
aphid_c10394	YN	0.0997531	0.0156384	0.156771	1.4e-05	693	173.424	519.576	NA	24	15.9754	8.02457	NA	NA	0.0366881	10.9764:10.9764:1:1:1:1	0.34127(0.4329:0.324675:0.266234)	NA	NA	NA	NA
aphid_c8434	YN	0.127057	0.019917	0.156756	0.00107431	333	78.5721	254.428	NA	14	9	5	NA	NA	0.0451969	1.34811:1.34811:1:1:1:1	0.419643(0.375:0.401786:0.482143)	NA	NA	NA	NA
aphid_c32271	YN	0.101574	0.0159093	0.156627	0.00543684	318	63.3434	254.657	NA	10	6	4	NA	NA	0.0329731	5.85881:5.85881:1:1:1:1	0.317757(0.378505:0.359813:0.214953)	NA	NA	NA	NA
contig01747	YN	0.133755	0.0208796	0.156104	0.0025537	261	66.6261	194.374	NA	12	8	4	NA	NA	0.0496935	1.87986:1.87986:1:1:1:1	0.44697(0.545455:0.431818:0.363636)	NA	NA	NA	NA
aphid_c16923	YN	0.042304	0.00660132	0.156045	0.0127416	579	122.542	456.458	NA	8	5	3	NA	NA	0.0141576	9.71682:9.71682:1:1:1:1	0.359966(0.378866:0.438144:0.262887)	NA	NA	NA	NA
aphid_c27857	YN	0.124021	0.0193489	0.156014	0.00107411	390	71.7091	318.291	NA	14	7.92061	6.07939	NA	NA	0.0385949	2.33473:2.33473:1:1:1:1	0.39313(0.503817:0.442748:0.232824)	NA	NA	NA	NA
aphid_c17826	YN	0.104336	0.0162504	0.15575	2.82e-08	1080	270.823	809.177	NA	39	26	13	NA	NA	0.038339	3.37157:3.37157:1:1:1:1	0.346722(0.409972:0.32964:0.300554)	NA	NA	NA	NA
aphid_c601	YN	0.132509	0.0206148	0.155573	4.34e-08	774	224.309	549.691	NA	38	26.8394	11.1606	NA	NA	0.0530422	4.30521:4.30521:1:1:1:1	0.404393(0.474806:0.325581:0.412791)	NA	NA	NA	NA
aphid_c6572	YN	0.0759037	0.0117987	0.155443	0.000307	597	169.561	427.439	NA	17	12	5	NA	NA	0.0300059	11.9563:11.9563:1:1:1:1	0.355109(0.472362:0.30402:0.288945)	NA	NA	NA	NA
aphid_c3046	YN	0.0808184	0.0125503	0.15529	2.18e-06	1041	236.938	804.062	NA	28	18	10	NA	NA	0.0280886	3.98332:3.98332:1:1:1:1	0.415714(0.547143:0.417143:0.282857)	NA	NA	NA	NA
contig01090	YN	0.0911514	0.0141523	0.155262	4.25e-05	642	213.484	428.516	NA	24	18	6	NA	NA	0.0397569	7.89662:7.89662:1:1:1:1	0.371495(0.46729:0.247664:0.399533)	NA	NA	NA	NA
aphid_rep_c36465	YN	0.0539241	0.00836817	0.155184	0.0330401	318	77.6124	240.388	NA	6	4	2	NA	NA	0.0194867	2.09903:2.09903:1:1:1:1	0.367601(0.359813:0.35514:0.38785)	NA	NA	NA	NA
aphid_c30418	YN	0.0817168	0.012674	0.155097	0.000726282	330	91.2894	238.711	NA	10	7	3	NA	NA	0.0317736	3.71716:3.71716:1:1:1:1	0.39886(0.448718:0.346154:0.401709)	NA	NA	NA	NA
aphid_c26202	YN	0.111556	0.0172948	0.155032	0.00179657	420	68.7991	351.201	NA	13	7	6	NA	NA	0.0327355	2.01402:2.01402:1:1:1:1	0.30787(0.423611:0.319444:0.180556)	NA	NA	NA	NA
aphid_c6744	YN	0.11571	0.017923	0.154896	3.09e-05	585	132.609	452.391	NA	22	14	8	NA	NA	0.0400895	3.1919:3.1919:1:1:1:1	0.375214(0.441026:0.364103:0.320513)	NA	NA	NA	NA
aphid_rep_c41573	YN	0.111381	0.017249	0.154864	1.86e-05	579	168.448	410.552	NA	24	17	7	NA	NA	0.0446348	3.27799:3.27799:1:1:1:1	0.53866(0.57732:0.451031:0.587629)	NA	NA	NA	NA
aphid_c1975	YN	0.0856939	0.0132686	0.154838	7.27e-10	1458	467.586	990.414	NA	50	37	13	NA	NA	0.0364957	12.6409:12.6409:1:1:1:1	0.368313(0.481481:0.264403:0.359053)	NA	NA	NA	NA
aphid_c2101	YN	0.0637849	0.00987621	0.154836	6.4e-07	1539	315.183	1223.82	NA	31	19	12	NA	NA	0.0209166	3.80597:3.80597:1:1:1:1	0.340156(0.477583:0.308967:0.233918)	NA	NA	NA	NA
contig02563	YN	0.049827	0.00771052	0.154746	0.00782339	516	124.645	391.355	NA	9	6	3	NA	NA	0.0178842	3.57418:3.57418:1:1:1:1	0.385659(0.485465:0.406977:0.264535)	NA	NA	NA	NA
aphid_c6084	YN	0.0711434	0.0110053	0.154692	0.0079424	363	88.3999	274.6	NA	9	6	3	NA	NA	0.0256505	2:2:1:1:1:1	0.403581(0.475207:0.413223:0.322314)	NA	NA	NA	NA
aphid_c14284	YN	0.0712925	0.0109982	0.154269	0.0078574	363	88.2237	274.776	NA	9	6	3	NA	NA	0.0256522	2:2:1:1:1:1	0.403581(0.475207:0.413223:0.322314)	NA	NA	NA	NA
aphid_c2033	YN	0.0902355	0.0139181	0.154242	9.25e-07	969	238.873	730.127	NA	30	19.9328	10.0672	NA	NA	0.0327315	7.88276:7.88276:1:1:1:1	0.332819(0.416667:0.333333:0.248457)	NA	NA	NA	NA
aphid_c18380	YN	0.126636	0.0195122	0.154081	0.0170276	243	35.184	207.816	NA	8	4	4	NA	NA	0.0350227	2.00959:2.00959:1:1:1:1	0.315261(0.524096:0.295181:0.126506)	NA	NA	NA	NA
aphid_c28830	YN	0.105344	0.016193	0.153715	0.000126234	558	112.291	445.709	NA	18	10.8624	7.13762	NA	NA	0.0341336	3.93479:3.93479:1:1:1:1	0.372549(0.446524:0.409091:0.262032)	NA	NA	NA	NA
aphid_c31952	YN	0.0376994	0.00579199	0.153636	0.03143	456	109.361	346.639	NA	6	4	2	NA	NA	0.0134442	2.18916:2.18916:1:1:1:1	0.570675(0.537975:0.487342:0.686709)	NA	NA	NA	NA
aphid_c28063	YN	0.119809	0.0184006	0.153582	0.0301343	165	54.7897	110.21	NA	8	6	2	NA	NA	0.0520741	3.4328:3.4328:1:1:1:1	0.621212(0.672727:0.581818:0.609091)	NA	NA	NA	NA
aphid_c14797	YN	0.042824	0.00656806	0.153374	0.030942	402	96.0976	305.902	NA	6	4	2	NA	NA	0.015235	1.93709:1.93709:1:1:1:1	0.458034(0.535971:0.395683:0.442446)	NA	NA	NA	NA
aphid_c26262	YN	0.0625897	0.00959774	0.153344	0.00300135	537	117.03	419.97	NA	11	7	4	NA	NA	0.0211464	5.40029:5.40029:1:1:1:1	0.353704(0.497222:0.322222:0.241667)	NA	NA	NA	NA
aphid_c15774	YN	0.0841412	0.0128763	0.153032	1.26e-06	906	278.267	627.733	NA	30	22	8	NA	NA	0.0347644	9.22547:9.22547:1:1:1:1	0.391803(0.391803:0.355738:0.427869)	NA	NA	NA	NA
aphid_c15603	YN	0.0512425	0.00783914	0.152981	0.0117954	486	101.302	384.698	NA	8	5	3	NA	NA	0.0168861	2:2:1:1:1:1	0.379346(0.41411:0.337423:0.386503)	NA	NA	NA	NA
aphid_c25327	YN	0.117661	0.0179356	0.152435	0.000342912	384	101.014	282.986	NA	16	11	5	NA	NA	0.0441691	8.41241:8.41241:1:1:1:1	0.350129(0.403101:0.348837:0.29845)	NA	NA	NA	NA
aphid_c44	YN	0.148621	0.0226261	0.15224	1.38e-09	1056	202.914	853.086	NA	46	27	19	NA	NA	0.0468364	1.739:1.739:1:1:1:1	0.378531(0.468927:0.375706:0.29096)	NA	NA	NA	NA
aphid_c21231	YN	0.0499516	0.00759863	0.15212	0.0310568	348	83.3979	264.602	NA	6	4	2	NA	NA	0.0177485	2:2:1:1:1:1	0.383333(0.479167:0.329167:0.341667)	NA	NA	NA	NA
contig02751	YN	0.0703843	0.0106937	0.151934	0.000122578	711	239.814	471.186	NA	21	16	5	NA	NA	0.0308268	5.74031:5.74031:1:1:1:1	0.411064(0.44958:0.35084:0.432773)	NA	NA	NA	NA
contig01473	YN	0.0797135	0.012106	0.151869	2.31e-08	1290	373.582	916.418	NA	39	28	11	NA	NA	0.0316851	3.74972:3.74972:1:1:1:1	0.452713(0.49186:0.381395:0.484884)	NA	NA	NA	NA
aphid_c17826	YN	0.104665	0.0158658	0.151587	2.96e-08	1035	269.986	765.014	NA	38	26	12	NA	NA	0.0390295	3.98085:3.98085:1:1:1:1	0.348309(0.417391:0.321739:0.305797)	NA	NA	NA	NA
aphid_c3527	YN	0.0804307	0.0121851	0.151498	2.49e-07	1134	306.051	827.949	NA	33	23	10	NA	NA	0.0306037	5.77134:5.77134:1:1:1:1	0.505236(0.465969:0.418848:0.63089)	NA	NA	NA	NA
aphid_c4880	YN	0.196261	0.0297311	0.151488	0.000305528	363	53.7877	309.212	NA	18	9	9	NA	NA	0.0544068	5.51472:5.51472:1:1:1:1	0.329201(0.491736:0.359504:0.136364)	NA	NA	NA	NA
aphid_c36661	YN	0.0776279	0.0117481	0.151339	0.00729012	339	81.3608	257.639	NA	9	6	3	NA	NA	0.0275594	4.19086:4.19086:1:1:1:1	0.330409(0.394737:0.298246:0.298246)	NA	NA	NA	NA
aphid_c7561	YN	0.0992839	0.0150153	0.151236	2.82e-05	636	165.058	470.942	NA	22	15	7	NA	NA	0.0368851	3.41666:3.41666:1:1:1:1	0.413522(0.436321:0.478774:0.325472)	NA	NA	NA	NA
aphid_c19933	YN	0.0876899	0.0132391	0.150976	5.5e-05	693	159.26	533.74	NA	20	13	7	NA	NA	0.0303488	3.95292:3.95292:1:1:1:1	0.386299(0.495763:0.387712:0.275424)	NA	NA	NA	NA
aphid_c10415	YN	0.107463	0.0162119	0.150861	0.000149308	549	112.419	436.581	NA	18	11	7	NA	NA	0.0348974	2.61319:2.61319:1:1:1:1	0.381462(0.486631:0.360963:0.296791)	NA	NA	NA	NA
aphid_c33586	YN	0.156473	0.0235985	0.150815	0.00730585	252	36.6568	215.343	NA	10	5	5	NA	NA	0.0429268	1.29173:1.29173:1:1:1:1	0.316092(0.41954:0.333333:0.195402)	NA	NA	NA	NA
aphid_c18328	YN	0.131807	0.0198761	0.150797	1.93e-05	453	132.573	320.427	NA	22	15.7236	6.27641	NA	NA	0.0526334	4.70673:4.70673:1:1:1:1	0.646799(0.735099:0.519868:0.68543)	NA	NA	NA	NA
aphid_c3388	YN	0.034779	0.00523702	0.15058	0.0292713	501	117.699	383.301	NA	6	4	2	NA	NA	0.0121773	1.74938:1.74938:1:1:1:1	0.464286(0.473214:0.389881:0.529762)	NA	NA	NA	NA
contig01966	YN	0.111625	0.0168026	0.150527	1.37e-07	888	224.671	663.329	NA	34	23	11	NA	NA	0.0407934	5.3303:5.3303:1:1:1:1	0.439189(0.538851:0.545608:0.233108)	NA	NA	NA	NA
aphid_c10978	YN	0.0696959	0.010488	0.150482	0.000909321	537	152.845	384.155	NA	14	10	4	NA	NA	0.0273402	6.79333:6.79333:1:1:1:1	0.325092(0.362637:0.346154:0.266484)	NA	NA	NA	NA
contig02011	YN	0.0820788	0.012351	0.150478	1.55e-07	1074	338.487	735.513	NA	35	26	9	NA	NA	0.0343268	5.77321:5.77321:1:1:1:1	0.500921(0.506906:0.451657:0.544199)	NA	NA	NA	NA
aphid_c16394	YN	0.104718	0.0157487	0.150391	0.000323587	489	103.865	385.135	NA	16	10	6	NA	NA	0.0346461	2.29104:2.29104:1:1:1:1	0.349593(0.362805:0.429878:0.256098)	NA	NA	NA	NA
aphid_c8102	YN	0.118897	0.0178655	0.15026	3.97e-09	930	293.16	636.84	NA	43	31.7802	11.2198	NA	NA	0.0497133	7.09596:7.09596:1:1:1:1	0.446237(0.446774:0.396774:0.495161)	NA	NA	NA	NA
aphid_rep_c21771	YN	0.0886978	0.0133133	0.150097	3.7e-07	960	277.184	682.816	NA	32	23	9	NA	NA	0.0350793	3.82427:3.82427:1:1:1:1	0.411458(0.409375:0.385937:0.439063)	NA	NA	NA	NA
aphid_c14648	YN	0.0832845	0.0124925	0.149997	0.00122375	438	115.004	322.996	NA	13	9	4	NA	NA	0.03108	3.38179:3.38179:1:1:1:1	0.408784(0.456081:0.368243:0.402027)	NA	NA	NA	NA
contig00799	YN	0.10543	0.0157657	0.149536	0.0502313	159	30.8039	128.196	NA	5	3	2	NA	NA	0.0331369	0.933833:0.933833:1:1:1:1	0.447368(0.394737:0.385965:0.561404)	NA	NA	NA	NA
aphid_c2513	YN	0.102583	0.0153074	0.14922	4.53e-07	939	212.843	726.157	NA	31	20	11	NA	NA	0.0350902	5.42885:5.42885:1:1:1:1	0.342918(0.444089:0.330671:0.253994)	NA	NA	NA	NA
aphid_c18129	YN	0.110994	0.0165587	0.149186	4.58e-07	870	197.782	672.218	NA	31	20	11	NA	NA	0.0380271	5.77195:5.77195:1:1:1:1	0.29124(0.370307:0.273038:0.230375)	NA	NA	NA	NA
aphid_c5744	YN	0.125546	0.0186496	0.148548	4.32e-06	729	131.437	597.563	NA	26	15	11	NA	NA	0.0379229	2.65863:2.65863:1:1:1:1	0.348299(0.365306:0.47551:0.204082)	NA	NA	NA	NA
aphid_c12300	YN	0.054487	0.00809182	0.148509	0.00167144	651	153.448	497.552	NA	12	8	4	NA	NA	0.0190276	6.56193:6.56193:1:1:1:1	0.368939(0.461364:0.375:0.270455)	NA	NA	NA	NA
aphid_rep_c22279	YN	0.0953883	0.0141482	0.148322	5.48e-05	588	158.749	429.251	NA	20	14	6	NA	NA	0.0360816	8.43725:8.43725:1:1:1:1	0.424544(0.4801:0.425373:0.368159)	NA	NA	NA	NA
aphid_c18086	YN	0.075312	0.0111629	0.148222	0.000731113	654	112.405	541.595	NA	14	8	6	NA	NA	0.0221884	1.00553:1.00553:1:1:1:1	0.302752(0.383028:0.298165:0.227064)	NA	NA	NA	NA
aphid_c32084	YN	0.158814	0.0235359	0.148198	0.000564238	324	64.8044	259.196	NA	15	9	6	NA	NA	0.0505933	3.63507:3.63507:1:1:1:1	0.348624(0.449541:0.330275:0.266055)	NA	NA	NA	NA
aphid_c10180	YN	0.0288113	0.00426927	0.14818	0.0456788	576	106.139	469.861	NA	5	3	2	NA	NA	0.00879159	2:2:1:1:1:1	0.348014(0.455959:0.354922:0.233161)	NA	NA	NA	NA
aphid_c18000	YN	0.118639	0.0175605	0.148016	0.000147675	408	119.633	288.367	NA	18	13	5	NA	NA	0.0471986	2.89982:2.89982:1:1:1:1	0.410539(0.375:0.378676:0.477941)	NA	NA	NA	NA
aphid_c1751	YN	0.0429039	0.00634657	0.147925	0.000104567	1374	266.296	1107.7	NA	18	11	7	NA	NA	0.0134318	4.56368:4.56368:1:1:1:1	0.362445(0.430131:0.43559:0.221616)	NA	NA	NA	NA
aphid_c13826	YN	0.0943186	0.0139509	0.147912	5.7e-06	711	203.094	507.906	NA	25	18	7	NA	NA	0.0369076	11.3698:11.3698:1:1:1:1	0.521618(0.564854:0.357741:0.642259)	NA	NA	NA	NA
aphid_c11248	YN	0.088159	0.0130376	0.147887	0.00113703	486	98.274	387.726	NA	13	8	5	NA	NA	0.0282279	6.90805:6.90805:1:1:1:1	0.295267(0.385802:0.305556:0.194444)	NA	NA	NA	NA
aphid_c18463	YN	0.070782	0.0104574	0.147741	0.00657614	378	88.8302	289.17	NA	9	6	3	NA	NA	0.0246337	2:2:1:1:1:1	0.403308(0.423664:0.431298:0.354962)	NA	NA	NA	NA
aphid_c38236	YN	0.0720807	0.0106259	0.147416	0.00230075	417	132.394	284.606	NA	12	9	3	NA	NA	0.0301373	4.17925:4.17925:1:1:1:1	0.48951(0.524476:0.440559:0.503497)	NA	NA	NA	NA
aphid_c28126	YN	0.0946917	0.0139119	0.146918	0.00445653	297	79.0618	217.938	NA	10	7	3	NA	NA	0.0354156	3.47676:3.47676:1:1:1:1	0.387255(0.372549:0.441176:0.348039)	NA	NA	NA	NA
aphid_c6578	YN	0.0627238	0.00921506	0.146915	0.0103449	411	83.4048	327.595	NA	8	5	3	NA	NA	0.0200737	10.9231:10.9231:1:1:1:1	0.374696(0.521898:0.40146:0.20073)	NA	NA	NA	NA
aphid_c6113	YN	0.100444	0.0147446	0.146794	1.31e-06	777	228.444	548.556	NA	29	21	8	NA	NA	0.0399411	8.63905:8.63905:1:1:1:1	0.395038(0.406489:0.423664:0.354962)	NA	NA	NA	NA
aphid_c18496	YN	0.0618848	0.00907863	0.146702	0.0184288	306	84.1745	221.826	NA	7	5	2	NA	NA	0.0236045	2:2:1:1:1:1	0.449346(0.514706:0.382353:0.45098)	NA	NA	NA	NA
aphid_c13443	YN	0.0943279	0.0138226	0.146537	9.07e-05	525	159.083	365.917	NA	19	14	5	NA	NA	0.0382169	7.18825:7.18825:1:1:1:1	0.464618(0.435754:0.388268:0.569832)	NA	NA	NA	NA
aphid_rep_c21594	YN	0.127992	0.0187378	0.146398	3.7e-07	687	200.303	486.697	NA	32	23	9	NA	NA	0.0505921	3.36781:3.36781:1:1:1:1	0.477438(0.491266:0.458515:0.482533)	NA	NA	NA	NA
aphid_c14873	YN	0.0696124	0.0101806	0.146247	0.0184116	273	75.2112	197.789	NA	7	5	2	NA	NA	0.026554	2:2:1:1:1:1	0.57193(0.563158:0.468421:0.684211)	NA	NA	NA	NA
aphid_c4961	YN	0.0837533	0.012247	0.146227	0.00305569	489	77.0751	411.925	NA	11	6	5	NA	NA	0.0235177	6.53644:6.53644:1:1:1:1	0.326263(0.430303:0.357576:0.190909)	NA	NA	NA	NA
aphid_c17030	YN	0.0622362	0.00909271	0.1461	0.0103834	417	84.6727	332.327	NA	8	5	3	NA	NA	0.0198836	3.24613:3.24613:1:1:1:1	0.315972(0.34375:0.347222:0.256944)	NA	NA	NA	NA
aphid_c18308	YN	0.129656	0.0188977	0.145753	3.81e-06	675	138.773	536.227	NA	26	16	10	NA	NA	0.0416685	6.4149:6.4149:1:1:1:1	0.344298(0.407895:0.377193:0.247807)	NA	NA	NA	NA
aphid_c9702	YN	0.135822	0.0197844	0.145664	2.41e-07	822	155.23	666.77	NA	32	19	13	NA	NA	0.0416974	3.00671:3.00671:1:1:1:1	0.330357(0.428571:0.344643:0.217857)	NA	NA	NA	NA
contig00840	YN	0.0589566	0.00858061	0.145541	9.88e-06	1023	318.6	704.4	NA	24	18	6	NA	NA	0.0242696	8.3756:8.3756:1:1:1:1	0.441349(0.461877:0.347507:0.514663)	NA	NA	NA	NA
aphid_c489	YN	0.0619246	0.00898825	0.145148	2.46e-06	1392	272.165	1119.83	NA	26	16	10	NA	NA	0.0193384	5.09682:5.09682:1:1:1:1	0.396859(0.464668:0.5:0.22591)	NA	NA	NA	NA
contig01793	YN	0.112039	0.016242	0.144967	0.000110456	492	118.063	373.937	NA	18	12	6	NA	NA	0.03923	3.1287:3.1287:1:1:1:1	0.577236(0.57622:0.417683:0.737805)	NA	NA	NA	NA
aphid_c13573	YN	0.0933973	0.0135366	0.144936	0.000162087	510	136.981	373.019	NA	17	12	5	NA	NA	0.0349865	2.69038:2.69038:1:1:1:1	0.449904(0.569364:0.421965:0.358382)	NA	NA	NA	NA
aphid_c2718	YN	0.0447656	0.00648085	0.144773	0.00138685	804	184.095	619.905	NA	12	8	4	NA	NA	0.0152471	0.62051:0.62051:1:1:1:1	0.487037(0.501852:0.47963:0.47963)	NA	NA	NA	NA
aphid_c1335	YN	0.133501	0.019304	0.144599	0.000365321	345	81.7703	263.23	NA	15	10	5	NA	NA	0.0463704	2:2:1:1:1:1	0.393162(0.410256:0.34188:0.42735)	NA	NA	NA	NA
aphid_c6702	YN	0.0958241	0.0138516	0.144552	7.26e-05	708	124.831	583.169	NA	19	11	8	NA	NA	0.0283046	11.4822:11.4822:1:1:1:1	0.327824(0.433884:0.365702:0.183884)	NA	NA	NA	NA
aphid_c3139	YN	0.0975615	0.0140902	0.144424	7.41e-09	1164	271.722	892.278	NA	37	24.5583	12.4417	NA	NA	0.0335756	4.66857:4.66857:1:1:1:1	0.333763(0.39433:0.351804:0.255155)	NA	NA	NA	NA
aphid_c21245	YN	0.106198	0.0153143	0.144205	0.0014858	345	81.0701	263.93	NA	12	8	4	NA	NA	0.0366707	1.99614:1.99614:1:1:1:1	0.398305(0.470339:0.389831:0.334746)	NA	NA	NA	NA
contig03389	YN	0.0843363	0.0121419	0.14397	0.0174408	300	50.8613	249.139	NA	7	4	3	NA	NA	0.0243816	1.05084:1.05084:1:1:1:1	0.398333(0.525:0.4:0.27)	NA	NA	NA	NA
aphid_c16744	YN	0.052949	0.00762232	0.143956	0.0163719	474	78.3872	395.613	NA	7	4	3	NA	NA	0.0151182	2.02075:2.02075:1:1:1:1	0.334388(0.389241:0.398734:0.21519)	NA	NA	NA	NA
aphid_c15248	YN	0.0636183	0.0091254	0.14344	0.00977602	414	82.96	331.04	NA	8	5	3	NA	NA	0.020045	4.01321:4.01321:1:1:1:1	0.327338(0.395683:0.352518:0.233813)	NA	NA	NA	NA
aphid_c16673	YN	0.107392	0.0153971	0.143374	6.66e-06	690	163.965	526.035	NA	24	16	8	NA	NA	0.0372577	5.57509:5.57509:1:1:1:1	0.315942(0.378261:0.284783:0.284783)	NA	NA	NA	NA
aphid_c10299	YN	0.078197	0.0112108	0.143366	8.77e-10	1533	452.285	1080.72	NA	45	33	12	NA	NA	0.0309739	8.32103:8.32103:1:1:1:1	0.501593(0.459847:0.444551:0.600382)	NA	NA	NA	NA
aphid_c17874	YN	0.0908564	0.0130186	0.143288	6.81e-06	942	166.586	775.414	NA	24	14	10	NA	NA	0.0267837	4.73981:4.73981:1:1:1:1	0.34448(0.482484:0.390127:0.160828)	NA	NA	NA	NA
aphid_c5105	YN	0.0385032	0.00551599	0.14326	0.0427892	444	80.0133	363.987	NA	5	3	2	NA	NA	0.0114606	1.23401:1.23401:1:1:1:1	0.384787(0.47651:0.365772:0.312081)	NA	NA	NA	NA
aphid_c14502	YN	0.0257378	0.00368616	0.14322	0.121477	351	79.0478	271.952	NA	3	2	1	NA	NA	0.00865234	2:2:1:1:1:1	0.422969(0.487395:0.478992:0.302521)	NA	NA	NA	NA
aphid_c41153	YN	0.0573931	0.00821748	0.143179	0.00603738	477	109.921	367.079	NA	9	6	3	NA	NA	0.0195496	10.2398:10.2398:1:1:1:1	0.345756(0.475155:0.326087:0.236025)	NA	NA	NA	NA
aphid_c13475	YN	0.132229	0.018894	0.142889	0.00304163	228	67.211	160.789	NA	11	8	3	NA	NA	0.0523034	4.73454:4.73454:1:1:1:1	0.392544(0.368421:0.348684:0.460526)	NA	NA	NA	NA
aphid_c25383	YN	0.0892005	0.0127441	0.14287	0.000149607	609	134.087	474.913	NA	17	11	6	NA	NA	0.0295779	4.28258:4.28258:1:1:1:1	0.281863(0.372549:0.252451:0.220588)	NA	NA	NA	NA
aphid_c26819	YN	0.102845	0.0146883	0.14282	0.000124879	483	138.951	344.049	NA	18	13	5	NA	NA	0.0400495	4.00585:4.00585:1:1:1:1	0.406832(0.403727:0.372671:0.444099)	NA	NA	NA	NA
contig00698	YN	0.0669972	0.00955106	0.142559	5.12e-05	837	204.252	632.748	NA	19	13	6	NA	NA	0.0235695	3.45632:3.45632:1:1:1:1	0.40162(0.465278:0.402778:0.336806)	NA	NA	NA	NA
contig03394	YN	0.0360823	0.00514258	0.142523	0.121311	252	56.7728	195.227	NA	3	2	1	NA	NA	0.012113	2:2:1:1:1:1	0.339286(0.345238:0.309524:0.363095)	NA	NA	NA	NA
contig00462	YN	0.0473042	0.0067247	0.142159	0.00551817	579	130.881	448.119	NA	9	6	3	NA	NA	0.0158975	2:2:1:1:1:1	0.358247(0.435567:0.340206:0.298969)	NA	NA	NA	NA
contig01763	YN	0.109402	0.0155186	0.141848	0.000491659	372	111.008	260.992	NA	15	11	4	NA	NA	0.0435344	14.1386:14.1386:1:1:1:1	0.43414(0.451613:0.435484:0.415323)	NA	NA	NA	NA
aphid_c10199	YN	0.113741	0.0161178	0.141706	0.000608109	453	76.6606	376.339	NA	14	8	6	NA	NA	0.0326384	1.72613:1.72613:1:1:1:1	0.303922(0.349673:0.323529:0.238562)	NA	NA	NA	NA
aphid_c493	YN	0.095896	0.0135749	0.141558	1.41e-10	1323	428.694	894.306	NA	50	38	12	NA	NA	0.0402495	16.218:16.218:1:1:1:1	0.503394(0.5181:0.454751:0.53733)	NA	NA	NA	NA
aphid_c11643	YN	0.161036	0.0227848	0.141489	0.00203773	309	41.4017	267.598	NA	12	6	6	NA	NA	0.0413086	0.964153:0.964153:1:1:1:1	0.330128(0.399038:0.394231:0.197115)	NA	NA	NA	NA
aphid_c29937	YN	0.128495	0.0181802	0.141485	0.00266475	330	51.3074	278.693	NA	11	6	5	NA	NA	0.0353317	2.81392:2.81392:1:1:1:1	0.303835(0.433628:0.318584:0.159292)	NA	NA	NA	NA
aphid_c15244	YN	0.102062	0.0144369	0.141452	1.65e-06	765	203.728	561.272	NA	27	19	8	NA	NA	0.0377725	7.33622:7.33622:1:1:1:1	0.580153(0.618321:0.400763:0.721374)	NA	NA	NA	NA
aphid_c18400	YN	0.0826904	0.0116855	0.141316	0.00577005	336	77.2655	258.734	NA	9	6	3	NA	NA	0.0280135	1.03736:1.03736:1:1:1:1	0.402047(0.447368:0.425439:0.333333)	NA	NA	NA	NA
aphid_rep_c23123	YN	0.0897855	0.0126711	0.141126	1.1e-06	879	241.681	637.319	NA	28	20	8	NA	NA	0.0338737	6.87664:6.87664:1:1:1:1	0.316837(0.387372:0.28157:0.28157)	NA	NA	NA	NA
aphid_c26739	YN	0.0424863	0.0059874	0.140925	0.0413014	408	72.6298	335.37	NA	5	3	2	NA	NA	0.0124847	2:2:1:1:1:1	0.349034(0.452899:0.351449:0.242754)	NA	NA	NA	NA
aphid_c1267	YN	0.0500588	0.00703858	0.140606	0.00236578	594	165.775	428.225	NA	11	8	3	NA	NA	0.0190448	4.09738:4.09738:1:1:1:1	0.440236(0.477273:0.340909:0.502525)	NA	NA	NA	NA
contig02120	YN	0.154061	0.0216151	0.140303	1.85e-05	441	112.345	328.655	NA	22	15	7	NA	NA	0.0553557	6.5855:6.5855:1:1:1:1	0.502268(0.452381:0.35034:0.704082)	NA	NA	NA	NA
aphid_c6899	YN	0.112983	0.0158518	0.140303	2.39e-07	837	192.22	644.78	NA	30	19.897	10.103	NA	NA	0.0381582	5.21151:5.21151:1:1:1:1	0.397619(0.417857:0.514286:0.260714)	NA	NA	NA	NA
aphid_c26277	YN	0.124617	0.0174816	0.140283	0.000103939	405	115.322	289.678	NA	18	13	5	NA	NA	0.0479879	4.81749:4.81749:1:1:1:1	0.443627(0.419118:0.386029:0.525735)	NA	NA	NA	NA
contig01966	YN	0.145158	0.0203063	0.139892	2.63e-11	993	257.087	735.913	NA	48	33.2958	14.7042	NA	NA	0.0526302	7.19566:7.19566:1:1:1:1	0.444277(0.539157:0.567771:0.225904)	NA	NA	NA	NA
aphid_c32644	YN	0.051078	0.0071452	0.139888	0.0408762	342	60.7564	281.244	NA	5	3	2	NA	NA	0.0149499	2:2:1:1:1:1	0.355072(0.452174:0.382609:0.230435)	NA	NA	NA	NA
aphid_c18513	YN	0.115621	0.0161675	0.139832	1.28e-09	1047	295.13	751.87	NA	43	31	12	NA	NA	0.0442017	5.35058:5.35058:1:1:1:1	0.516478(0.529661:0.416667:0.603107)	NA	NA	NA	NA
contig00861	YN	0.063021	0.00880939	0.139785	0.00341132	459	116.143	342.857	NA	10	7	3	NA	NA	0.0225268	2.4895:2.4895:1:1:1:1	0.401961(0.575163:0.294118:0.336601)	NA	NA	NA	NA
contig00682	YN	0.091165	0.0127389	0.139735	0.00124167	411	93.7977	317.202	NA	12	8	4	NA	NA	0.0306372	5.22565:5.22565:1:1:1:1	0.611111(0.597826:0.532609:0.702899)	NA	NA	NA	NA
aphid_c3697	YN	0.0845406	0.01178	0.139341	1.13e-10	1557	443.432	1113.57	NA	48	35	13	NA	NA	0.0325021	5.12858:5.12858:1:1:1:1	0.492337(0.495211:0.547893:0.433908)	NA	NA	NA	NA
contig00327	YN	0.138001	0.0192279	0.139332	7.79e-06	543	121.329	421.671	NA	23	15	8	NA	NA	0.0457667	2.30431:2.30431:1:1:1:1	0.337838(0.389189:0.294595:0.32973)	NA	NA	NA	NA
aphid_c15023	YN	0.042771	0.00595118	0.139141	0.00017564	990	314.646	675.354	NA	17	13	4	NA	NA	0.0176534	6.3698:6.3698:1:1:1:1	0.650242(0.666667:0.631884:0.652174)	NA	NA	NA	NA
aphid_c30851	YN	0.118062	0.016426	0.139131	0.00222845	312	65.6978	246.302	NA	11	7	4	NA	NA	0.0378274	5.67086:5.67086:1:1:1:1	0.598413(0.571429:0.47619:0.747619)	NA	NA	NA	NA
aphid_c30387	YN	0.0871597	0.0121181	0.139034	0.00571396	324	74.4317	249.568	NA	9	6	3	NA	NA	0.0293572	8.34921:8.34921:1:1:1:1	0.286364(0.304545:0.313636:0.240909)	NA	NA	NA	NA
contig01261	YN	0.068502	0.00951581	0.138913	0.0155395	288	76.3746	211.625	NA	7	5	2	NA	NA	0.0251583	1.8143:1.8143:1:1:1:1	0.5(0.5:0.421875:0.578125)	NA	NA	NA	NA
aphid_c4229	YN	0.0835904	0.0116044	0.138824	1.04e-09	1443	400.238	1042.76	NA	43	31	12	NA	NA	0.0315708	5.80553:5.80553:1:1:1:1	0.444331(0.497963:0.464358:0.370672)	NA	NA	NA	NA
aphid_c11991	YN	0.0998799	0.0138571	0.138738	0.000532384	525	86.8504	438.15	NA	14	8	6	NA	NA	0.0280878	9.11284:9.11284:1:1:1:1	0.322097(0.390449:0.407303:0.168539)	NA	NA	NA	NA
contig00183	YN	0.0437493	0.00606783	0.138695	0.0011577	735	237.909	497.091	NA	13	10	3	NA	NA	0.0182648	7.62052:7.62052:1:1:1:1	0.39932(0.434694:0.346939:0.416327)	NA	NA	NA	NA
aphid_c9707	YN	0.097918	0.0135797	0.138684	2.38e-05	663	142.016	520.984	NA	20	13	7	NA	NA	0.0316452	4.43496:4.43496:1:1:1:1	0.347598(0.522523:0.310811:0.209459)	NA	NA	NA	NA
aphid_c14031	YN	0.0847985	0.0117329	0.138362	0.0019438	432	88.2702	343.73	NA	11	7	4	NA	NA	0.0266623	2.49571:2.49571:1:1:1:1	0.340183(0.424658:0.34589:0.25)	NA	NA	NA	NA
aphid_rep_c53998	YN	0.0802392	0.0110972	0.138302	0.00881297	339	66.6412	272.359	NA	8	5	3	NA	NA	0.0246893	1.50306:1.50306:1:1:1:1	0.505747(0.538793:0.293103:0.685345)	NA	NA	NA	NA
aphid_c41721	YN	0.0782269	0.0108092	0.138178	0.00185049	468	94.7215	373.279	NA	11	7	4	NA	NA	0.0244543	5.55289:5.55289:1:1:1:1	0.357595(0.458861:0.363924:0.25)	NA	NA	NA	NA
aphid_c16966	YN	0.14689	0.0202949	0.138163	0.000229206	378	78.0007	299.999	NA	16	10	6	NA	NA	0.046418	5.61616:5.61616:1:1:1:1	0.28776(0.402344:0.234375:0.226563)	NA	NA	NA	NA
aphid_c9481	YN	0.0619535	0.00855798	0.138136	0.0242014	303	67.8995	235.1	NA	6	4	2	NA	NA	0.0205234	2.01309:2.01309:1:1:1:1	0.365079(0.457143:0.314286:0.32381)	NA	NA	NA	NA
aphid_c10870	YN	0.072407	0.00999786	0.138079	1.13e-06	1086	280.484	805.516	NA	27	19	8	NA	NA	0.0261164	12.2757:12.2757:1:1:1:1	0.326107(0.413279:0.300813:0.264228)	NA	NA	NA	NA
aphid_c14269	YN	0.0575477	0.00793529	0.137891	0.00503561	489	108.939	380.061	NA	9	6	3	NA	NA	0.0189879	5.14549:5.14549:1:1:1:1	0.581301(0.560976:0.435976:0.746951)	NA	NA	NA	NA
aphid_c28502	YN	0.0752857	0.0103788	0.137859	0.0111094	279	84.9638	194.036	NA	8	6	2	NA	NA	0.0301449	4.10856:4.10856:1:1:1:1	0.473118(0.526882:0.510753:0.38172)	NA	NA	NA	NA
aphid_c13544	YN	0.109151	0.0150472	0.137857	0.000296377	390	121.495	268.505	NA	16	12	4	NA	NA	0.0443628	13.1915:13.1915:1:1:1:1	0.510256(0.526923:0.446154:0.557692)	NA	NA	NA	NA
aphid_c91	YN	0.0410542	0.00565426	0.137726	5.7e-06	1647	403.967	1243.03	NA	23	16	7	NA	NA	0.014337	3.5424:3.5424:1:1:1:1	0.418324(0.539783:0.44123:0.27396)	NA	NA	NA	NA
aphid_c12327	YN	0.0596699	0.00821684	0.137705	0.000270785	789	177.154	611.846	NA	15	10	5	NA	NA	0.0197696	12.349:12.349:1:1:1:1	0.300125(0.392857:0.302632:0.204887)	NA	NA	NA	NA
aphid_c14385	YN	0.102706	0.0141138	0.137421	5.19e-05	690	117.707	572.293	NA	19	11	8	NA	NA	0.0292267	1.64531:1.64531:1:1:1:1	0.288406(0.33913:0.323913:0.202174)	NA	NA	NA	NA
aphid_c4099	YN	0.0838296	0.0115075	0.137273	8.65e-08	1158	281.222	876.778	NA	32	22	10	NA	NA	0.029071	9.90745:9.90745:1:1:1:1	0.404393(0.489664:0.413437:0.310078)	NA	NA	NA	NA
aphid_rep_c30053	YN	0.0627937	0.00860939	0.137106	0.00114402	519	168.54	350.46	NA	13	10	3	NA	NA	0.0262051	8.51082:8.51082:1:1:1:1	0.499037(0.569364:0.381503:0.546243)	NA	NA	NA	NA
aphid_c18447	YN	0.0658543	0.00901381	0.136875	0.0766191	255	31.7229	223.277	NA	4	2	2	NA	NA	0.016085	2.03215:2.03215:1:1:1:1	0.304264(0.44186:0.331395:0.139535)	NA	NA	NA	NA
aphid_c14748	YN	0.139649	0.0191114	0.136853	2.86e-06	693	109.874	583.126	NA	25	14	11	NA	NA	0.0382224	1.45052:1.45052:1:1:1:1	0.308405(0.384615:0.365385:0.175214)	NA	NA	NA	NA
aphid_c46911	YN	0.0899199	0.0123056	0.136851	0.000699732	435	106.674	328.326	NA	13	9	4	NA	NA	0.0313388	5.07488:5.07488:1:1:1:1	0.390411(0.486301:0.359589:0.325342)	NA	NA	NA	NA
aphid_rep_c39038	YN	0.108065	0.0147599	0.136584	0.000408433	432	89.863	342.137	NA	14	9	5	NA	NA	0.0341688	9.34345:9.34345:1:1:1:1	0.327586(0.434483:0.351724:0.196552)	NA	NA	NA	NA
aphid_c36751	YN	0.0423914	0.0057868	0.136509	0.114851	222	48.5253	173.475	NA	3	2	1	NA	NA	0.0137879	2:2:1:1:1:1	0.353333(0.373333:0.34:0.346667)	NA	NA	NA	NA
aphid_c6413	YN	0.0988828	0.0134875	0.136399	5.01e-12	1488	423.374	1064.63	NA	53	38.7701	14.2299	NA	NA	0.0377847	2.11882:2.11882:1:1:1:1	0.446909(0.445565:0.382056:0.513105)	NA	NA	NA	NA
contig00530	YN	0.104242	0.0141982	0.136204	9.28e-06	654	156.251	497.749	NA	22	15	7	NA	NA	0.0357112	1.93212:1.93212:1:1:1:1	0.540335(0.522831:0.440639:0.657534)	NA	NA	NA	NA
contig00912	YN	0.101668	0.0138407	0.136137	6.22e-06	807	150.471	656.529	NA	23	14	9	NA	NA	0.0302168	2.08466:2.08466:1:1:1:1	0.359356(0.472119:0.345725:0.260223)	NA	NA	NA	NA
contig00163	YN	0.121203	0.0164976	0.136115	0.00318548	300	54.3151	245.685	NA	10	6	4	NA	NA	0.0354546	10.2539:10.2539:1:1:1:1	0.341584(0.480198:0.346535:0.19802)	NA	NA	NA	NA
aphid_c11249	YN	0.0665492	0.00905657	0.136088	0.00109794	666	110.229	555.771	NA	12	7	5	NA	NA	0.0185721	2.57769:2.57769:1:1:1:1	0.374631(0.400442:0.5:0.223451)	NA	NA	NA	NA
aphid_c15888	YN	0.107987	0.0146947	0.136078	0.000150333	513	100.025	412.975	NA	16	10	6	NA	NA	0.032885	3.13106:3.13106:1:1:1:1	0.279514(0.294271:0.338542:0.205729)	NA	NA	NA	NA
aphid_c30865	YN	0.114462	0.015562	0.135958	0.00515421	252	57.1841	194.816	NA	9	6	3	NA	NA	0.0380045	2.27044:2.27044:1:1:1:1	0.39881(0.458333:0.440476:0.297619)	NA	NA	NA	NA
aphid_c382	YN	0.0384221	0.00522159	0.135901	0.022628	492	107.64	384.36	NA	6	4	2	NA	NA	0.0124852	2:2:1:1:1:1	0.329317(0.373494:0.301205:0.313253)	NA	NA	NA	NA
aphid_c2274	YN	0.145133	0.0197038	0.135764	0.00127701	312	54.0223	257.978	NA	12	7	5	NA	NA	0.0414216	13.604:13.604:1:1:1:1	0.363492(0.428571:0.452381:0.209524)	NA	NA	NA	NA
aphid_c16370	YN	0.101655	0.0137972	0.135727	0.00826101	273	53.1807	219.819	NA	8	5	3	NA	NA	0.0309119	1.3897:1.3897:1:1:1:1	0.37766(0.542553:0.351064:0.239362)	NA	NA	NA	NA
contig00658	YN	0.160149	0.021731	0.135692	2.53e-07	609	142.062	466.938	NA	30	20	10	NA	NA	0.0540199	1.42727:1.42727:1:1:1:1	0.437603(0.41133:0.455665:0.445813)	NA	NA	NA	NA
contig02043	YN	0.117253	0.0158964	0.135573	1.21e-06	639	187.956	451.044	NA	27	19.9178	7.08224	NA	NA	0.0457096	3.74921:3.74921:1:1:1:1	0.502326(0.555814:0.427907:0.523256)	NA	NA	NA	NA
aphid_c29612	YN	0.087414	0.0118474	0.135533	0.00328123	342	86.5001	255.5	NA	10	7	3	NA	NA	0.0309601	4.22728:4.22728:1:1:1:1	0.414601(0.5:0.380165:0.363636)	NA	NA	NA	NA
contig01109	YN	0.0573013	0.00776278	0.135473	0.00021152	738	219.96	518.04	NA	16	12	4	NA	NA	0.0225277	3.95514:3.95514:1:1:1:1	0.48916(0.479675:0.48374:0.504065)	NA	NA	NA	NA
aphid_c14206	YN	0.182077	0.0246304	0.135274	7.33e-08	741	121.66	619.34	NA	34	19	15	NA	NA	0.0504806	3.07584:3.07584:1:1:1:1	0.354752(0.433735:0.447791:0.182731)	NA	NA	NA	NA
aphid_c7705	YN	0.0638126	0.00862082	0.135096	0.00105239	600	132.79	467.21	NA	12	8	4	NA	NA	0.0208357	6.27017:6.27017:1:1:1:1	0.365(0.5025:0.335:0.2575)	NA	NA	NA	NA
aphid_c11282	YN	0.072636	0.00978762	0.134749	0.00209101	426	117.486	308.514	NA	11	8	3	NA	NA	0.0271205	10.6953:10.6953:1:1:1:1	0.531469(0.527972:0.416084:0.65035)	NA	NA	NA	NA
aphid_c27846	YN	0.0836213	0.0112554	0.134599	0.00801305	333	64.1405	268.86	NA	8	5	3	NA	NA	0.0251941	3.56017:3.56017:1:1:1:1	0.330409(0.442982:0.320175:0.22807)	NA	NA	NA	NA
contig00888	YN	0.0677663	0.00911762	0.134545	0.000648208	582	140.514	441.486	NA	13	9	4	NA	NA	0.0232773	3.42199:3.42199:1:1:1:1	0.408935(0.494845:0.420103:0.311856)	NA	NA	NA	NA
aphid_c39729	YN	0.109585	0.0147434	0.134538	0.00112326	354	80.0163	273.984	NA	12	8	4	NA	NA	0.036181	2.98772:2.98772:1:1:1:1	0.270492(0.290984:0.233607:0.286885)	NA	NA	NA	NA
aphid_c6300	YN	0.104465	0.0140535	0.134529	0.000247824	525	93.4174	431.583	NA	15	9	6	NA	NA	0.0301412	0.730129:0.730129:1:1:1:1	0.364762(0.405714:0.345714:0.342857)	NA	NA	NA	NA
contig00997	YN	0.113383	0.0152522	0.13452	2.62e-05	534	136.403	397.597	NA	20	14	6	NA	NA	0.0403183	4.26972:4.26972:1:1:1:1	0.386201(0.41129:0.360215:0.387097)	NA	NA	NA	NA
aphid_c10849	YN	0.0401822	0.00540225	0.134444	0.0214608	474	102.237	371.763	NA	6	4	2	NA	NA	0.0129039	2:2:1:1:1:1	0.402083(0.48125:0.34375:0.38125)	NA	NA	NA	NA
aphid_c12624	YN	0.0462776	0.00618169	0.133578	0.111704	207	44.5645	162.436	NA	3	2	1	NA	NA	0.0148138	2:2:1:1:1:1	0.354762(0.457143:0.321429:0.285714)	NA	NA	NA	NA
aphid_c2441	YN	0.131709	0.0175785	0.133464	1.03e-06	576	168.552	407.448	NA	27	19.9224	7.07763	NA	NA	0.0509758	1.63283:1.63283:1:1:1:1	0.4375(0.46875:0.414063:0.429688)	NA	NA	NA	NA
contig01176	YN	0.0629858	0.00839393	0.133267	0.000346166	750	150.888	599.112	NA	14	9	5	NA	NA	0.019377	1.3043:1.3043:1:1:1:1	0.366667(0.426:0.382:0.292)	NA	NA	NA	NA
aphid_c33286	YN	0.116206	0.0154834	0.133241	0.0226369	168	37.4015	130.598	NA	6	4	2	NA	NA	0.0379071	2.13717:2.13717:1:1:1:1	0.35119(0.3125:0.321429:0.419643)	NA	NA	NA	NA
contig01250	YN	0.15641	0.0208393	0.133235	0.00103581	252	57.0268	194.973	NA	12	8	4	NA	NA	0.0515186	1.25216:1.25216:1:1:1:1	0.595238(0.672619:0.482143:0.630952)	NA	NA	NA	NA
aphid_c10653	YN	0.035176	0.00468501	0.133188	0.0366032	516	87.7178	428.282	NA	5	3	2	NA	NA	0.00986834	2:2:1:1:1:1	0.366279(0.520349:0.369186:0.209302)	NA	NA	NA	NA
aphid_c12892	YN	0.0899178	0.0119688	0.133108	0.000467334	324	71.0426	252.957	NA	9	6	3	NA	NA	0.0290605	3.62671:3.62671:1:1:1:1	0.318043(0.362385:0.298165:0.293578)	NA	NA	NA	NA
contig01124	YN	0.0707249	0.00939671	0.132863	0.000121878	621	192.614	428.386	NA	17	13	4	NA	NA	0.0284187	0.710595:0.710595:1:1:1:1	0.541277(0.446262:0.63785:0.53972)	NA	NA	NA	NA
aphid_c14455	YN	0.104194	0.0138261	0.132696	0.00277243	291	71.9889	219.011	NA	10	7	3	NA	NA	0.0361816	2:2:1:1:1:1	0.409091(0.383838:0.338384:0.505051)	NA	NA	NA	NA
aphid_c24898	YN	0.11148	0.0147727	0.132514	2.3e-05	549	138.693	410.307	NA	20	14	6	NA	NA	0.0392038	4.26921:4.26921:1:1:1:1	0.63089(0.649215:0.513089:0.730366)	NA	NA	NA	NA
aphid_c434	YN	0.120903	0.0160204	0.132506	0.013912	171	44.7782	126.222	NA	7	5	2	NA	NA	0.0434851	2.01417:2.01417:1:1:1:1	0.473684(0.447368:0.491228:0.482456)	NA	NA	NA	NA
aphid_c17501	YN	0.0580794	0.00768958	0.132398	0.0208748	333	71.5723	261.428	NA	6	4	2	NA	NA	0.01852	2:2:1:1:1:1	0.435435(0.504505:0.518018:0.283784)	NA	NA	NA	NA
aphid_c3857	YN	0.0633415	0.00838219	0.132333	2.59e-05	936	215.037	720.963	NA	19	13	6	NA	NA	0.0210085	9.37448:9.37448:1:1:1:1	0.317359(0.364217:0.345048:0.242812)	NA	NA	NA	NA
contig02591	YN	0.0681927	0.00902038	0.132278	2.68e-05	792	233.526	558.474	NA	20	15	5	NA	NA	0.0264677	6.54145:6.54145:1:1:1:1	0.495581(0.520833:0.407197:0.558712)	NA	NA	NA	NA
aphid_c3143	YN	0.0709989	0.00936315	0.131878	8.25e-05	717	179.599	537.401	NA	17	12	5	NA	NA	0.0248021	1.78303:1.78303:1:1:1:1	0.45574(0.458506:0.377593:0.53112)	NA	NA	NA	NA
aphid_rep_c29078	YN	0.0532386	0.00700633	0.131602	0.00175965	588	157.531	430.469	NA	11	8	3	NA	NA	0.0193924	3.65995:3.65995:1:1:1:1	0.418367(0.471939:0.364796:0.418367)	NA	NA	NA	NA
aphid_c380	YN	0.0625135	0.00822356	0.131549	0.000572601	642	152.393	489.607	NA	13	9	4	NA	NA	0.0211105	6.43351:6.43351:1:1:1:1	0.4(0.444186:0.467442:0.288372)	NA	NA	NA	NA
aphid_c13918	YN	0.114008	0.0149799	0.131393	5.59e-05	462	124.391	337.609	NA	18	13	5	NA	NA	0.0416428	5.01287:5.01287:1:1:1:1	0.396774(0.403226:0.435484:0.351613)	NA	NA	NA	NA
aphid_c29503	YN	0.100136	0.0131404	0.131226	0.00265524	372	64.7603	307.24	NA	10	6	4	NA	NA	0.0282852	1.40693:1.40693:1:1:1:1	0.300265(0.376984:0.261905:0.261905)	NA	NA	NA	NA
aphid_c28412	YN	0.100193	0.0131343	0.13109	0.00193038	318	87.305	230.695	NA	11	8	3	NA	NA	0.0370357	5.41955:5.41955:1:1:1:1	0.415123(0.518519:0.37963:0.347222)	NA	NA	NA	NA
contig00002	YN	0.110517	0.0144754	0.130979	7.61e-08	966	198.264	767.736	NA	31	20	11	NA	NA	0.0341872	4.61269:4.61269:1:1:1:1	0.337449(0.359568:0.42284:0.229938)	NA	NA	NA	NA
aphid_c11764	YN	0.0814813	0.0106404	0.130587	2.3e-05	819	156.079	662.921	NA	19	12	7	NA	NA	0.0241407	2.33385:2.33385:1:1:1:1	0.380435(0.481884:0.403986:0.255435)	NA	NA	NA	NA
contig00341	YN	0.0674871	0.00881258	0.130582	6.77e-05	954	154.943	799.057	NA	17	10	7	NA	NA	0.0183422	1.29241:1.29241:1:1:1:1	0.369383(0.473354:0.373041:0.261755)	NA	NA	NA	NA
aphid_c35897	YN	0.1442	0.0188279	0.130567	0.000535011	330	60.9825	269.017	NA	13	8	5	NA	NA	0.0419961	2:2:1:1:1:1	0.325826(0.459459:0.27027:0.247748)	NA	NA	NA	NA
aphid_c14284	YN	0.0841739	0.0109858	0.130513	0.00250452	363	87.9152	275.085	NA	10	7	3	NA	NA	0.0287112	2:2:1:1:1:1	0.402204(0.475207:0.413223:0.318182)	NA	NA	NA	NA
aphid_c29310	YN	0.0885535	0.0115558	0.130495	7.15e-07	795	183.089	611.911	NA	22	15	7	NA	NA	0.0292885	13.6519:13.6519:1:1:1:1	0.308989(0.382022:0.331461:0.213483)	NA	NA	NA	NA
aphid_c905	YN	0.0599717	0.00782082	0.130408	5.89e-08	1551	384.395	1166.61	NA	31	21.9398	9.06023	NA	NA	0.0207457	12.171:12.171:1:1:1:1	0.348162(0.459381:0.316248:0.268859)	NA	NA	NA	NA
aphid_c28964	YN	0.0651588	0.0084909	0.130311	0.000108469	684	209.702	474.298	NA	17	13	4	NA	NA	0.0258642	5.35956:5.35956:1:1:1:1	0.523504(0.594017:0.463675:0.512821)	NA	NA	NA	NA
aphid_c17638	YN	0.124392	0.0162068	0.130288	5.3e-07	723	160.279	562.721	NA	27	18	9	NA	NA	0.04019	13.7876:13.7876:1:1:1:1	0.349044(0.434426:0.383197:0.229508)	NA	NA	NA	NA
aphid_c9330	YN	0.125474	0.0163307	0.130152	2.89e-08	825	202.632	622.368	NA	33	22.9502	10.0498	NA	NA	0.0431379	5.08961:5.08961:1:1:1:1	0.589091(0.576364:0.46:0.730909)	NA	NA	NA	NA
aphid_c9531	YN	0.122271	0.015898	0.130023	6.1e-07	681	171.9	509.1	NA	27	19	8	NA	NA	0.0427488	10.2559:10.2559:1:1:1:1	0.428571(0.562771:0.493506:0.229437)	NA	NA	NA	NA
aphid_c30836	YN	0.10436	0.0135557	0.129893	0.00733735	276	52.391	223.609	NA	8	5	3	NA	NA	0.0307924	2.74507:2.74507:1:1:1:1	0.309028(0.40625:0.28125:0.239583)	NA	NA	NA	NA
aphid_c10970	YN	0.129525	0.0167957	0.129671	4.77e-11	1074	291.226	782.774	NA	47	34	13	NA	NA	0.0473634	2.02372:2.02372:1:1:1:1	0.43454(0.45961:0.350975:0.493036)	NA	NA	NA	NA
contig03087	YN	0.0610402	0.00791411	0.129654	5.43e-05	774	138.04	635.96	NA	13	8	5	NA	NA	0.0173889	3.46656:3.46656:1:1:1:1	0.345607(0.453488:0.358527:0.224806)	NA	NA	NA	NA
aphid_c9324	YN	0.114872	0.0148924	0.129644	4.46e-09	945	246.626	698.374	NA	36	25.7278	10.2722	NA	NA	0.0409851	12.3914:12.3914:1:1:1:1	0.400844(0.476266:0.412975:0.313291)	NA	NA	NA	NA
aphid_c9472	YN	0.125626	0.0162771	0.129567	0.00759385	231	44.4017	186.598	NA	8	5	3	NA	NA	0.0372957	5.03417:5.03417:1:1:1:1	0.339827(0.396104:0.396104:0.227273)	NA	NA	NA	NA
aphid_c12915	YN	0.115096	0.0149013	0.129468	0.000135408	504	97.2164	406.784	NA	16	10	6	NA	NA	0.0342279	2.31943:2.31943:1:1:1:1	0.267647(0.311765:0.247059:0.244118)	NA	NA	NA	NA
aphid_c3561	YN	0.187418	0.0242341	0.129305	0.000111934	357	63.33	293.67	NA	17	10	7	NA	NA	0.0531821	1.36449:1.36449:1:1:1:1	0.351541(0.584034:0.197479:0.273109)	NA	NA	NA	NA
aphid_c37320	YN	0.14582	0.0188362	0.129174	0.00307374	216	44.9529	171.047	NA	9	5.83583	3.16417	NA	NA	0.0452635	2:2:1:1:1:1	0.412037(0.444444:0.395833:0.395833)	NA	NA	NA	NA
aphid_c5255	YN	0.0902615	0.0116491	0.12906	7.18e-07	1056	190.8	865.2	NA	26	16	10	NA	NA	0.025853	1.70267:1.70267:1:1:1:1	0.382576(0.491477:0.401989:0.254261)	NA	NA	NA	NA
aphid_c4315	YN	0.087479	0.0112798	0.128943	1.37e-08	1188	293.659	894.341	NA	34	24	10	NA	NA	0.0301153	4.44476:4.44476:1:1:1:1	0.327903(0.399749:0.299499:0.284461)	NA	NA	NA	NA
aphid_c5429	YN	0.0773249	0.00995999	0.128807	1.51e-05	975	166.3	808.7	NA	20	12	8	NA	NA	0.02145	1.5581:1.5581:1:1:1:1	0.367378(0.48628:0.376524:0.239329)	NA	NA	NA	NA
aphid_c10811	YN	0.16913	0.0217371	0.128523	0.00294949	228	41.1426	186.857	NA	10	6	4	NA	NA	0.0483341	3.57788:3.57788:1:1:1:1	0.357143(0.454545:0.409091:0.207792)	NA	NA	NA	NA
aphid_c9475	YN	0.125352	0.0160512	0.128049	2.34e-08	741	236.709	504.291	NA	35	27	8	NA	NA	0.0509667	8.36225:8.36225:1:1:1:1	0.48996(0.528112:0.38755:0.554217)	NA	NA	NA	NA
aphid_c6801	YN	0.117196	0.0149902	0.127907	4.4e-05	576	104.268	471.732	NA	18	11	7	NA	NA	0.0334916	2.76761:2.76761:1:1:1:1	0.310374(0.336735:0.403061:0.191327)	NA	NA	NA	NA
aphid_c33045	YN	0.0666149	0.00851445	0.127816	0.00106364	498	143.391	354.609	NA	12	9	3	NA	NA	0.0252436	4.08785:4.08785:1:1:1:1	0.444762(0.405714:0.417143:0.511429)	NA	NA	NA	NA
aphid_c35911	YN	0.133749	0.0170904	0.12778	0.0043729	228	50.3967	177.603	NA	9	6	3	NA	NA	0.0428764	2.09263:2.09263:1:1:1:1	0.365801(0.422078:0.324675:0.350649)	NA	NA	NA	NA
aphid_c31764	YN	0.0706955	0.00903283	0.127771	0.00569097	330	70.3108	259.689	NA	7	4.66885	2.33115	NA	NA	0.0221709	1.86693:1.86693:1:1:1:1	0.386905(0.5:0.366071:0.294643)	NA	NA	NA	NA
contig03146	YN	0.0513403	0.00655617	0.1277	0.0187378	387	80.6085	306.391	NA	6	4	2	NA	NA	0.0158843	2:2:1:1:1:1	0.465116(0.426357:0.348837:0.620155)	NA	NA	NA	NA
aphid_c6625	YN	0.11644	0.0148603	0.127622	5.43e-08	999	179.208	819.792	NA	31	18.9427	12.0573	NA	NA	0.0330823	3.09888:3.09888:1:1:1:1	0.355721(0.467164:0.389552:0.210448)	NA	NA	NA	NA
aphid_c8178	YN	0.0925022	0.0118034	0.127601	0.00221315	414	69.5473	344.453	NA	10	5.96781	4.03219	NA	NA	0.0253599	2.18611:2.18611:1:1:1:1	0.376499(0.435252:0.471223:0.223022)	NA	NA	NA	NA
aphid_rep_c41971	YN	0.101766	0.0129792	0.127541	9e-07	747	202.997	544.003	NA	26	19	7	NA	NA	0.0371069	4.66049:4.66049:1:1:1:1	0.567708(0.652344:0.375:0.675781)	NA	NA	NA	NA
aphid_c6235	YN	0.0714314	0.00910352	0.127444	0.000305303	591	148.795	442.205	NA	14	10	4	NA	NA	0.0247957	4.30584:4.30584:1:1:1:1	0.387205(0.441919:0.396465:0.323232)	NA	NA	NA	NA
aphid_c3243	YN	0.115423	0.0147097	0.127442	1.6e-11	1188	362.58	825.42	NA	50	38	12	NA	NA	0.0454475	7.55423:7.55423:1:1:1:1	0.4975(0.50875:0.39125:0.5925)	NA	NA	NA	NA
aphid_c41682	YN	0.131334	0.0167261	0.127355	0.00012521	354	111.621	242.379	NA	17	13	4	NA	NA	0.0528638	7.52359:7.52359:1:1:1:1	0.433616(0.394068:0.377119:0.529661)	NA	NA	NA	NA
contig02938	YN	0.13892	0.0176919	0.127353	7.64e-05	384	97.2055	286.795	NA	17	12	5	NA	NA	0.0483795	9.74349:9.74349:1:1:1:1	0.666667(0.680769:0.542308:0.776923)	NA	NA	NA	NA
aphid_c14037	YN	0.0303799	0.00386188	0.127119	0.103453	327	67.3069	259.693	NA	3	2	1	NA	NA	0.00932012	2:2:1:1:1:1	0.376877(0.545045:0.342342:0.243243)	NA	NA	NA	NA
aphid_c1480	YN	0.0906571	0.0115181	0.127052	2.3e-08	1152	277.014	874.986	NA	33	23	10	NA	NA	0.0305482	3.68851:3.68851:1:1:1:1	0.335938(0.373698:0.325521:0.308594)	NA	NA	NA	NA
aphid_c14673	YN	0.0553251	0.00702423	0.126963	0.0118816	381	94.8826	286.117	NA	7	5	2	NA	NA	0.0190529	3.52076:3.52076:1:1:1:1	0.426509(0.456693:0.515748:0.307087)	NA	NA	NA	NA
aphid_c15877	YN	0.077796	0.00984094	0.126497	0.00608625	375	67.8759	307.124	NA	8	5	3	NA	NA	0.022141	1.69152:1.69152:1:1:1:1	0.398148(0.460317:0.468254:0.265873)	NA	NA	NA	NA
aphid_rep_c22325	YN	0.133278	0.016849	0.12642	9.43e-09	768	226.458	541.542	NA	36	27	9	NA	NA	0.0511799	6.74419:6.74419:1:1:1:1	0.563151(0.597656:0.451172:0.640625)	NA	NA	NA	NA
aphid_c5212	YN	0.145373	0.0183761	0.126406	5.63e-06	756	94.4674	661.533	NA	24	12	12	NA	NA	0.0342453	1.0367:1.0367:1:1:1:1	0.291016(0.419922:0.244141:0.208984)	NA	NA	NA	NA
aphid_c35371	YN	0.0539627	0.00680778	0.126157	0.0181239	372	76.8239	295.176	NA	6	4	2	NA	NA	0.016546	2.17181:2.17181:1:1:1:1	0.297619(0.404762:0.289683:0.198413)	NA	NA	NA	NA
aphid_c20731	YN	0.0649086	0.00818133	0.126044	0.00549325	360	114.158	245.842	NA	9	7	2	NA	NA	0.0261698	7.29171:7.29171:1:1:1:1	0.410569(0.373984:0.373984:0.48374)	NA	NA	NA	NA
aphid_rep_c42515	YN	0.110274	0.0138984	0.126035	3.36e-05	555	119.083	435.917	NA	18	12	6	NA	NA	0.0345772	5.42292:5.42292:1:1:1:1	0.349291(0.465426:0.343085:0.239362)	NA	NA	NA	NA
aphid_c18125	YN	0.110629	0.0139116	0.12575	0.00127633	360	69.2515	290.749	NA	11	7	4	NA	NA	0.0325168	13.1411:13.1411:1:1:1:1	0.342975(0.417355:0.409091:0.202479)	NA	NA	NA	NA
aphid_c9600	YN	0.0926604	0.0116485	0.125712	1.34e-05	684	164.666	519.334	NA	20	14	6	NA	NA	0.0311513	3.15703:3.15703:1:1:1:1	0.35444(0.469432:0.283843:0.310044)	NA	NA	NA	NA
aphid_c13891	YN	0.0536251	0.00673857	0.125661	0.00135536	603	155.799	447.201	NA	11	8	3	NA	NA	0.0188528	4.34853:4.34853:1:1:1:1	0.374384(0.438424:0.339901:0.344828)	NA	NA	NA	NA
contig00034	YN	0.0718547	0.00900006	0.125254	1.44e-10	1638	518.541	1119.46	NA	45	35	10	NA	NA	0.0288979	6.84225:6.84225:1:1:1:1	0.454002(0.528674:0.359319:0.474014)	NA	NA	NA	NA
aphid_c6996	YN	0.0852248	0.0106665	0.125158	3.05e-10	1362	416.749	945.251	NA	43	33	10	NA	NA	0.0334801	7.33735:7.33735:1:1:1:1	0.472894(0.457143:0.383516:0.578022)	NA	NA	NA	NA
aphid_c13431	YN	0.0503253	0.00629675	0.125121	0.00134288	645	166.282	478.718	NA	11	8	3	NA	NA	0.0176474	3.93672:3.93672:1:1:1:1	0.334101(0.403226:0.276498:0.322581)	NA	NA	NA	NA
aphid_c6969	YN	0.112785	0.0141003	0.125019	3.59e-08	870	225.267	644.733	NA	32	23	9	NA	NA	0.0396526	3.80162:3.80162:1:1:1:1	0.407471(0.47931:0.351724:0.391379)	NA	NA	NA	NA
aphid_c10346	YN	0.0410111	0.00512593	0.124989	0.101314	246	50.1128	195.887	NA	3	2	1	NA	NA	0.0124361	2:2:1:1:1:1	0.380081(0.512195:0.347561:0.280488)	NA	NA	NA	NA
aphid_c5779	YN	0.078208	0.00976703	0.124885	0.000261957	549	136.139	412.861	NA	14	10	4	NA	NA	0.0267387	3.84417:3.84417:1:1:1:1	0.308108(0.305405:0.310811:0.308108)	NA	NA	NA	NA
aphid_c29608	YN	0.107937	0.0134643	0.124742	0.000306529	402	102.203	299.797	NA	14	10	4	NA	NA	0.0374827	2.27122:2.27122:1:1:1:1	0.424691(0.362963:0.411111:0.5)	NA	NA	NA	NA
aphid_c24699	YN	0.0863236	0.0107678	0.124737	7.5e-05	684	122.638	561.362	NA	16	10	6	NA	NA	0.0243146	1.27987:1.27987:1:1:1:1	0.319505(0.447598:0.20524:0.305677)	NA	NA	NA	NA
aphid_c3901	YN	0.1729	0.0215631	0.124714	1.76e-06	483	106.395	376.605	NA	24	16	8	NA	NA	0.0548995	3.08459:3.08459:1:1:1:1	0.39234(0.478261:0.419255:0.279503)	NA	NA	NA	NA
aphid_c2626	YN	0.101374	0.0126359	0.124646	3.98e-09	1077	278.588	798.412	NA	36	26	10	NA	NA	0.0355898	6.22641:6.22641:1:1:1:1	0.364266(0.469529:0.313019:0.310249)	NA	NA	NA	NA
aphid_c4215	YN	0.0661931	0.00824901	0.12462	0.000925064	510	144.316	365.684	NA	12	9	3	NA	NA	0.0246457	9.89657:9.89657:1:1:1:1	0.5(0.476608:0.400585:0.622807)	NA	NA	NA	NA
aphid_c7075	YN	0.123228	0.0153484	0.124553	0.00107222	279	81.5135	197.487	NA	12	9	3	NA	NA	0.0468668	3.83577:3.83577:1:1:1:1	0.603943(0.66129:0.462366:0.688172)	NA	NA	NA	NA
aphid_c1460	YN	0.0664777	0.00827418	0.124466	1.2e-06	1119	267.937	851.063	NA	24	17	7	NA	NA	0.0222106	2.47504:2.47504:1:1:1:1	0.428509(0.459211:0.481579:0.344737)	NA	NA	NA	NA
aphid_c18134	YN	0.0853798	0.0106192	0.124376	0.0185883	240	50.2618	189.738	NA	6	4	2	NA	NA	0.0262758	3.1508:3.1508:1:1:1:1	0.358025(0.45679:0.388889:0.228395)	NA	NA	NA	NA
aphid_c32095	YN	0.10094	0.0125464	0.124295	1.85e-05	693	130.034	562.966	NA	19	12	7	NA	NA	0.0291325	4.34467:4.34467:1:1:1:1	0.351371(0.489177:0.335498:0.229437)	NA	NA	NA	NA
aphid_c41557	YN	0.0971965	0.0120653	0.124133	0.0109446	222	54.8475	167.153	NA	7	5	2	NA	NA	0.0330979	2:2:1:1:1:1	0.593074(0.551948:0.564935:0.662338)	NA	NA	NA	NA
aphid_c5043	YN	0.141051	0.0175057	0.124109	1.43e-06	639	118.669	520.331	NA	24	15	9	NA	NA	0.0404494	2.27086:2.27086:1:1:1:1	0.316119(0.387324:0.312207:0.248826)	NA	NA	NA	NA
aphid_c19056	YN	0.218063	0.0270588	0.124087	1.3e-06	528	76.2364	451.764	NA	26	14	12	NA	NA	0.0546373	2.49553:2.49553:1:1:1:1	0.326705(0.434659:0.394886:0.150568)	NA	NA	NA	NA
contig01046	YN	0.0683104	0.00847545	0.124073	0.000631419	510	119.154	390.846	NA	11	7.70893	3.29107	NA	NA	0.022455	4.23499:4.23499:1:1:1:1	0.389216(0.494118:0.370588:0.302941)	NA	NA	NA	NA
aphid_c13090	YN	0.133231	0.0164956	0.123812	0.000469314	321	75.7181	245.282	NA	13	9	4	NA	NA	0.0440313	4.70806:4.70806:1:1:1:1	0.282407(0.282407:0.324074:0.240741)	NA	NA	NA	NA
aphid_s48246	YN	0.0585663	0.00724991	0.12379	0.0104854	366	88.75	277.25	NA	7	5	2	NA	NA	0.0196934	2.03111:2.03111:1:1:1:1	0.461749(0.446721:0.418033:0.520492)	NA	NA	NA	NA
aphid_c8757	YN	0.0663183	0.00819381	0.123553	1.53e-05	945	207.582	737.418	NA	19	13	6	NA	NA	0.0209616	9.35976:9.35976:1:1:1:1	0.343558(0.480061:0.337423:0.21319)	NA	NA	NA	NA
aphid_c36529	YN	0.115256	0.0142093	0.123285	0.00603255	261	47.582	213.418	NA	8	5	3	NA	NA	0.0326308	2:2:1:1:1:1	0.301498(0.393258:0.325843:0.185393)	NA	NA	NA	NA
aphid_c9843	YN	0.111472	0.0137383	0.123245	9.26e-06	642	127.229	514.771	NA	20	13	7	NA	NA	0.0331067	6.13844:6.13844:1:1:1:1	0.324201(0.363014:0.36758:0.242009)	NA	NA	NA	NA
aphid_rep_c29302	YN	0.118983	0.0146439	0.123075	0.000144795	438	93.1661	344.834	NA	15	10	5	NA	NA	0.0368377	5.14211:5.14211:1:1:1:1	0.368243(0.52027:0.358108:0.226351)	NA	NA	NA	NA
contig02784	YN	0.0929244	0.0114277	0.122979	4.76e-08	1116	232.591	883.409	NA	30	20	10	NA	NA	0.0284128	15.7009:15.7009:1:1:1:1	0.335567(0.427614:0.359249:0.219839)	NA	NA	NA	NA
aphid_c20789	YN	0.112079	0.0137732	0.122889	0.0220542	249	28.8166	220.183	NA	6	3	3	NA	NA	0.0251501	2:2:1:1:1:1	0.370588(0.611765:0.388235:0.111765)	NA	NA	NA	NA
aphid_c21226	YN	0.067353	0.00826997	0.122786	0.0174922	306	62.7673	243.233	NA	6	4	2	NA	NA	0.0203892	2:2:1:1:1:1	0.37037(0.430556:0.388889:0.291667)	NA	NA	NA	NA
contig02986	YN	0.108021	0.0132621	0.122773	8.2e-05	492	111.485	380.515	NA	16	11	5	NA	NA	0.034734	2.7139:2.7139:1:1:1:1	0.596545(0.573171:0.515244:0.70122)	NA	NA	NA	NA
aphid_c11401	YN	0.0909245	0.0111564	0.122699	0.00364366	420	58.6285	361.372	NA	9	5	4	NA	NA	0.0222913	1.96852:1.96852:1:1:1:1	0.291962(0.37234:0.326241:0.177305)	NA	NA	NA	NA
aphid_c7295	YN	0.0688497	0.00844531	0.122663	0.000199768	570	93.1342	476.866	NA	10	6	4	NA	NA	0.018315	2:2:1:1:1:1	0.337629(0.412371:0.386598:0.213918)	NA	NA	NA	NA
aphid_c3457	YN	0.087385	0.0107037	0.122489	4.5e-08	981	321.559	659.441	NA	33	26	7	NA	NA	0.0358388	9.54749:9.54749:1:1:1:1	0.432933(0.510511:0.384384:0.403904)	NA	NA	NA	NA
aphid_c1937	YN	0.124287	0.0152016	0.122311	8.83e-08	834	169.446	664.554	NA	29	19	10	NA	NA	0.0373649	1.83243:1.83243:1:1:1:1	0.35689(0.461131:0.344523:0.265018)	NA	NA	NA	NA
aphid_c6518	YN	0.0845075	0.0103245	0.122172	7.14e-09	1137	355.733	781.267	NA	36	28	8	NA	NA	0.0335341	11.401:11.401:1:1:1:1	0.519197(0.501309:0.48822:0.568063)	NA	NA	NA	NA
aphid_c11702	YN	0.0559616	0.00683674	0.122168	3.4e-06	1182	299.837	882.163	NA	22	16	6	NA	NA	0.0192982	6.61674:6.61674:1:1:1:1	0.367758(0.478589:0.322418:0.302267)	NA	NA	NA	NA
aphid_c26635	YN	0.171526	0.0209275	0.122008	0.000276516	345	53.1299	291.87	NA	14	8	6	NA	NA	0.0441196	9.81145:9.81145:1:1:1:1	0.663768(0.617391:0.504348:0.869565)	NA	NA	NA	NA
contig00747	YN	0.10575	0.0128997	0.121984	3.09e-05	525	134.016	390.984	NA	18	13	5	NA	NA	0.0366014	2.28196:2.28196:1:1:1:1	0.461905(0.528571:0.494286:0.362857)	NA	NA	NA	NA
contig00829	YN	0.0615534	0.00749478	0.121761	0.00119991	540	137.453	402.547	NA	11	8	3	NA	NA	0.021255	5.10781:5.10781:1:1:1:1	0.384259(0.463889:0.383333:0.305556)	NA	NA	NA	NA
contig00437	YN	0.102795	0.0125144	0.121741	1.5e-07	798	232.507	565.493	NA	29	22	7	NA	NA	0.0388189	10.7035:10.7035:1:1:1:1	0.555138(0.543233:0.462406:0.659774)	NA	NA	NA	NA
aphid_rep_c21583	YN	0.075261	0.00915875	0.121693	0.000334494	333	113.115	219.885	NA	10	8	2	NA	NA	0.0316128	11.1203:11.1203:1:1:1:1	0.480826(0.438053:0.597345:0.40708)	NA	NA	NA	NA
aphid_c13501	YN	0.147635	0.0179513	0.121593	0.000201731	456	61.0895	394.911	NA	15	8	7	NA	NA	0.0353247	2.35941:2.35941:1:1:1:1	0.299342(0.427632:0.309211:0.161184)	NA	NA	NA	NA
contig02769	YN	0.111583	0.0135677	0.121592	2.37e-05	564	117.229	446.771	NA	18	12	6	NA	NA	0.0339405	4.68788:4.68788:1:1:1:1	0.369489(0.428571:0.433862:0.246032)	NA	NA	NA	NA
aphid_c11984	YN	0.0590241	0.00717524	0.121565	0.000946142	684	123.753	560.247	NA	11	7	4	NA	NA	0.0165561	0.656066:0.656066:1:1:1:1	0.418116(0.454348:0.421739:0.378261)	NA	NA	NA	NA
aphid_c5799	YN	0.0661639	0.00803205	0.121396	1.43e-08	1407	380.069	1026.93	NA	32	23.8047	8.19528	NA	NA	0.023735	9.25269:9.25269:1:1:1:1	0.37882(0.405117:0.411514:0.319829)	NA	NA	NA	NA
aphid_c26804	YN	0.132332	0.0160638	0.12139	0.00599823	231	42.2257	188.774	NA	8	5	3	NA	NA	0.037317	4.29136:4.29136:1:1:1:1	0.337449(0.376543:0.351852:0.283951)	NA	NA	NA	NA
aphid_c7314	YN	0.0656898	0.00797321	0.121377	1.65e-05	855	224.264	630.736	NA	19	14	5	NA	NA	0.0231121	2.9044:2.9044:1:1:1:1	0.440972(0.454861:0.390625:0.477431)	NA	NA	NA	NA
aphid_c4591	YN	0.131972	0.0160094	0.121309	0.00041685	384	68.2342	315.766	NA	13	8	5	NA	NA	0.036615	0.455748:0.455748:1:1:1:1	0.419897(0.488372:0.391473:0.379845)	NA	NA	NA	NA
contig02224	YN	0.119911	0.0145337	0.121204	0.000575985	351	72.5495	278.451	NA	12	8	4	NA	NA	0.0363146	3.37434:3.37434:1:1:1:1	0.34322(0.474576:0.330508:0.224576)	NA	NA	NA	NA
aphid_c9311	YN	0.0550581	0.00666906	0.121128	0.000196277	792	189.001	602.999	NA	14	10	4	NA	NA	0.0182165	1.57033:1.57033:1:1:1:1	0.440881(0.522642:0.40566:0.39434)	NA	NA	NA	NA
contig02011	YN	0.0597026	0.00723095	0.121116	0.000529059	594	176.834	417.166	NA	13	10	3	NA	NA	0.0228517	5.51678:5.51678:1:1:1:1	0.484167(0.5075:0.395:0.55)	NA	NA	NA	NA
contig03213	YN	0.136915	0.0165274	0.120713	6.14e-07	681	130.32	550.68	NA	25	16	9	NA	NA	0.0395656	3.14523:3.14523:1:1:1:1	0.362573(0.447368:0.414474:0.225877)	NA	NA	NA	NA
aphid_c18072	YN	0.0457942	0.0055212	0.120565	0.00427257	522	158.374	363.626	NA	9	7	2	NA	NA	0.0177399	3.82918:3.82918:1:1:1:1	0.473485(0.590909:0.383523:0.446023)	NA	NA	NA	NA
contig03418	YN	0.092958	0.011192	0.120399	0.00285203	339	68.6279	270.372	NA	9	6	3	NA	NA	0.0277449	3.51052:3.51052:1:1:1:1	0.29941(0.446903:0.261062:0.190265)	NA	NA	NA	NA
aphid_rep_c33396	YN	0.141754	0.0170664	0.120395	0.00117403	240	62.1941	177.806	NA	11	8	3	NA	NA	0.0493781	1.62874:1.62874:1:1:1:1	0.4625(0.58125:0.4:0.40625)	NA	NA	NA	NA
aphid_c18815	YN	0.0941741	0.0113315	0.120325	0.00313342	336	69.1896	266.81	NA	9	6	3	NA	NA	0.0283906	1.21869:1.21869:1:1:1:1	0.443452(0.459821:0.40625:0.464286)	NA	NA	NA	NA
aphid_c7286	YN	0.0393829	0.00472836	0.120061	0.000854228	555	130.628	424.372	NA	7	5	2	NA	NA	0.0128849	2.32622:2.32622:1:1:1:1	0.374167(0.42:0.34:0.3625)	NA	NA	NA	NA
aphid_rep_c21583	YN	0.0804455	0.00965206	0.119983	0.00322267	315	106.275	208.725	NA	10	8	2	NA	NA	0.0335365	10.9491:10.9491:1:1:1:1	0.485714(0.452381:0.590476:0.414286)	NA	NA	NA	NA
contig00446	YN	0.142666	0.0170891	0.119784	2.76e-09	663	187.71	475.29	NA	32	24	8	NA	NA	0.0526426	2.945:2.945:1:1:1:1	0.5181(0.60181:0.371041:0.581448)	NA	NA	NA	NA
aphid_c19102	YN	0.0635965	0.00761726	0.119775	0.0978145	165	33.0514	131.949	NA	3	2	1	NA	NA	0.0188306	2:2:1:1:1:1	0.418182(0.581818:0.445455:0.227273)	NA	NA	NA	NA
aphid_c26924	YN	0.101081	0.0121047	0.119752	6.38e-08	1110	193.665	916.335	NA	29	18	11	NA	NA	0.0276288	2.78187:2.78187:1:1:1:1	0.327957(0.397849:0.393817:0.192204)	NA	NA	NA	NA
contig03205	YN	0.0886647	0.0106178	0.119752	0.00508687	345	60.1924	284.808	NA	8	5	3	NA	NA	0.0242347	0.578052:0.578052:1:1:1:1	0.408696(0.495652:0.391304:0.33913)	NA	NA	NA	NA
aphid_c1546	YN	0.0884629	0.0105857	0.119662	6.57e-07	816	244.024	571.976	NA	26	20	6	NA	NA	0.0338748	4.44087:4.44087:1:1:1:1	0.481074(0.534799:0.362637:0.545788)	NA	NA	NA	NA
aphid_c16804	YN	0.0582513	0.00696148	0.119508	0.0961085	180	35.6846	144.315	NA	3	2	1	NA	NA	0.0171296	2:2:1:1:1:1	0.343915(0.444444:0.293651:0.293651)	NA	NA	NA	NA
contig00584	YN	0.0837658	0.0099934	0.119302	6.06e-05	570	167.022	402.978	NA	17	13	4	NA	NA	0.0316102	3.19124:3.19124:1:1:1:1	0.400877(0.452632:0.397368:0.352632)	NA	NA	NA	NA
aphid_c10492	YN	0.100804	0.0120197	0.119238	7.22e-06	654	150.28	503.72	NA	20	14	6	NA	NA	0.032421	4.50452:4.50452:1:1:1:1	0.415936(0.506579:0.429825:0.311404)	NA	NA	NA	NA
aphid_c5871	YN	0.0518759	0.00618314	0.119191	5.2e-07	1377	402.477	974.523	NA	26	20	6	NA	NA	0.0195385	3.26621:3.26621:1:1:1:1	0.43587(0.440217:0.404348:0.463043)	NA	NA	NA	NA
aphid_c3843	YN	0.0958663	0.0114112	0.119033	4.95e-12	1611	374.383	1236.62	NA	47	33	14	NA	NA	0.0310379	3.59298:3.59298:1:1:1:1	0.366543(0.437616:0.359404:0.302607)	NA	NA	NA	NA
contig01586	YN	0.079485	0.00945861	0.118999	1.82e-07	1110	257.748	852.252	NA	27	19	8	NA	NA	0.0257191	8.17381:8.17381:1:1:1:1	0.348198(0.452703:0.337838:0.254054)	NA	NA	NA	NA
aphid_c17232	YN	0.0559063	0.00665233	0.118991	0.00101525	603	149.77	453.23	NA	11	8	3	NA	NA	0.0188858	4.08583:4.08583:1:1:1:1	0.346535(0.425743:0.321782:0.292079)	NA	NA	NA	NA
contig02727	YN	0.151544	0.0180297	0.118973	4.5e-06	459	121.739	337.261	NA	22	16	6	NA	NA	0.0534413	3.28655:3.28655:1:1:1:1	0.382035(0.480519:0.295455:0.37013)	NA	NA	NA	NA
aphid_c5795	YN	0.130904	0.015525	0.118599	9.22e-08	747	160.422	586.578	NA	28	19	9	NA	NA	0.0403032	4.78608:4.78608:1:1:1:1	0.330656(0.455823:0.307229:0.228916)	NA	NA	NA	NA
contig00626	YN	0.0904552	0.0107265	0.118583	8.49e-05	519	143.306	375.694	NA	16	12	4	NA	NA	0.0327411	4.33842:4.33842:1:1:1:1	0.415222(0.5:0.33815:0.407514)	NA	NA	NA	NA
aphid_c13047	YN	0.0879652	0.0104074	0.118313	0.000978207	387	96.4701	290.53	NA	11	8	3	NA	NA	0.0297408	3.24395:3.24395:1:1:1:1	0.408269(0.503876:0.399225:0.321705)	NA	NA	NA	NA
contig01604	YN	0.115932	0.0136969	0.118146	0.0102272	195	47.644	147.356	NA	7	5	2	NA	NA	0.0386758	2.32067:2.32067:1:1:1:1	0.374359(0.461538:0.323077:0.338462)	NA	NA	NA	NA
aphid_c13742	YN	0.139918	0.0165272	0.118121	0.000577907	309	64.1935	244.806	NA	12	8	4	NA	NA	0.042161	4.03661:4.03661:1:1:1:1	0.339744(0.413462:0.384615:0.221154)	NA	NA	NA	NA
aphid_c13703	YN	0.11361	0.013404	0.117982	0.000194521	465	88.2942	376.706	NA	14	9	5	NA	NA	0.0324311	5.60269:5.60269:1:1:1:1	0.322718(0.474522:0.280255:0.213376)	NA	NA	NA	NA
aphid_c8270	YN	0.0634113	0.00748005	0.117961	0.00891563	351	82.2306	268.769	NA	7	5	2	NA	NA	0.0205834	2:2:1:1:1:1	0.508475(0.521186:0.415254:0.588983)	NA	NA	NA	NA
aphid_c10962	YN	0.0633873	0.00747225	0.117883	0.00100857	537	133.511	403.489	NA	11	8	3	NA	NA	0.0213741	12.7435:12.7435:1:1:1:1	0.3054(0.318436:0.337989:0.259777)	NA	NA	NA	NA
aphid_c7187	YN	0.10746	0.012665	0.117858	4.96e-10	1032	313.993	718.007	NA	40	31	9	NA	NA	0.0415072	11.8317:11.8317:1:1:1:1	0.430636(0.460983:0.426301:0.404624)	NA	NA	NA	NA
contig01366	YN	0.0914075	0.0107731	0.117858	0.0010348	375	94.2595	280.741	NA	11	8	3	NA	NA	0.0310412	2.61717:2.61717:1:1:1:1	0.419312(0.464286:0.492063:0.301587)	NA	NA	NA	NA
aphid_c5911	YN	0.156379	0.0184159	0.117764	1.46e-06	501	115.39	385.61	NA	23	16	7	NA	NA	0.0501916	8.57674:8.57674:1:1:1:1	0.352183(0.375:0.419643:0.261905)	NA	NA	NA	NA
aphid_c8096	YN	0.113977	0.0134187	0.117732	0.0164763	189	38.5399	150.46	NA	6	4	2	NA	NA	0.0339239	2:2:1:1:1:1	0.412935(0.61194:0.350746:0.276119)	NA	NA	NA	NA
aphid_c13468	YN	0.106818	0.0125636	0.117617	1.93e-06	714	151.907	562.093	NA	22	15	7	NA	NA	0.0326167	5.46356:5.46356:1:1:1:1	0.328452(0.447699:0.299163:0.238494)	NA	NA	NA	NA
aphid_c3683	YN	0.0752735	0.00885086	0.117583	6.67e-07	1137	227.707	909.293	NA	24	16	8	NA	NA	0.0221533	3.94052:3.94052:1:1:1:1	0.343421(0.435526:0.363158:0.231579)	NA	NA	NA	NA
aphid_c4886	YN	0.0718228	0.00843563	0.117451	9.09e-06	1011	176.162	834.838	NA	19	12	7	NA	NA	0.0194806	4.01636:4.01636:1:1:1:1	0.347676(0.482196:0.351632:0.209199)	NA	NA	NA	NA
aphid_c20077	YN	0.07792	0.00914911	0.117417	0.00092731	438	108.095	329.905	NA	11	8	3	NA	NA	0.0261212	2:2:1:1:1:1	0.50883(0.443709:0.433775:0.649007)	NA	NA	NA	NA
aphid_c16850	YN	0.0587517	0.00689179	0.117304	0.00906405	381	89.4641	291.536	NA	7	5	2	NA	NA	0.0190692	5.44395:5.44395:1:1:1:1	0.372396(0.476563:0.375:0.265625)	NA	NA	NA	NA
aphid_c32330	YN	0.21751	0.0254455	0.116985	0.00946325	183	22.9082	160.092	NA	8	4	4	NA	NA	0.0494884	2.07489:2.07489:1:1:1:1	0.282258(0.403226:0.306452:0.137097)	NA	NA	NA	NA
aphid_c16981	YN	0.0956964	0.01119	0.116933	0.000467782	450	89.7738	360.226	NA	12	8	4	NA	NA	0.0280488	2.28513:2.28513:1:1:1:1	0.341991(0.376623:0.38961:0.25974)	NA	NA	NA	NA
aphid_c7477	YN	0.0767908	0.00897745	0.116908	5.15e-05	630	181.703	448.297	NA	17	13	4	NA	NA	0.028536	4.43477:4.43477:1:1:1:1	0.480346(0.483491:0.408019:0.549528)	NA	NA	NA	NA
aphid_c19052	YN	0.154602	0.0180412	0.116695	0.000211376	348	67.461	280.539	NA	14	9	5	NA	NA	0.044514	2.54092:2.54092:1:1:1:1	0.360399(0.410256:0.41453:0.25641)	NA	NA	NA	NA
contig00245	YN	0.134709	0.0157102	0.116623	0.000177863	252	58.7787	193.221	NA	10	7	3	NA	NA	0.0434665	9.21927:9.21927:1:1:1:1	0.380952(0.470238:0.392857:0.279762)	NA	NA	NA	NA
aphid_c11642	YN	0.11271	0.0131297	0.116491	1.75e-05	645	106.3	538.7	NA	18	11	7	NA	NA	0.0295412	3:3:1:1:1:1	0.317638(0.421525:0.338565:0.192825)	NA	NA	NA	NA
aphid_c6380	YN	0.0793903	0.00924358	0.116432	7.26e-09	1056	293.706	762.294	NA	29	22	7	NA	NA	0.0287535	3.50564:3.50564:1:1:1:1	0.449811(0.474432:0.375:0.5)	NA	NA	NA	NA
aphid_c5152	YN	0.0776781	0.00903534	0.116318	0.000569204	456	121.966	334.034	NA	12	9	3	NA	NA	0.0273952	2:2:1:1:1:1	0.451754(0.503289:0.348684:0.503289)	NA	NA	NA	NA
aphid_rep_c22190	YN	0.0697311	0.00811059	0.116312	3.08e-09	1422	428.494	993.506	NA	36	28	8	NA	NA	0.0266788	19.9172:19.9172:1:1:1:1	0.493347(0.47584:0.378151:0.62605)	NA	NA	NA	NA
aphid_c7284	YN	0.0998736	0.0115823	0.11597	0.000484587	510	74.8588	435.141	NA	12	7	5	NA	NA	0.0245419	1.02623:1.02623:1:1:1:1	0.303295(0.406977:0.276163:0.226744)	NA	NA	NA	NA
aphid_c27508	YN	0.132917	0.015396	0.115831	2.11e-05	438	109.03	328.97	NA	18	13	5	NA	NA	0.0446501	7.46255:7.46255:1:1:1:1	0.407534(0.438356:0.407534:0.376712)	NA	NA	NA	NA
aphid_rep_c38888	YN	0.0524322	0.00607115	0.115791	0.0548445	225	59.5299	165.47	NA	4	3	1	NA	NA	0.0183372	2:2:1:1:1:1	0.405063(0.398734:0.398734:0.417722)	NA	NA	NA	NA
aphid_rep_c45592	YN	0.0956626	0.0110641	0.115657	1.46e-06	672	212.625	459.375	NA	24	18.9638	5.03618	NA	NA	0.0378316	6.74951:6.74951:1:1:1:1	0.528634(0.528634:0.484581:0.572687)	NA	NA	NA	NA
aphid_c27559	YN	0.0564795	0.00652558	0.115539	0.0023672	573	110.993	462.007	NA	9	6	3	NA	NA	0.0162019	3.96554:3.96554:1:1:1:1	0.34622(0.435567:0.391753:0.21134)	NA	NA	NA	NA
aphid_c959	YN	0.131604	0.0152	0.115498	2.37e-09	933	194.592	738.408	NA	34	22.8938	11.1062	NA	NA	0.039478	2.57912:2.57912:1:1:1:1	0.373802(0.447284:0.386581:0.28754)	NA	NA	NA	NA
aphid_c15254	YN	0.126695	0.014631	0.115482	2.07e-06	807	116.636	690.364	NA	23	13	10	NA	NA	0.0308277	1.62527:1.62527:1:1:1:1	0.27881(0.299257:0.347584:0.189591)	NA	NA	NA	NA
aphid_c6040	YN	0.126476	0.0145932	0.115383	4.66e-06	498	151.196	346.804	NA	22	17	5	NA	NA	0.0485617	14.4261:14.4261:1:1:1:1	0.425703(0.472892:0.39759:0.406627)	NA	NA	NA	NA
aphid_c14639	YN	0.0770014	0.00886818	0.115169	0.00148286	438	97.4319	340.568	NA	10	7	3	NA	NA	0.0240242	3.46856:3.46856:1:1:1:1	0.355856(0.452703:0.344595:0.27027)	NA	NA	NA	NA
aphid_c1605	YN	0.0824791	0.00948265	0.11497	0.000154594	555	129.956	425.044	NA	14	10	4	NA	NA	0.0265752	5.48613:5.48613:1:1:1:1	0.376344(0.5:0.357527:0.271505)	NA	NA	NA	NA
contig02929	YN	0.064989	0.00746747	0.114904	0.000386531	567	163.254	403.746	NA	13	10	3	NA	NA	0.0240294	13.3782:13.3782:1:1:1:1	0.451754(0.568421:0.439474:0.347368)	NA	NA	NA	NA
aphid_c20893	YN	0.101739	0.011687	0.114872	0.0271085	204	31.5324	172.468	NA	5	3	2	NA	NA	0.0256064	2:2:1:1:1:1	0.355072(0.492754:0.398551:0.173913)	NA	NA	NA	NA
aphid_c40015	YN	0.0494315	0.00567634	0.114832	0.0541444	240	63.1625	176.837	NA	4	3	1	NA	NA	0.0171917	2:2:1:1:1:1	0.462963(0.419753:0.5:0.469136)	NA	NA	NA	NA
aphid_c282	YN	0.0851513	0.00977678	0.114817	1.63e-12	1590	559.538	1030.46	NA	54	44	10	NA	NA	0.0363019	10.8994:10.8994:1:1:1:1	0.38167(0.533898:0.263653:0.347458)	NA	NA	NA	NA
aphid_c5016	YN	0.0956189	0.0109729	0.114757	0.000239247	468	100.695	367.305	NA	13	9	4	NA	NA	0.0291854	2.14774:2.14774:1:1:1:1	0.516563(0.462733:0.440994:0.645963)	NA	NA	NA	NA
aphid_c25259	YN	0.127724	0.0146145	0.114423	4.72e-05	501	86.3352	414.665	NA	16	10	6	NA	NA	0.0341062	1.42435:1.42435:1:1:1:1	0.32549(0.429412:0.314706:0.232353)	NA	NA	NA	NA
aphid_c742	YN	0.0761815	0.00871302	0.114372	3.73e-08	1218	293.941	924.059	NA	29	21	8	NA	NA	0.0249952	9.01299:9.01299:1:1:1:1	0.360569(0.454878:0.358537:0.268293)	NA	NA	NA	NA
aphid_c1517	YN	0.0943016	0.0107853	0.11437	4.71e-09	1044	296.795	747.205	NA	34	26	8	NA	NA	0.0345278	2.82156:2.82156:1:1:1:1	0.495751(0.592068:0.364023:0.531161)	NA	NA	NA	NA
contig01468	YN	0.151728	0.0172901	0.113955	3.49e-08	726	140.871	585.129	NA	29	19	10	NA	NA	0.043376	1.35846:1.35846:1:1:1:1	0.368999(0.427984:0.390947:0.288066)	NA	NA	NA	NA
contig02871	YN	0.047115	0.00536442	0.113858	0.0888874	231	43.7966	187.203	NA	3	2	1	NA	NA	0.0132801	2:2:1:1:1:1	0.400433(0.551948:0.350649:0.298701)	NA	NA	NA	NA
aphid_c8600	YN	0.064096	0.00728917	0.113723	0.00231149	513	99.1298	413.87	NA	9	6	3	NA	NA	0.0182663	2.33113:2.33113:1:1:1:1	0.350674(0.445087:0.312139:0.294798)	NA	NA	NA	NA
aphid_c1058	YN	0.0838544	0.0095269	0.113612	7.86e-06	801	167.038	633.962	NA	19	13	6	NA	NA	0.0250269	1.17205:1.17205:1:1:1:1	0.395449(0.476015:0.405904:0.304428)	NA	NA	NA	NA
aphid_c12492	YN	0.0852334	0.00967242	0.113481	5.48e-05	567	150.218	416.782	NA	16	12	4	NA	NA	0.0296911	3.37231:3.37231:1:1:1:1	0.409794(0.469072:0.337629:0.42268)	NA	NA	NA	NA
aphid_c15095	YN	0.088934	0.010083	0.113376	0.00227573	372	72.1713	299.829	NA	9	6	3	NA	NA	0.0253808	4.06031:4.06031:1:1:1:1	0.292(0.38:0.292:0.204)	NA	NA	NA	NA
contig02995	YN	0.0464431	0.00525735	0.1132	0.0132041	471	89.0208	381.979	NA	6	4	2	NA	NA	0.0130416	2:2:1:1:1:1	0.350211(0.436709:0.357595:0.256329)	NA	NA	NA	NA
contig02423	YN	0.0469417	0.00529472	0.112794	0.00752606	489	109.93	379.07	NA	7	5	2	NA	NA	0.0146572	2:2:1:1:1:1	0.374233(0.466258:0.276074:0.380368)	NA	NA	NA	NA
aphid_c3817	YN	0.0972757	0.0109381	0.112445	3.01e-07	846	201.219	644.781	NA	25	18	7	NA	NA	0.0314733	3.70155:3.70155:1:1:1:1	0.393617(0.507092:0.368794:0.304965)	NA	NA	NA	NA
aphid_c36418	YN	0.181752	0.0204034	0.11226	8.09e-05	312	63.3148	248.685	NA	15	10	5	NA	NA	0.0531462	2.88722:2.88722:1:1:1:1	0.649038(0.629808:0.504808:0.8125)	NA	NA	NA	NA
contig01073	YN	0.0933628	0.0104803	0.112253	0.000221117	489	104.108	384.892	NA	13	9	4	NA	NA	0.0281259	11.4402:11.4402:1:1:1:1	0.359918(0.435583:0.407975:0.236196)	NA	NA	NA	NA
aphid_c1865	YN	0.0468668	0.00525596	0.112147	7.41e-05	1008	244.289	763.711	NA	15	11	4	NA	NA	0.0153404	3.57368:3.57368:1:1:1:1	0.375496(0.421131:0.369048:0.33631)	NA	NA	NA	NA
aphid_c10402	YN	0.118209	0.01325	0.112089	1.11e-05	513	132.228	380.772	NA	19	14	5	NA	NA	0.0403037	7.93563:7.93563:1:1:1:1	0.630058(0.708092:0.424855:0.757225)	NA	NA	NA	NA
aphid_c28255	YN	0.183987	0.0206028	0.11198	8.92e-09	639	115.866	523.134	NA	29	18.3775	10.6225	NA	NA	0.0502283	3.18053:3.18053:1:1:1:1	0.600775(0.576744:0.411628:0.813953)	NA	NA	NA	NA
contig02440	YN	0.0628768	0.00703157	0.111831	0.000151805	630	201.35	428.65	NA	15	12	3	NA	NA	0.0248799	7.69663:7.69663:1:1:1:1	0.463492(0.497619:0.380952:0.511905)	NA	NA	NA	NA
aphid_c14944	YN	0.0805965	0.00900713	0.111756	3.59e-06	621	173.851	447.149	NA	17	13	4	NA	NA	0.0290488	13.7952:13.7952:1:1:1:1	0.340545(0.466346:0.298077:0.257212)	NA	NA	NA	NA
aphid_c34362	YN	0.132042	0.014736	0.111601	5.67e-05	375	100.88	274.12	NA	16	12	4	NA	NA	0.0462929	4.71272:4.71272:1:1:1:1	0.523438(0.542969:0.414063:0.613281)	NA	NA	NA	NA
aphid_c6232	YN	0.0827405	0.00923207	0.111579	1.08e-10	1389	382.806	1006.19	NA	39	29.7708	9.22924	NA	NA	0.0294909	3.06959:3.06959:1:1:1:1	0.525942(0.559701:0.421109:0.597015)	NA	NA	NA	NA
aphid_c31107	YN	0.0389452	0.00433984	0.111435	0.00210442	675	212.647	462.353	NA	10	8	2	NA	NA	0.0152417	8.75615:8.75615:1:1:1:1	0.433333(0.406667:0.38:0.513333)	NA	NA	NA	NA
aphid_rep_c23586	YN	0.12205	0.0135884	0.111334	3.89e-08	906	162.149	743.851	NA	28	18	10	NA	NA	0.0330001	0.841944:0.841944:1:1:1:1	0.389068(0.524116:0.356913:0.286174)	NA	NA	NA	NA
aphid_rep_c57830	YN	0.164277	0.0182865	0.111315	0.000700169	270	47.9635	222.036	NA	11	7	4	NA	NA	0.0442205	5.93322:5.93322:1:1:1:1	0.338828(0.5:0.32967:0.186813)	NA	NA	NA	NA
aphid_rep_c39277	YN	0.0901605	0.0100319	0.111267	0.000460806	408	106.691	301.309	NA	12	9	3	NA	NA	0.0309853	1.22926:1.22926:1:1:1:1	0.54881(0.582143:0.542857:0.521429)	NA	NA	NA	NA
aphid_c7037	YN	0.0826473	0.00919168	0.111216	0.025794	258	38.9965	219.003	NA	5	3	2	NA	NA	0.0202944	1.8852:1.8852:1:1:1:1	0.344828(0.471264:0.344828:0.218391)	NA	NA	NA	NA
aphid_c13522	YN	0.0416115	0.00462749	0.111207	0.0497203	291	74.114	216.886	NA	4	3	1	NA	NA	0.0140468	2:2:1:1:1:1	0.482818(0.448454:0.525773:0.474227)	NA	NA	NA	NA
aphid_c18127	YN	0.0868876	0.00966075	0.111187	0.0135634	258	49.5902	208.41	NA	6	4	2	NA	NA	0.0245045	2.45813:2.45813:1:1:1:1	0.346743(0.436782:0.390805:0.212644)	NA	NA	NA	NA
aphid_c5671	YN	0.0658428	0.00731952	0.111166	3.5e-05	864	177.556	686.444	NA	16	11	5	NA	NA	0.0193463	11.9128:11.9128:1:1:1:1	0.305747(0.410345:0.310345:0.196552)	NA	NA	NA	NA
aphid_c27599	YN	0.106521	0.0118393	0.111145	2.28e-05	549	123.263	425.737	NA	17	12	5	NA	NA	0.0330975	1.46806:1.46806:1:1:1:1	0.398746(0.419355:0.494624:0.282258)	NA	NA	NA	NA
aphid_c16651	YN	0.10621	0.0117913	0.111019	0.000421872	426	83.9543	342.046	NA	12	8	4	NA	NA	0.0303988	2.10851:2.10851:1:1:1:1	0.320776(0.325342:0.34589:0.291096)	NA	NA	NA	NA
aphid_c16171	YN	0.12106	0.0133881	0.11059	0.000141717	525	72.7066	452.293	NA	14	8	6	NA	NA	0.0282995	1.13604:1.13604:1:1:1:1	0.307619(0.397143:0.334286:0.191429)	NA	NA	NA	NA
aphid_c34635	YN	0.11959	0.0132189	0.110535	0.0129733	189	36.1851	152.815	NA	6	4	2	NA	NA	0.0335843	2:2:1:1:1:1	0.338624(0.34127:0.412698:0.261905)	NA	NA	NA	NA
aphid_c6722	YN	0.0716802	0.00792093	0.110504	5.98e-09	1374	356.902	1017.1	NA	32	24	8	NA	NA	0.0244826	14.7715:14.7715:1:1:1:1	0.391523(0.497845:0.368534:0.30819)	NA	NA	NA	NA
aphid_c10311	YN	0.0667607	0.00737702	0.1105	0.00110839	519	110.027	408.973	NA	10	7	3	NA	NA	0.0199662	3.40982:3.40982:1:1:1:1	0.344633(0.398305:0.381356:0.254237)	NA	NA	NA	NA
aphid_rep_c51412	YN	0.114962	0.012698	0.110455	0.00488734	216	57.106	158.894	NA	8	6	2	NA	NA	0.0397345	5.16428:5.16428:1:1:1:1	0.666667(0.756757:0.581081:0.662162)	NA	NA	NA	NA
aphid_c5970	YN	0.0888856	0.00981331	0.110404	1.12e-06	807	191.423	615.577	NA	22	16	6	NA	NA	0.0285695	3.69691:3.69691:1:1:1:1	0.367647(0.393382:0.376838:0.332721)	NA	NA	NA	NA
aphid_c7606	YN	0.119571	0.0131835	0.110256	2.17e-08	759	222.979	536.021	NA	31	24	7	NA	NA	0.044438	6.44262:6.44262:1:1:1:1	0.452941(0.472549:0.360784:0.52549)	NA	NA	NA	NA
aphid_c7887	YN	0.0877899	0.00966902	0.110138	3.45e-07	858	233.296	624.704	NA	25	19	6	NA	NA	0.0309107	2.32965:2.32965:1:1:1:1	0.440805(0.425862:0.424138:0.472414)	NA	NA	NA	NA
aphid_c20305	YN	0.0965271	0.0106149	0.109968	0.00769986	246	56.2485	189.752	NA	7	5	2	NA	NA	0.0302589	5.28134:5.28134:1:1:1:1	0.365462(0.319277:0.518072:0.259036)	NA	NA	NA	NA
aphid_c7185	YN	0.0688192	0.00755549	0.109787	4.3e-05	717	184.886	532.114	NA	16	12	4	NA	NA	0.023353	1.81158:1.81158:1:1:1:1	0.521858(0.516393:0.477459:0.571721)	NA	NA	NA	NA
aphid_c25303	YN	0.144173	0.015818	0.109715	5.44e-05	396	76.2412	319.759	NA	15	10	5	NA	NA	0.04053	3.10271:3.10271:1:1:1:1	0.303258(0.383459:0.296992:0.229323)	NA	NA	NA	NA
aphid_c330	YN	0.107144	0.0117504	0.109669	4.8e-08	759	243.223	515.777	NA	30	24	6	NA	NA	0.0423196	8.78979:8.78979:1:1:1:1	0.488845(0.466535:0.478346:0.521654)	NA	NA	NA	NA
aphid_rep_c21765	YN	0.143704	0.0157493	0.109596	0.00332055	183	54.616	128.384	NA	9	7	2	NA	NA	0.053937	4.82149:4.82149:1:1:1:1	0.472678(0.606557:0.516393:0.295082)	NA	NA	NA	NA
aphid_c7158	YN	0.100167	0.0109776	0.109593	5.96e-11	1395	292.795	1102.2	NA	39	27	12	NA	NA	0.0296974	5.63587:5.63587:1:1:1:1	0.33405(0.417204:0.347312:0.237634)	NA	NA	NA	NA
aphid_rep_c42494	YN	0.0737625	0.0080824	0.109573	0.086125	153	28.6066	124.393	NA	3	2	1	NA	NA	0.0203627	1.27178:1.27178:1:1:1:1	0.528302(0.471698:0.481132:0.632075)	NA	NA	NA	NA
aphid_c2046	YN	0.0565484	0.00619476	0.109548	0.00708587	417	92.7328	324.267	NA	7	5	2	NA	NA	0.0173924	5.07621:5.07621:1:1:1:1	0.369305(0.503597:0.345324:0.258993)	NA	NA	NA	NA
aphid_c25942	YN	0.106721	0.0116871	0.109511	8.85e-07	639	121.567	517.433	NA	18	12	6	NA	NA	0.0297668	2.19024:2.19024:1:1:1:1	0.346573(0.42757:0.359813:0.252336)	NA	NA	NA	NA
aphid_rep_c51224	YN	0.14323	0.0156851	0.109509	1.03e-05	480	93.255	386.745	NA	18	12	6	NA	NA	0.0404647	1.3956:1.3956:1:1:1:1	0.529116(0.548193:0.364458:0.674699)	NA	NA	NA	NA
aphid_c613	YN	0.060842	0.00665611	0.1094	9.09e-08	1521	313.463	1207.54	NA	26	18	8	NA	NA	0.0178233	7.29783:7.29783:1:1:1:1	0.36122(0.463583:0.394685:0.225394)	NA	NA	NA	NA
aphid_c17498	YN	0.112441	0.0122997	0.109388	3.86e-05	591	99.0969	491.903	NA	16	10	6	NA	NA	0.029091	6.10395:6.10395:1:1:1:1	0.327441(0.484848:0.335859:0.161616)	NA	NA	NA	NA
contig03146	YN	0.07944	0.00868641	0.109346	0.0499536	156	40.0749	115.925	NA	4	3	1	NA	NA	0.0268623	2.23281:2.23281:1:1:1:1	0.458333(0.461538:0.365385:0.548077)	NA	NA	NA	NA
aphid_c33933	YN	0.107008	0.0116642	0.109004	6.11e-05	456	110.304	345.696	NA	15	11	4	NA	NA	0.0347273	2.0703:2.0703:1:1:1:1	0.381104(0.449045:0.378981:0.315287)	NA	NA	NA	NA
aphid_c9068	YN	0.112796	0.0122934	0.108988	0.000213613	489	78.829	410.171	NA	13	8	5	NA	NA	0.0284948	4.50482:4.50482:1:1:1:1	0.339468(0.404908:0.447853:0.165644)	NA	NA	NA	NA
aphid_c13251	YN	0.197021	0.0214498	0.108871	9.62e-09	681	113.016	567.984	NA	31	19	12	NA	NA	0.0505868	3.06349:3.06349:1:1:1:1	0.309942(0.414474:0.337719:0.177632)	NA	NA	NA	NA
aphid_c8387	YN	0.145726	0.0158565	0.10881	1.88e-07	546	163.444	382.556	NA	27	21	6	NA	NA	0.0547328	3.68496:3.68496:1:1:1:1	0.424908(0.39011:0.368132:0.516484)	NA	NA	NA	NA
aphid_c16174	YN	0.114709	0.0124783	0.108782	0.000168907	408	84.6121	323.388	NA	13	9	4	NA	NA	0.0336792	3.37596:3.37596:1:1:1:1	0.414842(0.587591:0.383212:0.273723)	NA	NA	NA	NA
aphid_c10402	YN	0.119036	0.0129132	0.108481	8.21e-06	522	131.382	390.618	NA	19	14	5	NA	NA	0.0396233	8.0885:8.0885:1:1:1:1	0.636364(0.713068:0.434659:0.761364)	NA	NA	NA	NA
aphid_c4355	YN	0.0858321	0.00929404	0.108282	0.000118561	750	100.287	649.713	NA	14	8	6	NA	NA	0.0195284	0.688675:0.688675:1:1:1:1	0.312749(0.354582:0.314741:0.268924)	NA	NA	NA	NA
aphid_c9339	YN	0.127154	0.0137534	0.108163	0.000190342	372	78.4874	293.513	NA	13	9	4	NA	NA	0.0376796	12.4957:12.4957:1:1:1:1	0.329301(0.532258:0.258065:0.197581)	NA	NA	NA	NA
aphid_c9264	YN	0.0903481	0.00976244	0.108054	1.58e-06	717	201.197	515.803	NA	22	17	5	NA	NA	0.0323756	4.94322:4.94322:1:1:1:1	0.468188(0.524896:0.462656:0.417012)	NA	NA	NA	NA
aphid_c4879	YN	0.126212	0.0136337	0.108022	1.5e-09	828	226.306	601.694	NA	34	25.8854	8.11462	NA	NA	0.0444032	7.34346:7.34346:1:1:1:1	0.533093(0.532491:0.398917:0.66787)	NA	NA	NA	NA
aphid_rep_c23841	YN	0.0880827	0.00948936	0.107732	0.000265427	441	122.576	318.424	NA	13	10	3	NA	NA	0.0313344	3.53719:3.53719:1:1:1:1	0.463964(0.5:0.489865:0.402027)	NA	NA	NA	NA
aphid_c15490	YN	0.146104	0.0157392	0.107726	1.92e-05	414	92.526	321.474	NA	17	12	5	NA	NA	0.0448747	3.44013:3.44013:1:1:1:1	0.317857(0.342857:0.353571:0.257143)	NA	NA	NA	NA
aphid_c19547	YN	0.0581241	0.00625677	0.107645	0.00657438	411	89.9601	321.04	NA	7	5	2	NA	NA	0.0176096	2.18157:2.18157:1:1:1:1	0.40119(0.475:0.439286:0.289286)	NA	NA	NA	NA
aphid_c7512	YN	0.0603812	0.00649949	0.107641	0.0114379	378	68.9482	309.052	NA	6	4	2	NA	NA	0.0163277	2:2:1:1:1:1	0.33727(0.385827:0.318898:0.307087)	NA	NA	NA	NA
aphid_c4170	YN	0.0892848	0.00960872	0.107619	3.91e-05	564	144.993	419.007	NA	16	12	4	NA	NA	0.0300918	1.73442:1.73442:1:1:1:1	0.42328(0.489418:0.322751:0.457672)	NA	NA	NA	NA
aphid_c3773	YN	0.109686	0.0117303	0.106945	1.72e-05	627	111.462	515.538	NA	17	11	6	NA	NA	0.0291439	1.20739:1.20739:1:1:1:1	0.380503(0.462264:0.441038:0.238208)	NA	NA	NA	NA
aphid_c26190	YN	0.149549	0.0159794	0.106851	0.000434451	258	67.9852	190.015	NA	12	9	3	NA	NA	0.051176	7.21981:7.21981:1:1:1:1	0.558052(0.47191:0.533708:0.668539)	NA	NA	NA	NA
aphid_c4884	YN	0.0925889	0.00988699	0.106784	2.31e-08	1047	232.261	814.739	NA	28	20	8	NA	NA	0.0282331	2.19327:2.19327:1:1:1:1	0.363333(0.45:0.338571:0.301429)	NA	NA	NA	NA
aphid_c12385	YN	0.0693748	0.0074033	0.106714	0.00313963	483	75.457	407.543	NA	8	5	3	NA	NA	0.0170848	2:2:1:1:1:1	0.309671(0.459877:0.287037:0.182099)	NA	NA	NA	NA
aphid_c7642	YN	0.0567005	0.0060496	0.106694	6.55e-06	960	295.981	664.019	NA	20	16	4	NA	NA	0.021666	4.78653:4.78653:1:1:1:1	0.541408(0.582298:0.543478:0.498447)	NA	NA	NA	NA
aphid_c4846	YN	0.0550856	0.00587688	0.106686	8.91e-05	747	205.564	541.436	NA	14	10.8317	3.16826	NA	NA	0.0194185	4.62418:4.62418:1:1:1:1	0.599732(0.594378:0.51004:0.694779)	NA	NA	NA	NA
aphid_c15278	YN	0.0881181	0.00939831	0.106656	9.85e-05	552	123.169	428.831	NA	14	10	4	NA	NA	0.0269633	6.22372:6.22372:1:1:1:1	0.330631(0.416216:0.348649:0.227027)	NA	NA	NA	NA
aphid_c4640	YN	0.0397249	0.00423505	0.106609	0.00609717	603	129.229	473.771	NA	7	5	2	NA	NA	0.0118408	2:2:1:1:1:1	0.399015(0.445813:0.406404:0.344828)	NA	NA	NA	NA
aphid_c2904	YN	0.0541149	0.0057686	0.106599	0.00249424	483	134.96	348.04	NA	9	7	2	NA	NA	0.0192775	4.35076:4.35076:1:1:1:1	0.432099(0.484568:0.407407:0.404321)	NA	NA	NA	NA
aphid_c36583	YN	0.0753972	0.00803534	0.106573	0.0821466	153	27.8818	125.118	NA	3	2	1	NA	NA	0.020311	2:2:1:1:1:1	0.295597(0.311321:0.330189:0.245283)	NA	NA	NA	NA
aphid_c34958	YN	0.180529	0.0192279	0.106509	0.00120431	249	38.2914	210.709	NA	10	6	4	NA	NA	0.0440329	2:2:1:1:1:1	0.301205(0.409639:0.259036:0.23494)	NA	NA	NA	NA
aphid_c1728	YN	0.0511617	0.00544095	0.106348	0.0805803	225	40.4402	184.56	NA	3	2	1	NA	NA	0.0136585	2:2:1:1:1:1	0.393333(0.68:0.32:0.18)	NA	NA	NA	NA
aphid_c38725	YN	0.0920651	0.00978431	0.106276	0.0112948	252	46.1687	205.831	NA	6	4	2	NA	NA	0.0248589	2:2:1:1:1:1	0.284314(0.294118:0.311765:0.247059)	NA	NA	NA	NA
aphid_rep_c32050	YN	0.123624	0.0131221	0.106145	0.00414913	207	53.2477	153.752	NA	8	6	2	NA	NA	0.0415469	5.358:5.358:1:1:1:1	0.371981(0.456522:0.355072:0.304348)	NA	NA	NA	NA
aphid_c119	YN	0.104056	0.0110367	0.106065	1.48e-09	1074	251.719	822.281	NA	33	24	9	NA	NA	0.0328383	4.21806:4.21806:1:1:1:1	0.378704(0.486111:0.348611:0.301389)	NA	NA	NA	NA
aphid_c12283	YN	0.100765	0.0106831	0.10602	1.02e-06	666	194.603	471.397	NA	23	18	5	NA	NA	0.0370046	3.31271:3.31271:1:1:1:1	0.451201(0.403153:0.403153:0.547297)	NA	NA	NA	NA
aphid_c9410	YN	0.0521404	0.00552099	0.105887	7.41e-06	1170	260.566	909.434	NA	18	13	5	NA	NA	0.0159034	8.70476:8.70476:1:1:1:1	0.420085(0.497436:0.494872:0.267949)	NA	NA	NA	NA
aphid_c18586	YN	0.0637638	0.00674995	0.105859	2.82e-05	792	196.308	595.692	NA	16	12	4	NA	NA	0.0208816	2:2:1:1:1:1	0.414773(0.507576:0.337121:0.399621)	NA	NA	NA	NA
aphid_c38927	YN	0.0683251	0.0072318	0.105844	0.00255258	387	108.903	278.097	NA	9	7	2	NA	NA	0.0244236	10.6962:10.6962:1:1:1:1	0.334615(0.426923:0.296154:0.280769)	NA	NA	NA	NA
aphid_c13252	YN	0.0853015	0.0090239	0.105788	3.07e-09	1380	264.804	1115.2	NA	31	21	10	NA	NA	0.0236605	4.86416:4.86416:1:1:1:1	0.308696(0.38587:0.332609:0.207609)	NA	NA	NA	NA
aphid_rep_c21502	YN	0.0726641	0.00768647	0.105781	0.000955295	495	102.675	392.325	NA	10	7	3	NA	NA	0.0211644	2.33443:2.33443:1:1:1:1	0.515152(0.515152:0.315152:0.715152)	NA	NA	NA	NA
aphid_c414	YN	0.0634437	0.00671091	0.105777	0.000149261	633	183.7	449.3	NA	14	11	3	NA	NA	0.0231751	3.89068:3.89068:1:1:1:1	0.457547(0.483491:0.403302:0.485849)	NA	NA	NA	NA
aphid_c1668	YN	0.0717829	0.00758674	0.10569	0.000106109	576	178.552	397.448	NA	15	12	3	NA	NA	0.0274867	4.08527:4.08527:1:1:1:1	0.498264(0.59375:0.421875:0.479167)	NA	NA	NA	NA
aphid_c365	YN	0.0906183	0.00957557	0.105669	1.39e-12	1656	393.771	1262.23	NA	45	33	12	NA	NA	0.0288463	4.94262:4.94262:1:1:1:1	0.544525(0.517148:0.398917:0.717509)	NA	NA	NA	NA
aphid_c6909	YN	0.148605	0.0156967	0.105627	1.33e-09	819	174.575	644.425	NA	33	23	10	NA	NA	0.0440269	2.92318:2.92318:1:1:1:1	0.370438(0.479927:0.361314:0.270073)	NA	NA	NA	NA
aphid_c14566	YN	0.0569383	0.00601346	0.105614	0.000895954	630	128.824	501.176	NA	10	7	3	NA	NA	0.0164267	3.54998:3.54998:1:1:1:1	0.335703(0.56872:0.234597:0.203791)	NA	NA	NA	NA
aphid_c25695	YN	0.127375	0.0134399	0.105515	4.29e-06	630	104.185	525.815	NA	19	12	7	NA	NA	0.0322817	1.06817:1.06817:1:1:1:1	0.296209(0.376777:0.317536:0.194313)	NA	NA	NA	NA
aphid_rep_c22026	YN	0.121345	0.0128004	0.105488	3.27e-11	1119	252.112	866.888	NA	39	28	11	NA	NA	0.0372556	1.55544:1.55544:1:1:1:1	0.440731(0.508021:0.530749:0.283422)	NA	NA	NA	NA
aphid_c13683	YN	0.0959295	0.0101177	0.10547	1.35e-05	633	135.114	497.886	NA	17	12	5	NA	NA	0.0284342	2.25069:2.25069:1:1:1:1	0.383648(0.481132:0.318396:0.351415)	NA	NA	NA	NA
aphid_c14331	YN	0.0675137	0.00711652	0.105408	0.00299708	501	77.4423	423.558	NA	8	5	3	NA	NA	0.0164524	2:2:1:1:1:1	0.284369(0.384181:0.30791:0.161017)	NA	NA	NA	NA
contig03367	YN	0.12478	0.0131448	0.105344	1.13e-05	441	134.023	306.977	NA	19	15	4	NA	NA	0.0470717	8.49179:8.49179:1:1:1:1	0.559685(0.456081:0.537162:0.685811)	NA	NA	NA	NA
aphid_c6946	YN	0.0758882	0.00798897	0.105273	7.96e-06	813	183.416	629.584	NA	18	13	5	NA	NA	0.0233073	3.87552:3.87552:1:1:1:1	0.296569(0.411765:0.21875:0.259191)	NA	NA	NA	NA
contig02651	YN	0.0725412	0.00763273	0.105219	0.00170971	381	117.635	263.365	NA	10	8	2	NA	NA	0.0276734	10.0529:10.0529:1:1:1:1	0.412145(0.48062:0.453488:0.302326)	NA	NA	NA	NA
aphid_c6757	YN	0.0579233	0.00609235	0.10518	6.05e-06	951	291.669	659.331	NA	20	16	4	NA	NA	0.0219888	4.30294:4.30294:1:1:1:1	0.409329(0.397799:0.331761:0.498428)	NA	NA	NA	NA
aphid_c2085	YN	0.10189	0.0107114	0.105127	3.52e-08	885	226.458	658.542	NA	28	21	7	NA	NA	0.0340427	4.53282:4.53282:1:1:1:1	0.400565(0.433898:0.401695:0.366102)	NA	NA	NA	NA
contig01027	YN	0.0237032	0.00249081	0.105083	0.0440002	531	128.857	402.143	NA	4	3	1	NA	NA	0.00763839	4.9976:4.9976:1:1:1:1	0.381356(0.491525:0.341808:0.310734)	NA	NA	NA	NA
aphid_c1138	YN	0.0387492	0.00406521	0.104911	4.1e-06	1608	374.716	1233.28	NA	19	14	5	NA	NA	0.0121477	12.5124:12.5124:1:1:1:1	0.383706(0.442164:0.45709:0.251866)	NA	NA	NA	NA
contig03154	YN	0.0830682	0.008714	0.104902	0.000149699	579	117.182	461.818	NA	13	9	4	NA	NA	0.0237623	3.99613:3.99613:1:1:1:1	0.345423(0.476684:0.305699:0.253886)	NA	NA	NA	NA
aphid_rep_c22754	YN	0.1185	0.0124284	0.104881	5.44e-07	777	127.723	649.277	NA	22	14	8	NA	NA	0.0298643	1.95109:1.95109:1:1:1:1	0.352638(0.484556:0.382239:0.19112)	NA	NA	NA	NA
aphid_c4851	YN	0.1038	0.0108776	0.104794	0.000139711	465	93.9122	371.088	NA	13	9	4	NA	NA	0.0296444	0.77805:0.77805:1:1:1:1	0.349359(0.410256:0.314103:0.323718)	NA	NA	NA	NA
aphid_rep_c22944	YN	0.101307	0.0105879	0.104513	1.75e-07	774	203.142	570.858	NA	25	19	6	NA	NA	0.0343979	2.61136:2.61136:1:1:1:1	0.469755(0.496139:0.534749:0.378378)	NA	NA	NA	NA
aphid_c1531	YN	0.120819	0.0126254	0.104499	2.39e-08	711	231.181	479.819	NA	31	25	6	NA	NA	0.0478046	13.7117:13.7117:1:1:1:1	0.576389(0.604167:0.504167:0.620833)	NA	NA	NA	NA
contig01085	YN	0.0763298	0.00796532	0.104354	0.000212316	519	140.342	378.658	NA	13	10	3	NA	NA	0.0264517	2.24457:2.24457:1:1:1:1	0.421002(0.430636:0.34104:0.491329)	NA	NA	NA	NA
aphid_c29176	YN	0.0713352	0.00743326	0.104202	0.010864	330	59.5084	270.492	NA	6	4	2	NA	NA	0.0189566	2:2:1:1:1:1	0.269345(0.339286:0.28125:0.1875)	NA	NA	NA	NA
aphid_c1101	YN	0.0579544	0.0060239	0.103942	8.74e-09	1716	381.543	1334.46	NA	29	21	8	NA	NA	0.0175704	6.98961:6.98961:1:1:1:1	0.363874(0.482548:0.356021:0.253054)	NA	NA	NA	NA
aphid_c10072	YN	0.09276	0.00963403	0.10386	4.5e-05	546	127.544	418.456	NA	15	11	4	NA	NA	0.0290521	5.85607:5.85607:1:1:1:1	0.334239(0.407609:0.345109:0.25)	NA	NA	NA	NA
aphid_c10719	YN	0.144249	0.0149724	0.103796	2.32e-05	372	102.056	269.944	NA	17	13	4	NA	NA	0.0504387	4.27995:4.27995:1:1:1:1	0.421875(0.492188:0.414063:0.359375)	NA	NA	NA	NA
contig00247	YN	0.121031	0.0125623	0.103794	5.87e-07	699	136.773	562.227	NA	22	15	7	NA	NA	0.0337864	2.78235:2.78235:1:1:1:1	0.381356(0.491525:0.396186:0.256356)	NA	NA	NA	NA
aphid_c9562	YN	0.0916594	0.00949515	0.103592	1.66e-07	942	199.749	742.251	NA	24	17	7	NA	NA	0.0269179	6.75495:6.75495:1:1:1:1	0.34709(0.407937:0.387302:0.246032)	NA	NA	NA	NA
aphid_c9490	YN	0.0699195	0.00724276	0.103587	0.00150582	507	90.7705	416.23	NA	9	6	3	NA	NA	0.0184641	1.27554:1.27554:1:1:1:1	0.364706(0.423529:0.429412:0.241176)	NA	NA	NA	NA
aphid_c333	YN	0.162543	0.016832	0.103554	1.91e-08	675	133.484	541.516	NA	28	19	9	NA	NA	0.0456469	12.7242:12.7242:1:1:1:1	0.632743(0.630531:0.462389:0.80531)	NA	NA	NA	NA
aphid_c32020	YN	0.113696	0.0117719	0.103538	0.000127582	504	75.831	428.169	NA	13	8	5	NA	NA	0.0271072	1.93349:1.93349:1:1:1:1	0.296844(0.393491:0.316568:0.180473)	NA	NA	NA	NA
contig02478	YN	0.110432	0.0114284	0.103488	0.00156762	324	59.0854	264.915	NA	9	6	3	NA	NA	0.029483	4.01142:4.01142:1:1:1:1	0.301223(0.353211:0.366972:0.183486)	NA	NA	NA	NA
aphid_c2994	YN	0.0152355	0.00157648	0.103475	0.0421634	834	198.916	635.084	NA	4	3	1	NA	NA	0.00483426	2:2:1:1:1:1	0.447842(0.482014:0.464029:0.397482)	NA	NA	NA	NA
contig01949	YN	0.155099	0.0160446	0.103447	1.59e-07	567	122.258	444.742	NA	24	16.9634	7.03658	NA	NA	0.0460281	10.1002:10.1002:1:1:1:1	0.350088(0.452381:0.362434:0.23545)	NA	NA	NA	NA
aphid_s46153	YN	0.103206	0.0106761	0.103445	0.00372953	252	63.2625	188.737	NA	8	6	2	NA	NA	0.0339049	2.02762:2.02762:1:1:1:1	0.472549(0.582353:0.529412:0.305882)	NA	NA	NA	NA
aphid_rep_c50604	YN	0.0490667	0.00507421	0.103414	0.0430822	261	63.163	197.837	NA	4	3	1	NA	NA	0.0157206	2:2:1:1:1:1	0.384211(0.478947:0.289474:0.384211)	NA	NA	NA	NA
aphid_c3574	YN	0.0856365	0.00885218	0.103369	1.56e-11	1437	413.507	1023.49	NA	42	33	9	NA	NA	0.0309474	6.27864:6.27864:1:1:1:1	0.423958(0.455208:0.505208:0.311458)	NA	NA	NA	NA
aphid_rep_c42995	YN	0.066737	0.006896	0.103331	0.000175261	594	156.937	437.063	NA	13	10	3	NA	NA	0.0227062	1.09487:1.09487:1:1:1:1	0.424092(0.445545:0.420792:0.405941)	NA	NA	NA	NA
aphid_c12350	YN	0.0593131	0.00612706	0.1033	5.77e-07	1137	317.322	819.678	NA	23	18	5	NA	NA	0.0209706	2.80765:2.80765:1:1:1:1	0.462576(0.509138:0.43342:0.44517)	NA	NA	NA	NA
aphid_c35427	YN	0.135603	0.013995	0.103206	1.06e-06	555	122.073	432.927	NA	21	15	6	NA	NA	0.0407426	2.56942:2.56942:1:1:1:1	0.354955(0.410811:0.321622:0.332432)	NA	NA	NA	NA
aphid_c14046	YN	0.107822	0.0111168	0.103103	0.0112011	222	40.7118	181.288	NA	6	4	2	NA	NA	0.0288513	3.73525:3.73525:1:1:1:1	0.574324(0.472973:0.425676:0.824324)	NA	NA	NA	NA
aphid_c9555	YN	0.129782	0.0133696	0.103016	0.00705589	198	32.3194	165.681	NA	6	3.81196	2.18804	NA	NA	0.0323715	3.50727:3.50727:1:1:1:1	0.340909(0.439394:0.393939:0.189394)	NA	NA	NA	NA
aphid_c3761	YN	0.0910945	0.00938193	0.102991	2.52e-07	1035	176.899	858.101	NA	23	15	8	NA	NA	0.023348	1.83718:1.83718:1:1:1:1	0.382999(0.492837:0.441261:0.2149)	NA	NA	NA	NA
aphid_c32190	YN	0.0828089	0.00851916	0.102877	0.01069	288	51.8497	236.15	NA	6	4	2	NA	NA	0.0218938	2:2:1:1:1:1	0.341924(0.417526:0.391753:0.216495)	NA	NA	NA	NA
aphid_c1691	YN	0.109565	0.0112667	0.102831	1.11e-10	1098	293.015	804.985	NA	38	29	9	NA	NA	0.0374987	5.17535:5.17535:1:1:1:1	0.504098(0.502732:0.397541:0.612022)	NA	NA	NA	NA
aphid_c8142	YN	0.0921315	0.00946628	0.102747	9.77e-14	1791	408.157	1382.84	NA	48	35	13	NA	NA	0.0283051	4.97773:4.97773:1:1:1:1	0.323579(0.410535:0.319398:0.240803)	NA	NA	NA	NA
aphid_c19495	YN	0.04476	0.00459467	0.102651	0.00329512	576	139.319	436.681	NA	8	6	2	NA	NA	0.0143096	2.40652:2.40652:1:1:1:1	0.383503(0.482143:0.308673:0.359694)	NA	NA	NA	NA
aphid_c3384	YN	0.074671	0.00766244	0.102616	2.15e-06	870	213.257	656.743	NA	20	15	5	NA	NA	0.0240878	6.5924:6.5924:1:1:1:1	0.294785(0.387755:0.241497:0.255102)	NA	NA	NA	NA
aphid_c6147	YN	0.105863	0.0108601	0.102587	4.93e-07	888	144.185	743.815	NA	22	14	8	NA	NA	0.0262857	4.78618:4.78618:1:1:1:1	0.338945(0.459596:0.377104:0.180135)	NA	NA	NA	NA
aphid_c14302	YN	0.0608031	0.00623144	0.102486	0.00215102	444	121.436	322.564	NA	9	7	2	NA	NA	0.021157	4.14518:4.14518:1:1:1:1	0.478495(0.516129:0.367742:0.551613)	NA	NA	NA	NA
aphid_rep_c25562	YN	0.0743209	0.00761404	0.102448	0.000748376	495	98.9298	396.07	NA	10	7	3	NA	NA	0.020946	2:2:1:1:1:1	0.622807(0.74269:0.394737:0.730994)	NA	NA	NA	NA
aphid_c15595	YN	0.019779	0.00202622	0.102443	0.0414163	648	153.685	494.315	NA	4	3	1	NA	NA	0.00623661	2:2:1:1:1:1	0.424731(0.543779:0.35023:0.380184)	NA	NA	NA	NA
aphid_c29436	YN	0.0846823	0.00866944	0.102376	0.00138568	423	74.9284	348.072	NA	9	6	3	NA	NA	0.022134	0.915262:0.915262:1:1:1:1	0.37963(0.440972:0.392361:0.305556)	NA	NA	NA	NA
aphid_c4937	YN	0.138186	0.0141335	0.102278	2.13e-09	720	219.262	500.738	NA	34	27	7	NA	NA	0.0519115	9.42425:9.42425:1:1:1:1	0.514583(0.514583:0.410417:0.61875)	NA	NA	NA	NA
aphid_c8526	YN	0.0563378	0.00575873	0.102218	0.00142303	498	149.366	348.634	NA	10	8	2	NA	NA	0.020929	8.36039:8.36039:1:1:1:1	0.472056(0.511976:0.416168:0.488024)	NA	NA	NA	NA
aphid_c8484	YN	0.109677	0.0111661	0.101809	4.61e-08	765	222.503	542.497	NA	28	22	6	NA	NA	0.0398184	12.8698:12.8698:1:1:1:1	0.379085(0.401961:0.392157:0.343137)	NA	NA	NA	NA
aphid_c35918	YN	0.09346	0.00950493	0.101701	0.0203665	246	34.2467	211.753	NA	5	3	2	NA	NA	0.0211927	2:2:1:1:1:1	0.310976(0.47561:0.317073:0.140244)	NA	NA	NA	NA
aphid_c20169	YN	0.0874985	0.00887028	0.101376	0.00202292	312	85.1226	226.877	NA	9	7	2	NA	NA	0.0303223	2.11909:2.11909:1:1:1:1	0.422222(0.342857:0.442857:0.480952)	NA	NA	NA	NA
aphid_c20769	YN	0.075778	0.00767388	0.101268	0.00203371	360	97.9937	262.006	NA	9	7	2	NA	NA	0.0262121	3.31947:3.31947:1:1:1:1	0.459722(0.4875:0.55:0.341667)	NA	NA	NA	NA
contig03383	YN	0.0699595	0.00708085	0.101214	0.00326831	375	91.1587	283.841	NA	8	6	2	NA	NA	0.022366	2.44157:2.44157:1:1:1:1	0.368(0.396:0.328:0.38)	NA	NA	NA	NA
aphid_c14094	YN	0.0647261	0.00654959	0.101189	0.000194998	744	130.477	613.523	NA	12	8	4	NA	NA	0.0167521	3.37736:3.37736:1:1:1:1	0.391129(0.532258:0.453629:0.1875)	NA	NA	NA	NA
aphid_c12318	YN	0.0847763	0.00856341	0.101012	0.000175427	480	127.407	352.593	NA	13	10	3	NA	NA	0.0287927	21.8345:21.8345:1:1:1:1	0.332298(0.406832:0.350932:0.23913)	NA	NA	NA	NA
contig03456	YN	0.110407	0.0111423	0.10092	0.00026973	360	88.7038	271.296	NA	12	9	3	NA	NA	0.035601	2.12794:2.12794:1:1:1:1	0.409722(0.470833:0.375:0.383333)	NA	NA	NA	NA
aphid_c2608	YN	0.0967361	0.00975023	0.100792	1.57e-09	1029	306.055	722.945	NA	34	27	7	NA	NA	0.0356224	6.43844:6.43844:1:1:1:1	0.469082(0.481159:0.371014:0.555072)	NA	NA	NA	NA
contig00013	YN	0.0888167	0.00895026	0.100772	9.47e-06	708	145.97	562.03	NA	17	12	5	NA	NA	0.0254165	1.21469:1.21469:1:1:1:1	0.410689(0.478903:0.329114:0.424051)	NA	NA	NA	NA
aphid_c15441	YN	0.0778954	0.00784285	0.100684	0.00513805	324	67.5796	256.42	NA	7	5	2	NA	NA	0.0224544	2.20599:2.20599:1:1:1:1	0.311927(0.279817:0.330275:0.325688)	NA	NA	NA	NA
aphid_c13658	YN	0.0666732	0.00670639	0.100586	0.00016127	609	159.4	449.6	NA	13	10	3	NA	NA	0.0224022	15.3825:15.3825:1:1:1:1	0.364532(0.529557:0.337438:0.226601)	NA	NA	NA	NA
aphid_c30614	YN	0.087259	0.00876778	0.10048	0.00314832	303	73.4967	229.503	NA	8	6	2	NA	NA	0.0278069	4.29009:4.29009:1:1:1:1	0.346405(0.465686:0.294118:0.279412)	NA	NA	NA	NA
aphid_c43797	YN	0.135322	0.0135763	0.100326	2.11e-06	495	123.258	371.742	NA	20	15	5	NA	NA	0.0438917	2.14334:2.14334:1:1:1:1	0.437751(0.466867:0.385542:0.460843)	NA	NA	NA	NA
aphid_c15004	YN	0.0810915	0.00813381	0.100304	0.000432984	477	106.13	370.87	NA	11	8	3	NA	NA	0.0243665	3.25609:3.25609:1:1:1:1	0.363542(0.4875:0.359375:0.24375)	NA	NA	NA	NA
aphid_c34652	YN	0.200571	0.020109	0.100259	0.00280366	180	28.4106	151.589	NA	8	5	3	NA	NA	0.0485925	2:2:1:1:1:1	0.325(0.491667:0.266667:0.216667)	NA	NA	NA	NA
aphid_c2244	YN	0.0809772	0.00811567	0.100222	4.04e-07	954	210.49	743.51	NA	22	16	6	NA	NA	0.0241918	3.01108:3.01108:1:1:1:1	0.411458(0.539063:0.407813:0.2875)	NA	NA	NA	NA
aphid_c3996	YN	0.0806923	0.00808647	0.100214	2.14e-05	657	159.527	497.473	NA	16	12	4	NA	NA	0.0257159	5.04038:5.04038:1:1:1:1	0.472097(0.604072:0.552036:0.260181)	NA	NA	NA	NA
aphid_c4416	YN	0.0964364	0.0096635	0.100206	2.12e-07	771	145.84	625.16	NA	19	13	6	NA	NA	0.0260772	5.24519:5.24519:1:1:1:1	0.348898(0.439689:0.381323:0.225681)	NA	NA	NA	NA
aphid_c16378	YN	0.0959253	0.00960989	0.100181	0.000275091	417	102.549	314.451	NA	12	9	3	NA	NA	0.0308366	4.49423:4.49423:1:1:1:1	0.313095(0.364286:0.3:0.275)	NA	NA	NA	NA
aphid_s40653	YN	0.047603	0.00476796	0.100161	0.0010872	276	65.5112	210.489	NA	4	3	1	NA	NA	0.0149353	2:2:1:1:1:1	0.411348(0.494681:0.468085:0.271277)	NA	NA	NA	NA
contig01302	YN	0.146659	0.0146704	0.100031	1.27e-08	705	153.737	551.263	NA	28	20	8	NA	NA	0.0434525	3.19992:3.19992:1:1:1:1	0.37234(0.478723:0.36383:0.274468)	NA	NA	NA	NA
aphid_c7140	YN	0.107419	0.010733	0.0999169	1.69e-07	684	214.525	469.475	NA	26	21	5	NA	NA	0.041057	6.00827:6.00827:1:1:1:1	0.464912(0.39693:0.403509:0.594298)	NA	NA	NA	NA
aphid_c32371	YN	0.104929	0.0104727	0.099808	0.00331611	255	62.6912	192.309	NA	8	6	2	NA	NA	0.0336945	11.0438:11.0438:1:1:1:1	0.636704(0.623596:0.522472:0.764045)	NA	NA	NA	NA
aphid_c13600	YN	0.0691295	0.00689872	0.0997941	9.73e-05	606	168.817	437.183	NA	14	11	3	NA	NA	0.0242347	3.56681:3.56681:1:1:1:1	0.377888(0.403465:0.257426:0.472772)	NA	NA	NA	NA
aphid_c1976	YN	0.0728975	0.00727467	0.0997932	7.82e-09	1395	289.851	1105.15	NA	28	20	8	NA	NA	0.0209097	1.71207:1.71207:1:1:1:1	0.402422(0.474359:0.426282:0.306624)	NA	NA	NA	NA
aphid_c4645	YN	0.0587488	0.00586201	0.0997809	1.97e-05	675	160.825	514.175	NA	12	9	3	NA	NA	0.0184628	8.58501:8.58501:1:1:1:1	0.355457(0.462389:0.345133:0.25885)	NA	NA	NA	NA
aphid_c12792	YN	0.152583	0.0152241	0.099776	4.67e-08	606	140.677	465.323	NA	26	19	7	NA	NA	0.0471107	8.7037:8.7037:1:1:1:1	0.336634(0.383663:0.366337:0.259901)	NA	NA	NA	NA
aphid_rep_c21663	YN	0.124338	0.0124034	0.0997558	5.3e-07	567	160.256	406.744	NA	23	18	5	NA	NA	0.0440403	3.28451:3.28451:1:1:1:1	0.414063(0.489583:0.411458:0.341146)	NA	NA	NA	NA
aphid_c9788	YN	0.143077	0.0142047	0.0992802	9.4e-12	903	259.569	643.431	NA	42	32.9483	9.05167	NA	NA	0.0512492	3.41677:3.41677:1:1:1:1	0.508772(0.53125:0.511513:0.483553)	NA	NA	NA	NA
aphid_c1788	YN	0.0669625	0.00664317	0.0992074	2.7e-09	1437	378.305	1058.69	NA	31	24	7	NA	NA	0.0225229	3.9164:3.9164:1:1:1:1	0.408333(0.484375:0.394792:0.345833)	NA	NA	NA	NA
aphid_c14080	YN	0.193177	0.0191612	0.0991899	1.01e-05	429	58.7185	370.281	NA	17	10	7	NA	NA	0.0429793	1.3208:1.3208:1:1:1:1	0.257991(0.363014:0.232877:0.178082)	NA	NA	NA	NA
aphid_c20093	YN	0.126668	0.0125589	0.099148	3.16e-06	459	137.281	321.719	NA	20	16	4	NA	NA	0.0466875	3.87915:3.87915:1:1:1:1	0.558442(0.529221:0.600649:0.545455)	NA	NA	NA	NA
contig02881	YN	0.0995961	0.00984963	0.0988957	0.000241224	405	98.1554	306.845	NA	12	9	3	NA	NA	0.0316005	4.66149:4.66149:1:1:1:1	0.384804(0.433824:0.411765:0.308824)	NA	NA	NA	NA
aphid_c12877	YN	0.105464	0.0104288	0.098885	1.96e-05	510	123.704	386.296	NA	16	12	4	NA	NA	0.0334802	1.40062:1.40062:1:1:1:1	0.481373(0.476471:0.444118:0.523529)	NA	NA	NA	NA
aphid_c25955	YN	0.176677	0.0174687	0.0988736	2.07e-08	690	110.561	579.439	NA	27	17	10	NA	NA	0.0429792	3.17833:3.17833:1:1:1:1	0.331178(0.418103:0.368534:0.206897)	NA	NA	NA	NA
aphid_c970	YN	0.0589233	0.00582478	0.0988536	0.000366022	660	142.664	517.336	NA	11	8	3	NA	NA	0.0173024	4.07007:4.07007:1:1:1:1	0.309955(0.337104:0.348416:0.244344)	NA	NA	NA	NA
aphid_c40655	YN	0.228468	0.0225486	0.0986951	0.00201136	207	26.2709	180.729	NA	9	5	4	NA	NA	0.0486823	2.88707:2.88707:1:1:1:1	0.264286(0.385714:0.25:0.157143)	NA	NA	NA	NA
aphid_c12195	YN	0.11076	0.0109261	0.0986465	4.32e-07	639	177.75	461.25	NA	23	18	5	NA	NA	0.0386967	5.55088:5.55088:1:1:1:1	0.516355(0.528037:0.352804:0.668224)	NA	NA	NA	NA
aphid_c11901	YN	0.0888443	0.0087603	0.0986028	0.000100818	570	110.144	459.856	NA	13	9	4	NA	NA	0.0242353	13.2791:13.2791:1:1:1:1	0.346491(0.431579:0.381579:0.226316)	NA	NA	NA	NA
aphid_c8057	YN	0.106677	0.0105141	0.0985598	7.87e-07	819	131.607	687.393	NA	20	12.8275	7.17254	NA	NA	0.0259668	3.78787:3.78787:1:1:1:1	0.367491(0.530035:0.40636:0.166078)	NA	NA	NA	NA
aphid_c8970	YN	0.0650844	0.00641396	0.0985483	0.000139373	633	163.003	469.997	NA	13	10	3	NA	NA	0.0215221	9.26493:9.26493:1:1:1:1	0.372274(0.406542:0.413551:0.296729)	NA	NA	NA	NA
aphid_c6266	YN	0.120995	0.0119234	0.0985449	2.98e-06	552	128.48	423.52	NA	19	14	5	NA	NA	0.03731	21.9169:21.9169:1:1:1:1	0.632616(0.61828:0.524194:0.755376)	NA	NA	NA	NA
aphid_rep_c23426	YN	0.110543	0.0108817	0.0984383	8.15e-06	582	119.127	462.873	NA	17	12	5	NA	NA	0.0312809	4.06961:4.06961:1:1:1:1	0.381443(0.525773:0.396907:0.221649)	NA	NA	NA	NA
aphid_c9721	YN	0.132633	0.0130539	0.0984215	7.7e-07	591	126.791	464.209	NA	21	15	6	NA	NA	0.038708	6.16153:6.16153:1:1:1:1	0.289782(0.39196:0.296482:0.180905)	NA	NA	NA	NA
aphid_c2493	YN	0.0709492	0.00697874	0.0983625	8.76e-07	960	239.369	720.631	NA	21	16	5	NA	NA	0.0229293	7.27027:7.27027:1:1:1:1	0.561979(0.529687:0.45625:0.7)	NA	NA	NA	NA
contig01068	YN	0.188162	0.0184956	0.0982957	1.49e-07	489	105.806	383.194	NA	24	17	7	NA	NA	0.0552068	1.23417:1.23417:1:1:1:1	0.502045(0.484663:0.377301:0.644172)	NA	NA	NA	NA
aphid_c12435	YN	0.131241	0.0129001	0.0982931	1.3e-05	423	110.25	312.75	NA	17	13	4	NA	NA	0.0437441	2.15181:2.15181:1:1:1:1	0.37963(0.347222:0.357639:0.434028)	NA	NA	NA	NA
aphid_c7016	YN	0.130872	0.0128248	0.0979949	1.72e-07	687	135.686	551.314	NA	23	16	7	NA	NA	0.0361396	5.33805:5.33805:1:1:1:1	0.35444(0.421397:0.427948:0.213974)	NA	NA	NA	NA
aphid_c10632	YN	0.0381757	0.00373853	0.0979295	0.00166133	726	189.639	536.361	NA	9	7	2	NA	NA	0.0127339	8.2597:8.2597:1:1:1:1	0.418733(0.518595:0.460744:0.27686)	NA	NA	NA	NA
aphid_c3515	YN	0.151682	0.0148414	0.0978451	2.13e-07	597	120.281	476.719	NA	23	16	7	NA	NA	0.0424115	3.8136:3.8136:1:1:1:1	0.384422(0.550251:0.346734:0.256281)	NA	NA	NA	NA
aphid_rep_c43935	YN	0.0599397	0.00585929	0.097753	0.00167466	465	122.327	342.673	NA	9	7	2	NA	NA	0.0200861	3.79186:3.79186:1:1:1:1	0.570064(0.633758:0.404459:0.671975)	NA	NA	NA	NA
aphid_c19550	YN	0.11148	0.0108962	0.0977418	2.08e-06	684	128.553	555.447	NA	19	13	6	NA	NA	0.0298003	14.6455:14.6455:1:1:1:1	0.383838(0.528139:0.430736:0.192641)	NA	NA	NA	NA
aphid_c1893	YN	0.158277	0.0154321	0.0975006	6.51e-07	501	107.02	393.98	NA	21	15	6	NA	NA	0.0459455	2.87298:2.87298:1:1:1:1	0.627219(0.639053:0.482249:0.760355)	NA	NA	NA	NA
aphid_c3203	YN	0.0593652	0.00578769	0.097493	0.00457049	435	88.0295	346.971	NA	7	5	2	NA	NA	0.01663	1.6042:1.6042:1:1:1:1	0.409195(0.548276:0.396552:0.282759)	NA	NA	NA	NA
aphid_c6905	YN	0.0986046	0.0096031	0.0973899	1.22e-07	828	198.65	629.35	NA	24	18	6	NA	NA	0.0309559	4.8821:4.8821:1:1:1:1	0.380265(0.458484:0.380866:0.301444)	NA	NA	NA	NA
aphid_c8505	YN	0.0541881	0.00527725	0.0973876	7.79e-05	783	212.519	570.481	NA	14	11	3	NA	NA	0.0185525	4.37356:4.37356:1:1:1:1	0.379135(0.389313:0.330153:0.417939)	NA	NA	NA	NA
aphid_c15143	YN	0.0516261	0.00502427	0.0973203	8.49e-05	561	161.549	399.451	NA	10	8	2	NA	NA	0.018444	13.8951:13.8951:1:1:1:1	0.33779(0.355615:0.347594:0.31016)	NA	NA	NA	NA
aphid_c10055	YN	0.0590824	0.00574824	0.0972919	0.00110469	492	142.683	349.317	NA	10	8	2	NA	NA	0.0212155	4.02717:4.02717:1:1:1:1	0.443089(0.484756:0.45122:0.393293)	NA	NA	NA	NA
aphid_c12912	YN	0.0949306	0.00922942	0.0972228	3.66e-09	1026	262.083	763.917	NA	30	23	7	NA	NA	0.0311211	4.63969:4.63969:1:1:1:1	0.356171(0.370262:0.373178:0.325073)	NA	NA	NA	NA
contig01257	YN	0.0985938	0.00957349	0.0971003	0.00032739	402	86.5912	315.409	NA	11	8	3	NA	NA	0.0287485	0.904627:0.904627:1:1:1:1	0.441176(0.525735:0.334559:0.463235)	NA	NA	NA	NA
aphid_c17594	YN	0.0506308	0.00491621	0.0970992	0.0016008	552	143.848	408.152	NA	9	7	2	NA	NA	0.0168291	4.68657:4.68657:1:1:1:1	0.399323(0.489848:0.373096:0.335025)	NA	NA	NA	NA
contig00803	YN	0.0988191	0.00958644	0.09701	4.07e-08	849	218.587	630.413	NA	26	20	6	NA	NA	0.0325607	7.07204:7.07204:1:1:1:1	0.420188(0.494718:0.464789:0.301056)	NA	NA	NA	NA
aphid_c13130	YN	0.155029	0.0150363	0.09699	9.99e-07	459	108.905	350.095	NA	20	14.7935	5.20652	NA	NA	0.0482517	3.6016:3.6016:1:1:1:1	0.365801(0.422078:0.347403:0.327922)	NA	NA	NA	NA
aphid_c15908	YN	0.142273	0.0137919	0.0969397	1.72e-06	489	99.1175	389.882	NA	18	12.6737	5.32627	NA	NA	0.0398344	3.88402:3.88402:1:1:1:1	0.315476(0.428571:0.276786:0.241071)	NA	NA	NA	NA
aphid_c3802	YN	0.160652	0.0155062	0.0965205	4.66e-08	642	120.498	521.502	NA	25	17	8	NA	NA	0.0427489	5.4776:5.4776:1:1:1:1	0.62963(0.62037:0.462963:0.805556)	NA	NA	NA	NA
aphid_c17053	YN	0.0886904	0.00852657	0.0961386	8.43e-05	582	110.064	471.936	NA	13	9	4	NA	NA	0.0236866	6.4735:6.4735:1:1:1:1	0.328179(0.430412:0.345361:0.208763)	NA	NA	NA	NA
contig02634	YN	0.142282	0.0136716	0.0960883	5.92e-07	504	134.644	369.356	NA	22	17	5	NA	NA	0.0480299	5.86438:5.86438:1:1:1:1	0.490138(0.45858:0.349112:0.662722)	NA	NA	NA	NA
aphid_c25018	YN	0.171662	0.0164893	0.0960565	0.00280521	162	39.3184	122.682	NA	8	6	2	NA	NA	0.0541507	2.57984:2.57984:1:1:1:1	0.45679(0.435185:0.277778:0.657407)	NA	NA	NA	NA
aphid_rep_c22026	YN	0.121471	0.0116645	0.0960272	1.2e-11	1116	251.872	864.128	NA	38	28	10	NA	NA	0.036447	1.55496:1.55496:1:1:1:1	0.440412(0.505376:0.532258:0.283602)	NA	NA	NA	NA
aphid_c26554	YN	0.0735511	0.00705925	0.0959775	0.000192908	558	130.698	427.302	NA	12	9	3	NA	NA	0.0226334	9.67113:9.67113:1:1:1:1	0.345811(0.414439:0.368984:0.254011)	NA	NA	NA	NA
aphid_rep_c22324	YN	0.17443	0.0167334	0.0959318	1.14e-07	480	117.224	362.776	NA	24	18	6	NA	NA	0.0552454	2.84995:2.84995:1:1:1:1	0.332292(0.35625:0.315625:0.325)	NA	NA	NA	NA
aphid_c10123	YN	0.111679	0.01071	0.0959004	4.64e-08	837	178.371	658.629	NA	25	18	7	NA	NA	0.0322272	5.46506:5.46506:1:1:1:1	0.313023(0.369176:0.340502:0.229391)	NA	NA	NA	NA
aphid_c15267	YN	0.111939	0.0107343	0.0958934	1.49e-05	492	116.66	375.34	NA	16	12	4	NA	NA	0.0347315	0.974657:0.974657:1:1:1:1	0.521212(0.49697:0.454545:0.612121)	NA	NA	NA	NA
aphid_c17906	YN	0.111269	0.0106627	0.0958278	4.83e-05	477	99.1275	377.873	NA	14	10	4	NA	NA	0.0315701	2.00351:2.00351:1:1:1:1	0.332298(0.478261:0.273292:0.245342)	NA	NA	NA	NA
aphid_rep_c29663	YN	0.155944	0.0149238	0.0957001	0.00324586	180	44.593	135.407	NA	8	6	2	NA	NA	0.0498599	3.25197:3.25197:1:1:1:1	0.447222(0.666667:0.366667:0.308333)	NA	NA	NA	NA
aphid_c12011	YN	0.0503372	0.0048166	0.0956868	4.35e-05	873	248.148	624.852	NA	15	12	3	NA	NA	0.0177557	2.0835:2.0835:1:1:1:1	0.488545(0.498282:0.457045:0.510309)	NA	NA	NA	NA
[truncated: 1,521 more rows]

## Sheet: Sheet1
Sequence	Method	Ka	Ks	Ka/Ks	P-Value(Fisher)	Length	S-Sites	N-Sites	Fold-Sites(0:2:4)	Substitutions	S-Substitutions	N-Substitutions	Fold-S-Substitutions(0:2:4)	Fold-N-Substitutions(0:2:4)	Divergence-Time	Substitution-Rate-Ratio(rTC:rAG:rTA:rCG:rTG:rCA/rCA)	GC(1:2:3)	ML-Score	AICc	Akaike-Weight	Model
contig02998	YN	NA	NA	NA	NA	153	32.2118	120.788	NA	0	NA	NA	NA	NA	NA	2:2:1:1:1:1	0.330128(0.423077:0.269231:0.298077)	NA	NA	NA	NA
aphid_rep_c43991	YN	NA	NA	NA	NA	327	92.6324	234.368	NA	0	NA	NA	NA	NA	NA	2:2:1:1:1:1	0.541284(0.559633:0.504587:0.559633)	NA	NA	NA	NA
aphid_c7472	YN	NA	NA	NA	NA	147	36.9748	110.025	NA	0	NA	NA	NA	NA	NA	2:2:1:1:1:1	0.46732(0.343137:0.607843:0.45098)	NA	NA	NA	NA
aphid_c38039	YN	NA	NA	NA	NA	192	48.8445	143.155	NA	0	NA	NA	NA	NA	NA	2:2:1:1:1:1	0.379902(0.448529:0.301471:0.389706)	NA	NA	NA	NA
aphid_c37608	YN	NA	NA	NA	NA	177	42.688	134.312	NA	0	NA	NA	NA	NA	NA	2:2:1:1:1:1	0.297814(0.327869:0.270492:0.295082)	NA	NA	NA	NA
aphid_c35503	YN	NA	NA	NA	NA	156	35.2714	120.729	NA	0	NA	NA	NA	NA	NA	2:2:1:1:1:1	0.333333(0.344262:0.245902:0.409836)	NA	NA	NA	NA
aphid_c34630	YN	NA	NA	NA	NA	147	33.4368	113.563	NA	0	NA	NA	NA	NA	NA	2:2:1:1:1:1	0.283019(0.396226:0.226415:0.226415)	NA	NA	NA	NA
aphid_c34520	YN	NA	NA	NA	NA	183	46.951	136.049	NA	0	NA	NA	NA	NA	NA	2:2:1:1:1:1	0.526455(0.52381:0.507937:0.547619)	NA	NA	NA	NA
aphid_c34161	YN	NA	NA	NA	NA	189	41.211	147.789	NA	0	NA	NA	NA	NA	NA	2:2:1:1:1:1	0.292308(0.384615:0.261538:0.230769)	NA	NA	NA	NA
aphid_c335	YN	NA	NA	NA	NA	219	80.9629	138.037	NA	0	NA	NA	NA	NA	NA	2:2:1:1:1:1	0.401826(0.356164:0.328767:0.520548)	NA	NA	NA	NA
aphid_c27094	YN	NA	NA	NA	NA	252	32.8336	219.166	NA	0	NA	NA	NA	NA	NA	2:2:1:1:1:1	0.337302(0.464286:0.369048:0.178571)	NA	NA	NA	NA
aphid_c20569	YN	NA	NA	NA	NA	150	30.5142	119.486	NA	0	NA	NA	NA	NA	NA	2:2:1:1:1:1	0.345679(0.37037:0.37037:0.296296)	NA	NA	NA	NA
aphid_c12879	YN	NA	NA	NA	NA	300	72.9496	227.05	NA	0	NA	NA	NA	NA	NA	2:2:1:1:1:1	0.452614(0.553922:0.323529:0.480392)	NA	NA	NA	NA
aphid_c28309	YN	NA	NA	NA	NA	492	131.388	360.612	NA	0	NA	NA	NA	NA	NA	2:2:1:1:1:1	0.465863(0.536145:0.439759:0.421687)	NA	NA	NA	NA
aphid_c29130	YN	NA	NA	NA	NA	432	62.9006	369.099	NA	0	NA	NA	NA	NA	NA	2:2:1:1:1:1	0.301149(0.393103:0.337931:0.172414)	NA	NA	NA	NA
aphid_rep_c26364	YN	0.0828754	NA	NA	NA	198	81.0025	116.998	NA	9	NA	9	NA	NA	0.0489708	17.0803:17.0803:1:1:1:1	0.644608(0.448529:0.838235:0.647059)	NA	NA	NA	NA
aphid_rep_c26744	YN	0.0757704	NA	NA	NA	201	75.2177	125.782	NA	9	NA	9	NA	NA	0.0474158	3.93741:3.93741:1:1:1:1	0.546948(0.661972:0.65493:0.323944)	NA	NA	NA	NA
aphid_rep_c22629	YN	0.0704453	NA	NA	NA	681	216.367	464.633	NA	31	NA	31	NA	NA	0.0480635	4.8561:4.8561:1:1:1:1	0.493169(0.407787:0.715164:0.356557)	NA	NA	NA	NA
aphid_c15569	YN	0.0658013	NA	NA	NA	261	69.3287	191.671	NA	12	NA	12	NA	NA	0.0483227	3.21986:3.21986:1:1:1:1	0.568421(0.457895:0.647368:0.6)	NA	NA	NA	NA
aphid_c41483	YN	0.0632832	NA	NA	NA	210	44.344	165.656	NA	10	NA	10	NA	NA	0.0499202	2.43972:2.43972:1:1:1:1	0.335249(0.264368:0.316092:0.425287)	NA	NA	NA	NA
aphid_c14218	YN	0.0632176	NA	NA	NA	228	62.315	165.685	NA	10	NA	10	NA	NA	0.0459395	3.87794:3.87794:1:1:1:1	0.329317(0.186747:0.307229:0.493976)	NA	NA	NA	NA
contig01781	YN	0.0610526	NA	NA	NA	405	147.171	257.829	NA	15	NA	15	NA	NA	0.038867	7.05703:7.05703:1:1:1:1	0.577295(0.67029:0.597826:0.463768)	NA	NA	NA	NA
aphid_c14164	YN	0.0607365	NA	NA	NA	213	74.0056	138.994	NA	8	NA	8	NA	NA	0.0396339	12.8301:12.8301:1:1:1:1	0.516667(0.425:0.61875:0.50625)	NA	NA	NA	NA
aphid_rep_c24473	YN	0.0603635	NA	NA	NA	294	102.96	191.04	NA	11	NA	11	NA	NA	0.039224	6.00341:6.00341:1:1:1:1	0.573529(0.671569:0.602941:0.446078)	NA	NA	NA	NA
aphid_c3656	YN	0.0592753	NA	NA	NA	381	117.548	263.452	NA	15	NA	15	NA	NA	0.0409874	2.11493:2.11493:1:1:1:1	0.543532(0.526119:0.656716:0.447761)	NA	NA	NA	NA
aphid_c25657	YN	0.0587226	NA	NA	NA	267	88.7827	178.217	NA	10	NA	10	NA	NA	0.0391962	7.4738:7.4738:1:1:1:1	0.348797(0.190722:0.458763:0.396907)	NA	NA	NA	NA
aphid_c30690	YN	0.0582108	NA	NA	NA	351	117.809	233.191	NA	13	NA	13	NA	NA	0.0386731	3.39459:3.39459:1:1:1:1	0.594262(0.848361:0.422131:0.512295)	NA	NA	NA	NA
contig01272	YN	0.05675	NA	NA	NA	243	77.5395	165.46	NA	9	NA	9	NA	NA	0.0386415	2.03462:2.03462:1:1:1:1	0.508032(0.578313:0.536145:0.409639)	NA	NA	NA	NA
aphid_c37441	YN	0.0566035	NA	NA	NA	207	77.1014	129.899	NA	7	NA	7	NA	NA	0.0355203	16.2582:16.2582:1:1:1:1	0.296053(0.269737:0.236842:0.381579)	NA	NA	NA	NA
aphid_c5661	YN	0.0558767	NA	NA	NA	336	74.3656	261.634	NA	14	NA	14	NA	NA	0.0435097	5.14301:5.14301:1:1:1:1	0.31621(0.191781:0.527397:0.229452)	NA	NA	NA	NA
aphid_c16662	YN	0.0554474	NA	NA	NA	153	58.5109	94.4891	NA	5	NA	5	NA	NA	0.034243	5.38855:5.38855:1:1:1:1	0.600629(0.698113:0.59434:0.509434)	NA	NA	NA	NA
aphid_c33137	YN	0.0551591	NA	NA	NA	291	102.262	188.738	NA	10	NA	10	NA	NA	0.0357753	4.24189:4.24189:1:1:1:1	0.592409(0.737624:0.574257:0.465347)	NA	NA	NA	NA
aphid_c2108	YN	0.0551353	NA	NA	NA	366	63.0282	302.972	NA	16	NA	16	NA	NA	0.0456405	4.97562:4.97562:1:1:1:1	0.476378(0.149606:0.5:0.779528)	NA	NA	NA	NA
aphid_c19799	YN	0.0540363	NA	NA	NA	285	73.7869	211.213	NA	11	NA	11	NA	NA	0.0400462	2.05131:2.05131:1:1:1:1	0.513201(0.59901:0.589109:0.351485)	NA	NA	NA	NA
aphid_c4475	YN	0.0533909	NA	NA	NA	369	96.6629	272.337	NA	14	NA	14	NA	NA	0.0394047	2.78656:2.78656:1:1:1:1	0.294686(0.206522:0.315217:0.362319)	NA	NA	NA	NA
aphid_c11836	YN	0.050793	NA	NA	NA	204	60.5558	143.444	NA	7	NA	7	NA	NA	0.0357155	5.29093:5.29093:1:1:1:1	0.398268(0.318182:0.409091:0.467532)	NA	NA	NA	NA
aphid_rep_c24473	YN	0.0506212	NA	NA	NA	288	102.729	185.271	NA	9	NA	9	NA	NA	0.0325647	7.90201:7.90201:1:1:1:1	0.575(0.67:0.61:0.445)	NA	NA	NA	NA
aphid_c14135	YN	0.0479674	NA	NA	NA	396	159.045	236.955	NA	11	NA	11	NA	NA	0.0287023	1.8621:1.8621:1:1:1:1	0.654676(0.794964:0.625899:0.543165)	NA	NA	NA	NA
aphid_c33621	YN	0.047691	NA	NA	NA	273	98.7004	174.3	NA	8	NA	8	NA	NA	0.0304488	5.23533:5.23533:1:1:1:1	0.597222(0.666667:0.630208:0.494792)	NA	NA	NA	NA
aphid_c1598	YN	0.0476406	NA	NA	NA	555	185.214	369.786	NA	17	NA	17	NA	NA	0.031742	4.97109:4.97109:1:1:1:1	0.383495(0.17233:0.504854:0.473301)	NA	NA	NA	NA
contig00682	YN	0.0476224	NA	NA	0.0463464	201	70.7763	130.224	NA	6	3.41e-05	5.99997	NA	NA	0.0308537	1.94397:1.94397:1:1:1:1	0.683575(0.833333:0.695652:0.521739)	NA	NA	NA	NA
contig00682	YN	0.0476224	NA	NA	0.0463464	201	70.7763	130.224	NA	6	3.41e-05	5.99997	NA	NA	0.0308537	1.94397:1.94397:1:1:1:1	0.683575(0.833333:0.695652:0.521739)	NA	NA	NA	NA
aphid_c9176	YN	0.0465289	NA	NA	NA	195	60.7676	134.232	NA	6	NA	6	NA	NA	0.0320292	8.42868:8.42868:1:1:1:1	0.39372(0.282609:0.492754:0.405797)	NA	NA	NA	NA
aphid_rep_c31471	YN	0.0456319	NA	NA	NA	327	122.21	204.79	NA	9	NA	9	NA	NA	0.0285778	6.50036:6.50036:1:1:1:1	0.608631(0.700893:0.678571:0.446429)	NA	NA	NA	NA
aphid_rep_c24284	YN	0.0453622	NA	NA	NA	246	64.1843	181.816	NA	8	NA	8	NA	NA	0.0335267	1.61592:1.61592:1:1:1:1	0.399267(0.43956:0.236264:0.521978)	NA	NA	NA	NA
aphid_rep_c40568	YN	0.0439463	NA	NA	NA	165	47.8588	117.141	NA	5	NA	5	NA	NA	0.0311995	2:2:1:1:1:1	0.54023(0.715517:0.5:0.405172)	NA	NA	NA	NA
aphid_c11294	YN	0.0438573	NA	NA	NA	315	54.8196	260.18	NA	11	NA	11	NA	NA	0.0362248	5.35766:5.35766:1:1:1:1	0.403581(0.132231:0.400826:0.677686)	NA	NA	NA	NA
aphid_rep_c23763	YN	0.0437144	NA	NA	NA	462	129.897	332.103	NA	14	NA	14	NA	NA	0.0314236	8.81247:8.81247:1:1:1:1	0.421512(0.395349:0.531977:0.337209)	NA	NA	NA	NA
aphid_c10492	YN	0.0435589	NA	NA	NA	546	142.785	403.215	NA	17	NA	17	NA	NA	0.0321678	3.13634:3.13634:1:1:1:1	0.412202(0.243304:0.493304:0.5)	NA	NA	NA	NA
aphid_c12384	YN	0.0426419	NA	NA	NA	273	78.175	194.825	NA	8	NA	8	NA	NA	0.0304311	2:2:1:1:1:1	0.531667(0.5:0.52:0.575)	NA	NA	NA	NA
aphid_c14958	YN	0.0416837	NA	NA	NA	261	87.9563	173.044	NA	7	NA	7	NA	NA	0.0276364	4.47297:4.47297:1:1:1:1	0.323333(0.335:0.25:0.385)	NA	NA	NA	NA
aphid_c5646	YN	0.0405924	NA	NA	NA	159	32.2519	126.748	NA	5	NA	5	NA	NA	0.0323586	1.26026:1.26026:1:1:1:1	0.298851(0.275862:0.284483:0.336207)	NA	NA	NA	NA
aphid_c20869	YN	0.0404389	NA	NA	NA	150	47.8124	102.188	NA	4	NA	4	NA	NA	0.027549	6.52764:6.52764:1:1:1:1	0.409357(0.517544:0.324561:0.385965)	NA	NA	NA	NA
aphid_c18685	YN	0.040228	NA	NA	NA	279	74.1943	204.806	NA	8	NA	8	NA	NA	0.0295302	2:2:1:1:1:1	0.472727(0.263636:0.622727:0.531818)	NA	NA	NA	NA
contig00682	YN	0.0399804	NA	NA	0.08722	189	60.3007	128.699	NA	5	5.74e-05	4.99994	NA	NA	0.0272249	0.967474:0.967474:1:1:1:1	0.676923(0.830769:0.692308:0.507692)	NA	NA	NA	NA
aphid_c13953	YN	0.0397563	NA	NA	NA	354	94.6521	259.348	NA	10	NA	10	NA	NA	0.0291263	4.08551:4.08551:1:1:1:1	0.390931(0.279412:0.477941:0.415441)	NA	NA	NA	NA
contig02375	YN	0.03966	NA	NA	NA	237	55.7922	181.208	NA	7	NA	7	NA	NA	0.0303237	2:2:1:1:1:1	0.446429(0.309524:0.517857:0.511905)	NA	NA	NA	NA
aphid_c10293	YN	0.0394723	NA	NA	NA	501	162.913	338.087	NA	13	NA	13	NA	NA	0.0266369	2:2:1:1:1:1	0.353057(0.295858:0.426036:0.337278)	NA	NA	NA	NA
aphid_c6078	YN	0.0392697	NA	NA	NA	147	42.3559	104.644	NA	4	NA	4	NA	NA	0.0279547	4.115:4.115:1:1:1:1	0.548077(0.509615:0.509615:0.625)	NA	NA	NA	NA
contig02559	YN	0.0385442	NA	NA	NA	375	107.749	267.251	NA	10	NA	10	NA	NA	0.0274693	3.73303:3.73303:1:1:1:1	0.554321(0.585185:0.492593:0.585185)	NA	NA	NA	NA
aphid_c5314	YN	0.0376866	NA	NA	NA	231	67.5397	163.46	NA	6	NA	6	NA	NA	0.0266678	1.19761:1.19761:1:1:1:1	0.527083(0.7:0.49375:0.3875)	NA	NA	NA	NA
aphid_c20175	YN	0.0372426	NA	NA	NA	594	178.511	415.489	NA	15	NA	15	NA	NA	0.0260503	10.57:10.57:1:1:1:1	0.450739(0.504926:0.226601:0.62069)	NA	NA	NA	NA
aphid_c2927	YN	0.0370735	NA	NA	NA	339	117.835	221.165	NA	8	NA	8	NA	NA	0.0241869	2:2:1:1:1:1	0.343391(0.241379:0.443966:0.344828)	NA	NA	NA	NA
aphid_c25724	YN	0.0370124	NA	NA	NA	273	78.2999	194.7	NA	7	NA	7	NA	NA	0.0263968	4.51361:4.51361:1:1:1:1	0.357143(0.32381:0.366667:0.380952)	NA	NA	NA	NA
aphid_c16814	YN	0.0364353	NA	NA	NA	543	177.467	365.533	NA	13	NA	13	NA	NA	0.0245273	2:2:1:1:1:1	0.516575(0.588398:0.552486:0.40884)	NA	NA	NA	NA
aphid_c15264	YN	0.0363025	NA	NA	NA	282	84.1246	197.875	NA	7	NA	7	NA	NA	0.025473	1.87058:1.87058:1:1:1:1	0.588435(0.668367:0.52551:0.571429)	NA	NA	NA	NA
aphid_c20231	YN	0.0362935	NA	NA	NA	306	108.424	197.576	NA	7	NA	7	NA	NA	0.0234338	2:2:1:1:1:1	0.347896(0.349515:0.315534:0.378641)	NA	NA	NA	NA
contig03059	YN	0.0358686	NA	NA	NA	231	59.5359	171.464	NA	6	NA	6	NA	NA	0.0266241	1.0386:1.0386:1:1:1:1	0.627706(0.772727:0.616883:0.493506)	NA	NA	NA	NA
aphid_c770	YN	0.0352194	NA	NA	NA	1701	567.453	1133.55	NA	39	NA	39	NA	NA	0.0234702	2:2:1:1:1:1	0.373533(0.274648:0.49912:0.346831)	NA	NA	NA	NA
aphid_rep_c32778	YN	0.0347823	NA	NA	NA	303	97.0457	205.954	NA	7	NA	7	NA	NA	0.0236422	2:2:1:1:1:1	0.408654(0.408654:0.442308:0.375)	NA	NA	NA	NA
aphid_s37232	YN	0.0347314	NA	NA	NA	333	96.6451	236.355	NA	8	NA	8	NA	NA	0.0246515	2.81695:2.81695:1:1:1:1	0.444444(0.5625:0.1875:0.583333)	NA	NA	NA	NA
aphid_c39688	YN	0.0345845	NA	NA	NA	225	47.3505	177.649	NA	6	NA	6	NA	NA	0.0273063	1.0646:1.0646:1:1:1:1	0.304598(0.333333:0.235632:0.344828)	NA	NA	NA	NA
aphid_c7230	YN	0.0339363	NA	NA	NA	171	19.4426	151.557	NA	5	NA	5	NA	NA	0.0300778	8.40749:8.40749:1:1:1:1	0.681287(0.657895:0.45614:0.929825)	NA	NA	NA	NA
aphid_c27515	YN	0.0333727	NA	NA	NA	312	96.7362	215.264	NA	7	NA	7	NA	NA	0.0230254	4.57702:4.57702:1:1:1:1	0.520649(0.588496:0.486726:0.486726)	NA	NA	NA	NA
aphid_c41610	YN	0.0332548	NA	NA	NA	531	131.052	399.948	NA	13	NA	13	NA	NA	0.0250475	2.11443:2.11443:1:1:1:1	0.360561(0.264851:0.435644:0.381188)	NA	NA	NA	NA
aphid_c3660	YN	0.0322027	NA	NA	NA	660	214.165	445.835	NA	14	NA	14	NA	NA	0.0217532	4.83598:4.83598:1:1:1:1	0.48834(0.341564:0.664609:0.458848)	NA	NA	NA	NA
aphid_rep_c38901	YN	0.0319579	NA	NA	NA	255	62.6001	192.4	NA	6	NA	6	NA	NA	0.0241125	3.25187:3.25187:1:1:1:1	0.348333(0.295:0.35:0.4)	NA	NA	NA	NA
aphid_c2312	YN	0.0317088	NA	NA	NA	1368	459.241	908.759	NA	28	NA	28	NA	NA	0.0210641	16.5284:16.5284:1:1:1:1	0.393145(0.36996:0.344758:0.464718)	NA	NA	NA	NA
aphid_c19571	YN	0.0316683	NA	NA	NA	273	78.8631	194.137	NA	6	NA	6	NA	NA	0.0225201	4.68314:4.68314:1:1:1:1	0.325472(0.292453:0.306604:0.377358)	NA	NA	NA	NA
aphid_c38463	YN	0.0309936	NA	NA	NA	132	33.192	98.808	NA	3	NA	3	NA	NA	0.0232001	2:2:1:1:1:1	0.278788(0.327273:0.245455:0.263636)	NA	NA	NA	NA
aphid_rep_c37785	YN	0.0300075	NA	NA	NA	279	74.8183	204.182	NA	6	NA	6	NA	NA	0.0219605	3.25421:3.25421:1:1:1:1	0.334936(0.269231:0.269231:0.466346)	NA	NA	NA	NA
aphid_c18055	YN	0.029981	NA	NA	NA	171	34.6989	136.301	NA	4	NA	4	NA	NA	0.0238973	1.88979:1.88979:1:1:1:1	0.388889(0.416667:0.35:0.4)	NA	NA	NA	NA
contig01077	YN	0.0299141	NA	NA	NA	255	84.4462	170.554	NA	5	NA	5	NA	NA	0.0200077	0.679026:0.679026:1:1:1:1	0.53405(0.596774:0.591398:0.413978)	NA	NA	NA	NA
aphid_c17865	YN	0.0293208	NA	NA	NA	243	69.1177	173.882	NA	5	NA	5	NA	NA	0.020981	2:2:1:1:1:1	0.390432(0.152778:0.703704:0.314815)	NA	NA	NA	NA
aphid_c8937	YN	0.0287707	NA	NA	NA	660	197.958	462.042	NA	13	NA	13	NA	NA	0.0201413	4.99781:4.99781:1:1:1:1	0.334688(0.180894:0.453252:0.369919)	NA	NA	NA	NA
aphid_rep_c22997	YN	0.0287391	NA	NA	NA	273	95.3486	177.651	NA	5	NA	5	NA	NA	0.0187016	2.11832:2.11832:1:1:1:1	0.553819(0.614583:0.5625:0.484375)	NA	NA	NA	NA
aphid_c18610	YN	0.0286976	NA	NA	NA	366	115.885	250.115	NA	7	NA	7	NA	NA	0.0196112	13.1556:13.1556:1:1:1:1	0.367168(0.349624:0.353383:0.398496)	NA	NA	NA	NA
aphid_c20031	YN	0.0284156	NA	NA	NA	291	75.8234	215.177	NA	6	NA	6	NA	NA	0.0210116	2:2:1:1:1:1	0.388889(0.364035:0.368421:0.434211)	NA	NA	NA	NA
aphid_c7894	YN	0.0273843	NA	NA	NA	150	38.4358	111.564	NA	3	NA	3	NA	NA	0.0203673	2:2:1:1:1:1	0.475309(0.611111:0.351852:0.462963)	NA	NA	NA	NA
aphid_c37567	YN	0.0273701	NA	NA	NA	195	46.1721	148.828	NA	4	NA	4	NA	NA	0.0208894	2:2:1:1:1:1	0.376812(0.275362:0.478261:0.376812)	NA	NA	NA	NA
aphid_rep_c54101	YN	0.0269994	NA	NA	NA	156	42.8746	113.125	NA	3	NA	3	NA	NA	0.019579	2:2:1:1:1:1	0.528736(0.482759:0.741379:0.362069)	NA	NA	NA	NA
aphid_c26194	YN	0.026488	NA	NA	NA	252	59.8822	192.118	NA	5	NA	5	NA	NA	0.0201937	2:2:1:1:1:1	0.362245(0.22449:0.510204:0.352041)	NA	NA	NA	NA
aphid_c11563	YN	0.0262474	NA	NA	NA	363	130.383	232.617	NA	6	NA	6	NA	NA	0.0168198	2:2:1:1:1:1	0.476368(0.552239:0.291045:0.585821)	NA	NA	NA	NA
aphid_c5890	YN	0.0260787	NA	NA	NA	1542	484.851	1057.15	NA	27	NA	27	NA	NA	0.0178788	8.38324:8.38324:1:1:1:1	0.330774(0.209898:0.418942:0.363481)	NA	NA	NA	NA
aphid_c30076	YN	0.0258963	NA	NA	NA	375	138.751	236.249	NA	6	NA	6	NA	NA	0.0163146	5.30873:5.30873:1:1:1:1	0.664179(0.61194:0.80597:0.574627)	NA	NA	NA	NA
contig03089	YN	0.024064	NA	NA	NA	450	111.571	338.429	NA	8	NA	8	NA	NA	0.0180977	2.27029:2.27029:1:1:1:1	0.454545(0.545455:0.521212:0.29697)	NA	NA	NA	NA
aphid_c8325	YN	0.0237317	NA	NA	NA	327	70.1526	256.847	NA	6	NA	6	NA	NA	0.0186405	2:2:1:1:1:1	0.335731(0.223022:0.5:0.284173)	NA	NA	NA	NA
aphid_c28269	YN	0.0233574	NA	NA	NA	276	58.584	217.416	NA	5	NA	5	NA	NA	0.0183995	2:2:1:1:1:1	0.42268(0.5:0.396907:0.371134)	NA	NA	NA	NA
aphid_rep_c22997	YN	0.0230453	NA	NA	NA	273	96.6278	176.372	NA	4	NA	4	NA	NA	0.0148885	2.11832:2.11832:1:1:1:1	0.555556(0.619792:0.5625:0.484375)	NA	NA	NA	NA
aphid_c16344	YN	0.0230448	NA	NA	NA	219	42.1489	176.851	NA	4	NA	4	NA	NA	0.0186096	2:2:1:1:1:1	0.277778(0.273333:0.253333:0.306667)	NA	NA	NA	NA
aphid_rep_c35147	YN	0.0228445	NA	NA	NA	177	43.6672	133.333	NA	3	NA	3	NA	NA	0.0172086	2:2:1:1:1:1	0.426471(0.323529:0.602941:0.352941)	NA	NA	NA	NA
contig02615	YN	0.0224548	NA	NA	NA	231	49.9991	181.001	NA	4	NA	4	NA	NA	0.0175945	2.11422:2.11422:1:1:1:1	0.339286(0.27381:0.363095:0.380952)	NA	NA	NA	NA
aphid_rep_c38891	YN	0.0217121	NA	NA	NA	249	62.0915	186.908	NA	4	NA	4	NA	NA	0.0162979	2:2:1:1:1:1	0.340824(0.292135:0.191011:0.539326)	NA	NA	NA	NA
aphid_c7506	YN	0.0214779	NA	NA	NA	594	214.327	379.673	NA	8	NA	8	NA	NA	0.0137282	12.8711:12.8711:1:1:1:1	0.354167(0.170259:0.49569:0.396552)	NA	NA	NA	NA
aphid_c5678	YN	0.0211383	NA	NA	NA	459	122.809	336.191	NA	7	NA	7	NA	NA	0.0154826	4.05434:4.05434:1:1:1:1	0.401685(0.216292:0.494382:0.494382)	NA	NA	NA	NA
aphid_c8494	YN	0.0210735	NA	NA	NA	615	230.018	384.982	NA	8	NA	8	NA	NA	0.0131917	2:2:1:1:1:1	0.38756(0.253589:0.483254:0.425837)	NA	NA	NA	NA
aphid_c17515	YN	0.0210609	NA	NA	NA	324	82.3926	241.607	NA	5	NA	5	NA	NA	0.0157052	2:2:1:1:1:1	0.459091(0.45:0.595455:0.331818)	NA	NA	NA	NA
aphid_c17402	YN	0.0202795	NA	NA	NA	273	72.9625	200.038	NA	4	NA	4	NA	NA	0.0148595	2.14681:2.14681:1:1:1:1	0.375421(0.333333:0.287879:0.505051)	NA	NA	NA	NA
aphid_c5533	YN	0.0199108	NA	NA	NA	714	255.957	458.043	NA	9	NA	9	NA	NA	0.0127731	2:2:1:1:1:1	0.54463(0.502092:0.751046:0.380753)	NA	NA	NA	NA
aphid_c38022	YN	0.0198745	NA	NA	0.179072	312	107.921	204.079	NA	4	3.12e-06	4	NA	NA	0.0129999	4.36102:4.36102:1:1:1:1	0.352941(0.327731:0.226891:0.504202)	NA	NA	NA	NA
aphid_c16411	YN	0.0198222	NA	NA	NA	156	53.7139	102.286	NA	2	NA	2	NA	NA	0.012997	2:2:1:1:1:1	0.466049(0.351852:0.601852:0.444444)	NA	NA	NA	NA
aphid_rep_c40276	YN	0.0196192	NA	NA	NA	186	31.0655	154.934	NA	3	NA	3	NA	NA	0.0163424	0.885984:0.885984:1:1:1:1	0.489418(0.507937:0.238095:0.722222)	NA	NA	NA	NA
contig00412	YN	0.0193839	NA	NA	NA	237	80.2235	156.777	NA	3	NA	3	NA	NA	0.0128225	2:2:1:1:1:1	0.635021(0.64557:0.626582:0.632911)	NA	NA	NA	NA
aphid_c30976	YN	0.0193666	NA	NA	NA	189	32.0857	156.914	NA	3	NA	3	NA	NA	0.0160788	2:2:1:1:1:1	0.325397(0.373016:0.428571:0.174603)	NA	NA	NA	NA
contig02047	YN	0.018662	NA	NA	NA	234	70.9779	163.022	NA	3	NA	3	NA	NA	0.0130014	3.93626:3.93626:1:1:1:1	0.512048(0.493976:0.608434:0.433735)	NA	NA	NA	NA
aphid_c7894	YN	0.0186167	NA	NA	NA	147	38.2307	108.769	NA	2	NA	2	NA	NA	0.013775	2:2:1:1:1:1	0.475309(0.611111:0.351852:0.462963)	NA	NA	NA	NA
aphid_c12623	YN	0.0182215	NA	NA	NA	822	266.505	555.495	NA	10	NA	10	NA	NA	0.0123138	2:2:1:1:1:1	0.37697(0.316364:0.461818:0.352727)	NA	NA	NA	NA
aphid_c17165	YN	0.0181853	NA	NA	NA	219	51.757	167.243	NA	3	NA	3	NA	NA	0.0138875	4.01128:4.01128:1:1:1:1	0.374429(0.438356:0.369863:0.315068)	NA	NA	NA	NA
aphid_c1132	YN	0.0172357	NA	NA	NA	249	72.6592	176.341	NA	3	NA	3	NA	NA	0.0122062	4.09636:4.09636:1:1:1:1	0.435185(0.311111:0.472222:0.522222)	NA	NA	NA	NA
aphid_c17334	YN	0.0164618	NA	NA	NA	354	108.336	245.664	NA	4	NA	4	NA	NA	0.0114239	2:2:1:1:1:1	0.574526(0.601626:0.54878:0.573171)	NA	NA	NA	NA
aphid_c18166	YN	0.0161137	NA	NA	NA	324	73.0874	250.913	NA	4	NA	4	NA	NA	0.0124788	2:2:1:1:1:1	0.379487(0.253846:0.492308:0.392308)	NA	NA	NA	NA
aphid_c34327	YN	0.0157043	NA	NA	NA	255	61.6837	193.316	NA	3	NA	3	NA	NA	0.0119054	4.32339:4.32339:1:1:1:1	0.318352(0.342697:0.320225:0.292135)	NA	NA	NA	NA
aphid_c36338	YN	0.0150517	NA	NA	NA	192	57.7869	134.213	NA	2	NA	2	NA	NA	0.0105215	2:2:1:1:1:1	0.669231(0.669231:0.661538:0.676923)	NA	NA	NA	NA
aphid_rep_c49794	YN	0.0149043	NA	NA	NA	180	44.4732	135.527	NA	2	NA	2	NA	NA	0.0112219	2:2:1:1:1:1	0.472222(0.522727:0.484848:0.409091)	NA	NA	NA	NA
contig01902	YN	0.0141116	NA	NA	NA	168	24.8243	143.176	NA	2	NA	2	NA	NA	0.0120264	1.95279:1.95279:1:1:1:1	0.28655(0.324561:0.359649:0.175439)	NA	NA	NA	NA
aphid_c35467	YN	0.0140773	NA	NA	NA	258	42.885	215.115	NA	3	NA	3	NA	NA	0.0117374	2:2:1:1:1:1	0.237864(0.150485:0.359223:0.203883)	NA	NA	NA	NA
aphid_rep_c33456	YN	0.0134746	NA	NA	NA	219	69.1719	149.828	NA	2	NA	2	NA	NA	0.00921862	2:2:1:1:1:1	0.493421(0.434211:0.506579:0.539474)	NA	NA	NA	NA
aphid_c6739	YN	0.0133323	NA	NA	NA	198	46.5681	151.432	NA	2	NA	2	NA	NA	0.0101967	1.98596:1.98596:1:1:1:1	0.367041(0.235955:0.348315:0.516854)	NA	NA	NA	NA
aphid_c11527	YN	0.0130572	NA	NA	NA	387	77.8953	309.105	NA	4	NA	4	NA	NA	0.0104291	0.948672:0.948672:1:1:1:1	0.489655(0.568966:0.341379:0.558621)	NA	NA	NA	NA
aphid_c14765	YN	0.0123413	NA	NA	NA	210	46.6061	163.394	NA	2	NA	2	NA	NA	0.00960238	2:2:1:1:1:1	0.263889(0.142857:0.339286:0.309524)	NA	NA	NA	NA
aphid_c16500	YN	0.0117249	NA	NA	NA	213	41.0103	171.99	NA	2	NA	2	NA	NA	0.0094674	2:2:1:1:1:1	0.304264(0.244186:0.348837:0.319767)	NA	NA	NA	NA
aphid_c34321	YN	0.0105965	NA	NA	NA	246	55.6681	190.332	NA	2	NA	2	NA	NA	0.00819857	2:2:1:1:1:1	0.303213(0.337349:0.277108:0.295181)	NA	NA	NA	NA
aphid_c16411	YN	0.00983568	NA	NA	NA	156	53.6612	102.339	NA	1	NA	1	NA	NA	0.00645238	2:2:1:1:1:1	0.466049(0.351852:0.601852:0.444444)	NA	NA	NA	NA
aphid_rep_c22690	YN	0.00929511	NA	NA	NA	153	44.6549	108.345	NA	1	NA	1	NA	NA	0.00658222	2:2:1:1:1:1	0.426282(0.288462:0.413462:0.576923)	NA	NA	NA	NA
aphid_c33914	YN	0.0090441	NA	NA	NA	147	35.6672	111.333	NA	1	NA	1	NA	NA	0.00684969	2:2:1:1:1:1	0.424242(0.454545:0.390909:0.427273)	NA	NA	NA	NA
aphid_c12432	YN	0.0088866	NA	NA	NA	408	68.3524	339.648	NA	3	NA	3	NA	NA	0.00739783	2.02624:2.02624:1:1:1:1	0.298054(0.39781:0.281022:0.215328)	NA	NA	NA	NA
contig02774	YN	0.00848241	NA	NA	NA	159	40.4411	118.559	NA	1	NA	1	NA	NA	0.00632494	2:2:1:1:1:1	0.41954(0.387931:0.439655:0.431034)	NA	NA	NA	NA
aphid_c5664	YN	0.00830842	NA	NA	NA	303	60.9445	242.055	NA	2	NA	2	NA	NA	0.00663729	2:2:1:1:1:1	0.386293(0.406542:0.378505:0.373832)	NA	NA	NA	NA
aphid_rep_c38741	YN	0.00793099	NA	NA	NA	159	32.2445	126.756	NA	1	NA	1	NA	NA	0.00632262	2:2:1:1:1:1	0.309859(0.253521:0.373239:0.302817)	NA	NA	NA	NA
aphid_c5205	YN	0.00765451	NA	NA	NA	171	39.5814	131.419	NA	1	NA	1	NA	NA	0.00588272	2:2:1:1:1:1	0.355556(0.275:0.375:0.416667)	NA	NA	NA	NA
contig00712	YN	0.00661207	NA	NA	NA	201	49.0939	151.906	NA	1	NA	1	NA	NA	0.00499709	2:2:1:1:1:1	0.369658(0.211538:0.576923:0.320513)	NA	NA	NA	NA
aphid_c27258	YN	0.00655589	NA	NA	NA	402	95.5955	306.405	NA	2	NA	2	NA	NA	0.0049969	2:2:1:1:1:1	0.48652(0.444853:0.444853:0.569853)	NA	NA	NA	NA
aphid_rep_c39021	YN	0.00638999	NA	NA	NA	201	43.8376	157.162	NA	1	NA	1	NA	NA	0.00499635	2:2:1:1:1:1	0.382222(0.333333:0.533333:0.28)	NA	NA	NA	NA
aphid_c20771	YN	0.00627466	NA	NA	NA	237	76.9612	160.039	NA	1	NA	1	NA	NA	0.00423708	2:2:1:1:1:1	0.516878(0.537975:0.417722:0.594937)	NA	NA	NA	NA
aphid_c26382	YN	0.00583207	NA	NA	NA	225	52.8669	172.133	NA	1	NA	1	NA	NA	0.00446175	2:2:1:1:1:1	0.335526(0.309211:0.368421:0.328947)	NA	NA	NA	NA
aphid_c19805	YN	0.00570902	NA	NA	NA	213	37.1712	175.829	NA	1	NA	1	NA	NA	0.00471273	2:2:1:1:1:1	0.302817(0.457746:0.253521:0.197183)	NA	NA	NA	NA
aphid_c31974	YN	0.00424007	NA	NA	NA	330	93.4878	236.512	NA	1	NA	1	NA	NA	0.00303888	2:2:1:1:1:1	0.316817(0.274775:0.414414:0.261261)	NA	NA	NA	NA
aphid_c36294	YN	0.00393595	NA	NA	NA	336	81.2647	254.735	NA	1	NA	1	NA	NA	0.00298401	2:2:1:1:1:1	0.47541(0.467213:0.397541:0.561475)	NA	NA	NA	NA
aphid_c10585	YN	0.00336888	NA	NA	NA	384	86.4111	297.589	NA	1	NA	1	NA	NA	0.00261079	2:2:1:1:1:1	0.513021(0.492188:0.40625:0.640625)	NA	NA	NA	NA
aphid_c28309	YN	0.00277707	NA	NA	NA	492	131.241	360.759	NA	1	NA	1	NA	NA	0.00203629	2:2:1:1:1:1	0.464859(0.533133:0.439759:0.421687)	NA	NA	NA	NA
contig01633	YN	NA	0.125118	6.22e-11	NA	480	132.247	347.753	NA	15	15	NA	NA	NA	0.0344719	4.55082:4.55082:1:1:1:1	0.417708(0.4875:0.36875:0.396875)	NA	NA	NA	NA
aphid_rep_c22482	YN	NA	0.100617	2.06e-12	NA	534	161.988	372.012	NA	15	15	NA	NA	NA	0.0305218	7.0853:7.0853:1:1:1:1	0.525641(0.543956:0.445055:0.587912)	NA	NA	NA	NA
contig03565	YN	NA	0.128275	0	NA	543	147.922	395.078	NA	17	17	NA	NA	NA	0.0349443	6.62511:6.62511:1:1:1:1	0.434622(0.566298:0.414365:0.323204)	NA	NA	NA	NA
contig03509	YN	NA	0.0266116	0	NA	324	76.4964	247.504	NA	2	2	NA	NA	NA	0.006283	2:2:1:1:1:1	0.469136(0.578704:0.37037:0.458333)	NA	NA	NA	NA
contig03491	YN	NA	0.0552534	0	NA	462	113.835	348.165	NA	6	6	NA	NA	NA	0.0136142	2:2:1:1:1:1	0.449462(0.512903:0.290323:0.545161)	NA	NA	NA	NA
contig03482	YN	NA	0.0813664	0	NA	321	79.5457	241.454	NA	6	6	NA	NA	NA	0.0201631	11.9205:11.9205:1:1:1:1	0.435185(0.527778:0.481481:0.296296)	NA	NA	NA	NA
contig03442	YN	NA	0.0832534	0	NA	519	142.492	376.508	NA	11	11	NA	NA	NA	0.0228574	6.30505:6.30505:1:1:1:1	0.439306(0.560694:0.410405:0.346821)	NA	NA	NA	NA
contig03370	YN	NA	0.132449	0	NA	240	58.6351	181.365	NA	7	7	NA	NA	NA	0.0323589	5.14107:5.14107:1:1:1:1	0.60625(0.5375:0.5125:0.76875)	NA	NA	NA	NA
contig03348	YN	NA	0.15237	0	NA	360	74.4992	285.501	NA	10	10	NA	NA	NA	0.0315318	2.02152:2.02152:1:1:1:1	0.3875(0.508333:0.35:0.304167)	NA	NA	NA	NA
contig03338	YN	NA	0.0139252	0	NA	384	72.4811	311.519	NA	1	1	NA	NA	NA	0.00262842	2:2:1:1:1:1	0.345052(0.453125:0.296875:0.285156)	NA	NA	NA	NA
contig03306	YN	NA	0.0699591	0	NA	303	75.7262	227.274	NA	5	5	NA	NA	NA	0.0174843	2:2:1:1:1:1	0.465686(0.514706:0.392157:0.490196)	NA	NA	NA	NA
contig03249	YN	NA	0.0933835	0	NA	228	45.5561	182.444	NA	4	4	NA	NA	NA	0.0186587	2:2:1:1:1:1	0.381579(0.605263:0.263158:0.276316)	NA	NA	NA	NA
contig03158	YN	NA	0.111214	0	NA	231	49.4138	181.586	NA	5	5	NA	NA	NA	0.0237901	7.71458:7.71458:1:1:1:1	0.363248(0.50641:0.346154:0.237179)	NA	NA	NA	NA
contig03075	YN	NA	0.0444269	0	NA	372	92.7284	279.272	NA	4	4	NA	NA	NA	0.0110743	2:2:1:1:1:1	0.497312(0.544355:0.387097:0.560484)	NA	NA	NA	NA
contig02998	YN	NA	0.121577	0	NA	171	26.7298	144.27	NA	3	3	NA	NA	NA	0.0190042	2:2:1:1:1:1	0.312865(0.473684:0.263158:0.201754)	NA	NA	NA	NA
contig02915	YN	NA	0.0281095	0	NA	222	72.492	149.508	NA	2	2	NA	NA	NA	0.00917889	2:2:1:1:1:1	0.472973(0.581081:0.378378:0.459459)	NA	NA	NA	NA
contig02678	YN	NA	0.0703452	0	NA	279	60.3334	218.667	NA	4	4	NA	NA	NA	0.0152121	2.05015:2.05015:1:1:1:1	0.397163(0.542553:0.287234:0.361702)	NA	NA	NA	NA
contig02647	YN	NA	0.103668	0	NA	630	147.275	482.725	NA	14	14	NA	NA	NA	0.0242345	4.53846:4.53846:1:1:1:1	0.371429(0.445238:0.366667:0.302381)	NA	NA	NA	NA
contig02642	YN	NA	0.128488	0	NA	396	87.5571	308.443	NA	10	10	NA	NA	NA	0.0284091	8.82283:8.82283:1:1:1:1	0.539141(0.522727:0.356061:0.738636)	NA	NA	NA	NA
contig02625	YN	NA	0.126355	0	NA	1185	280.585	904.415	NA	32	32	NA	NA	NA	0.0299184	9.68092:9.68092:1:1:1:1	0.422785(0.522785:0.443038:0.302532)	NA	NA	NA	NA
contig02573	YN	NA	0.10988	0	NA	357	90.5378	266.462	NA	9	9	NA	NA	NA	0.0278664	2:2:1:1:1:1	0.476776(0.471311:0.557377:0.401639)	NA	NA	NA	NA
contig02518	YN	NA	0.108986	0	NA	222	49.6129	172.387	NA	5	5	NA	NA	NA	0.0243563	1:1:1:1:1:1	0.463964(0.554054:0.324324:0.513514)	NA	NA	NA	NA
contig02515	YN	NA	0.0652008	0	NA	288	64.6695	223.331	NA	4	4	NA	NA	NA	0.0146406	2.30696:2.30696:1:1:1:1	0.407216(0.5:0.371134:0.350515)	NA	NA	NA	NA
contig02834	YN	NA	0.0811355	0	NA	189	39.0112	149.989	NA	3	3	NA	NA	NA	0.0167471	2:2:1:1:1:1	0.589947(0.555556:0.428571:0.785714)	NA	NA	NA	NA
contig02833	YN	NA	0.082756	0	NA	633	129.552	503.448	NA	10	10	NA	NA	NA	0.0169371	2.9554:2.9554:1:1:1:1	0.345126(0.481132:0.330189:0.224057)	NA	NA	NA	NA
contig02819	YN	NA	0.10752	0	NA	345	61.279	283.721	NA	6	6	NA	NA	NA	0.0190977	1.76671:1.76671:1:1:1:1	0.536232(0.469565:0.478261:0.66087)	NA	NA	NA	NA
contig02780	YN	NA	0.0949786	0	NA	243	56.0471	186.953	NA	5	5	NA	NA	NA	0.0219065	2:2:1:1:1:1	0.471193(0.432099:0.382716:0.598765)	NA	NA	NA	NA
contig02743	YN	NA	0.0306194	0	NA	339	66.7686	272.231	NA	2	2	NA	NA	NA	0.00603073	2:2:1:1:1:1	0.352507(0.424779:0.345133:0.287611)	NA	NA	NA	NA
contig02476	YN	NA	0.052262	0	NA	321	79.2351	241.765	NA	4	4	NA	NA	NA	0.0129003	2:2:1:1:1:1	0.666667(0.635514:0.570093:0.794393)	NA	NA	NA	NA
contig02467	YN	NA	0.093044	0	NA	729	162.039	566.961	NA	14	14	NA	NA	NA	0.0206815	4.95891:4.95891:1:1:1:1	0.364198(0.489712:0.349794:0.253086)	NA	NA	NA	NA
contig02408	YN	NA	0.120067	0	NA	534	109.718	424.282	NA	12	12	NA	NA	NA	0.0246696	1.66854:1.66854:1:1:1:1	0.382022(0.474719:0.353933:0.317416)	NA	NA	NA	NA
contig02352	YN	NA	0.0940818	0	NA	375	80.3216	294.678	NA	7	7	NA	NA	NA	0.0201515	5.14538:5.14538:1:1:1:1	0.393333(0.544:0.336:0.3)	NA	NA	NA	NA
contig02337	YN	NA	0.211043	0	NA	321	72.432	248.568	NA	13	13	NA	NA	NA	0.0476208	4.3098:4.3098:1:1:1:1	0.654206(0.672897:0.514019:0.775701)	NA	NA	NA	NA
contig02313	YN	NA	0.0544701	0	NA	570	172.706	397.294	NA	9	9	NA	NA	NA	0.0165041	6.18423:6.18423:1:1:1:1	0.479825(0.473684:0.436842:0.528947)	NA	NA	NA	NA
contig02079	YN	NA	0.110771	0	NA	684	168.625	515.375	NA	17	17	NA	NA	NA	0.0273081	1.93299:1.93299:1:1:1:1	0.474527(0.537118:0.427948:0.458515)	NA	NA	NA	NA
contig01982	YN	NA	0.0952583	0	NA	411	90.1771	320.823	NA	8	8	NA	NA	NA	0.0209005	3.87398:3.87398:1:1:1:1	0.42029(0.507246:0.5:0.253623)	NA	NA	NA	NA
contig01966	YN	NA	0.183569	0	NA	309	96.7388	212.261	NA	15	15	NA	NA	NA	0.05747	35.5201:35.5201:1:1:1:1	0.464401(0.504854:0.660194:0.228155)	NA	NA	NA	NA
contig01954	YN	NA	0.105937	0	NA	375	114.393	260.607	NA	11	11	NA	NA	NA	0.0323159	7.17437:7.17437:1:1:1:1	0.372(0.392:0.32:0.404)	NA	NA	NA	NA
contig01954	YN	NA	0.111881	0	NA	375	108.922	266.078	NA	11	11	NA	NA	NA	0.0324968	4.5752:4.5752:1:1:1:1	0.374667(0.392:0.32:0.412)	NA	NA	NA	NA
contig01945	YN	NA	0.195007	0	NA	222	41.5325	180.467	NA	7	7	NA	NA	NA	0.0364827	1.3726:1.3726:1:1:1:1	0.398649(0.5:0.364865:0.331081)	NA	NA	NA	NA
contig02123	YN	NA	0.0504086	0	NA	606	143.97	462.03	NA	7	7	NA	NA	NA	0.0119758	2.16025:2.16025:1:1:1:1	0.378713(0.410891:0.351485:0.373762)	NA	NA	NA	NA
contig01708	YN	NA	0.0441627	0	NA	459	93.4734	365.527	NA	4	4	NA	NA	NA	0.00899354	1.28821:1.28821:1:1:1:1	0.410675(0.46732:0.437908:0.326797)	NA	NA	NA	NA
contig01594	YN	NA	0.0756168	0	NA	297	83.4147	213.585	NA	6	6	NA	NA	NA	0.0212375	2:2:1:1:1:1	0.649038(0.706731:0.548077:0.692308)	NA	NA	NA	NA
contig01585	YN	NA	0.0202899	0	NA	198	49.9552	148.045	NA	1	1	NA	NA	NA	0.00511913	2:2:1:1:1:1	0.470149(0.597015:0.41791:0.395522)	NA	NA	NA	NA
contig01573	YN	NA	0.0893346	0	NA	951	228.112	722.888	NA	19	19	NA	NA	NA	0.0214283	4.01314:4.01314:1:1:1:1	0.401682(0.492114:0.391167:0.321767)	NA	NA	NA	NA
contig01487	YN	NA	0.207064	0	NA	261	58.451	202.549	NA	10	10	NA	NA	NA	0.0463721	5.97506:5.97506:1:1:1:1	0.379121(0.428571:0.412088:0.296703)	NA	NA	NA	NA
contig01467	YN	NA	0.128757	0	NA	834	140.641	693.359	NA	16	16	NA	NA	NA	0.0217128	14.2458:14.2458:1:1:1:1	0.342657(0.513986:0.339161:0.174825)	NA	NA	NA	NA
contig01441	YN	NA	0.0860514	0	NA	582	176.206	405.794	NA	14	14	NA	NA	NA	0.0260529	5.27458:5.27458:1:1:1:1	0.439394(0.517677:0.348485:0.45202)	NA	NA	NA	NA
contig01436	YN	NA	0.189121	0	NA	330	91.9782	238.022	NA	15	15	NA	NA	NA	0.0527122	2.95891:2.95891:1:1:1:1	0.469697(0.577273:0.4:0.431818)	NA	NA	NA	NA
contig01422	YN	NA	0.144308	0	NA	261	60.9413	200.059	NA	8	8	NA	NA	NA	0.0336947	2:2:1:1:1:1	0.417625(0.574713:0.344828:0.333333)	NA	NA	NA	NA
contig01416	YN	NA	0.0558614	0	NA	420	93.2315	326.768	NA	5	5	NA	NA	NA	0.0124001	1.98229:1.98229:1:1:1:1	0.465476(0.585714:0.492857:0.317857)	NA	NA	NA	NA
contig01411	YN	NA	0.120464	0	NA	165	36.6649	128.335	NA	4	4	NA	NA	NA	0.0267686	2:2:1:1:1:1	0.330303(0.527273:0.2:0.263636)	NA	NA	NA	NA
contig01407	YN	NA	0.0460868	0	NA	279	67.4254	211.575	NA	3	3	NA	NA	NA	0.0111377	2.34102:2.34102:1:1:1:1	0.392473(0.543011:0.27957:0.354839)	NA	NA	NA	NA
contig01385	YN	NA	0.0846068	0	NA	822	216.086	605.914	NA	17	17	NA	NA	NA	0.0222413	4.97445:4.97445:1:1:1:1	0.422749(0.541971:0.416058:0.310219)	NA	NA	NA	NA
contig01329	YN	NA	0.0479453	0	NA	450	108.591	341.409	NA	5	5	NA	NA	NA	0.0115698	4.88301:4.88301:1:1:1:1	0.414444(0.5:0.4:0.343333)	NA	NA	NA	NA
contig01909	YN	NA	0.0207482	0	NA	291	97.9206	193.079	NA	2	2	NA	NA	NA	0.00698172	2:2:1:1:1:1	0.554983(0.628866:0.628866:0.407216)	NA	NA	NA	NA
contig01752	YN	NA	0.0889138	0	NA	675	206.865	468.135	NA	17	17	NA	NA	NA	0.0272491	5.47598:5.47598:1:1:1:1	0.425926(0.477778:0.346667:0.453333)	NA	NA	NA	NA
contig01279	YN	NA	0.0676313	0	NA	399	77.9179	321.082	NA	5	5	NA	NA	NA	0.0132072	1.88632:1.88632:1:1:1:1	0.378446(0.503759:0.383459:0.24812)	NA	NA	NA	NA
contig01271	YN	NA	0.064939	0	NA	462	96.4522	365.548	NA	6	6	NA	NA	NA	0.0135574	2:2:1:1:1:1	0.385281(0.487013:0.38961:0.279221)	NA	NA	NA	NA
contig01193	YN	NA	0.10527	0	NA	255	72.9578	182.042	NA	7	7	NA	NA	NA	0.0301186	14.8482:14.8482:1:1:1:1	0.443137(0.623529:0.4:0.305882)	NA	NA	NA	NA
contig01188	YN	NA	0.0317689	0	NA	438	128.595	309.405	NA	4	4	NA	NA	NA	0.0093272	2:2:1:1:1:1	0.468037(0.541096:0.40411:0.458904)	NA	NA	NA	NA
contig01165	YN	NA	0.104261	0	NA	471	135.178	335.822	NA	13	13	NA	NA	NA	0.0299231	6.60278:6.60278:1:1:1:1	0.497877(0.471338:0.426752:0.595541)	NA	NA	NA	NA
contig01159	YN	NA	0.0187789	0	NA	441	107.841	333.159	NA	2	2	NA	NA	NA	0.00459216	2:2:1:1:1:1	0.39821(0.352349:0.33557:0.506711)	NA	NA	NA	NA
contig01131	YN	NA	0.078718	0	NA	1026	245.684	780.316	NA	18	18	NA	NA	NA	0.0188497	9.60884:9.60884:1:1:1:1	0.385024(0.508696:0.394203:0.252174)	NA	NA	NA	NA
contig00991	YN	NA	0.0492424	0	NA	588	105.407	482.593	NA	5	5	NA	NA	NA	0.00882736	2:2:1:1:1:1	0.364322(0.479899:0.374372:0.238693)	NA	NA	NA	NA
contig00989	YN	NA	0.0238241	0	NA	780	214.072	565.928	NA	5	5	NA	NA	NA	0.00653857	3.86424:3.86424:1:1:1:1	0.51859(0.546154:0.438462:0.571154)	NA	NA	NA	NA
contig00955	YN	NA	0.105331	0	NA	264	51.9355	212.064	NA	5	5	NA	NA	NA	0.0207213	2:2:1:1:1:1	0.339015(0.420455:0.295455:0.301136)	NA	NA	NA	NA
contig00935	YN	NA	0.0494482	0	NA	672	169.098	502.902	NA	8	8	NA	NA	NA	0.0124428	19.3086:19.3086:1:1:1:1	0.391593(0.50885:0.371681:0.294248)	NA	NA	NA	NA
contig00904	YN	NA	0.121465	0	NA	651	126.776	524.224	NA	14	14	NA	NA	NA	0.0236542	0.418409:0.418409:1:1:1:1	0.440092(0.470046:0.460829:0.389401)	NA	NA	NA	NA
contig00903	YN	NA	0.0981023	0	NA	495	121.064	373.936	NA	11	11	NA	NA	NA	0.0239932	5.01533:5.01533:1:1:1:1	0.506061(0.393939:0.430303:0.693939)	NA	NA	NA	NA
contig00897	YN	NA	0.0927568	0	NA	423	81.9229	341.077	NA	7	7	NA	NA	NA	0.0179643	2:2:1:1:1:1	0.358156(0.528369:0.29078:0.255319)	NA	NA	NA	NA
contig00882	YN	NA	0.0485384	0	NA	729	193.752	535.248	NA	9	9	NA	NA	NA	0.0129004	15.7867:15.7867:1:1:1:1	0.360768(0.436214:0.341564:0.304527)	NA	NA	NA	NA
contig00881	YN	NA	0.0722546	0	NA	492	147.047	344.953	NA	10	10	NA	NA	NA	0.0215952	5.55991:5.55991:1:1:1:1	0.466463(0.557927:0.439024:0.402439)	NA	NA	NA	NA
contig01114	YN	NA	0.176401	0	NA	582	97.2857	484.714	NA	15	15	NA	NA	NA	0.0294868	2.42305:2.42305:1:1:1:1	0.365979(0.574742:0.329897:0.193299)	NA	NA	NA	NA
contig01079	YN	NA	0.0205714	0	NA	396	98.6333	297.367	NA	2	2	NA	NA	NA	0.00512381	2.00848:2.00848:1:1:1:1	0.473485(0.469697:0.522727:0.42803)	NA	NA	NA	NA
contig01078	YN	NA	0.12133	0	NA	576	127.162	448.838	NA	14	14	NA	NA	NA	0.0267857	3.25065:3.25065:1:1:1:1	0.407986(0.53125:0.427083:0.265625)	NA	NA	NA	NA
contig01074	YN	NA	0.0437228	0	NA	474	118.621	355.379	NA	5	5	NA	NA	NA	0.0109419	5.54412:5.54412:1:1:1:1	0.373418(0.509494:0.322785:0.287975)	NA	NA	NA	NA
contig00816	YN	NA	0.127377	0	NA	606	120.72	485.28	NA	14	14	NA	NA	NA	0.0253747	1.00164:1.00164:1:1:1:1	0.422442(0.450495:0.356436:0.460396)	NA	NA	NA	NA
contig00801	YN	NA	0.0424205	0	NA	723	195.813	527.187	NA	8	8	NA	NA	NA	0.0114889	10.0967:10.0967:1:1:1:1	0.41148(0.497925:0.377593:0.358921)	NA	NA	NA	NA
contig00789	YN	NA	0.0394375	0	NA	441	78.201	362.799	NA	3	3	NA	NA	NA	0.00699332	1.98945:1.98945:1:1:1:1	0.371882(0.52381:0.360544:0.231293)	NA	NA	NA	NA
contig00772	YN	NA	0.0863047	0	NA	282	74.8437	207.156	NA	6	6	NA	NA	NA	0.0229056	3.97795:3.97795:1:1:1:1	0.510638(0.553191:0.297872:0.680851)	NA	NA	NA	NA
contig00753	YN	NA	0.19752	0	NA	408	66.9725	341.028	NA	11	11	NA	NA	NA	0.0324225	28.139:28.139:1:1:1:1	0.435252(0.571942:0.561151:0.172662)	NA	NA	NA	NA
contig00742	YN	NA	0.0413732	0	NA	606	125.286	480.714	NA	5	5	NA	NA	NA	0.0085536	12.259:12.259:1:1:1:1	0.424917(0.524752:0.5:0.25)	NA	NA	NA	NA
contig00741	YN	NA	0.0316709	0	NA	1089	290.215	798.785	NA	9	9	NA	NA	NA	0.00844019	2:2:1:1:1:1	0.477928(0.510811:0.413514:0.509459)	NA	NA	NA	NA
contig00729	YN	NA	0.0942077	0	NA	435	127.2	307.8	NA	11	11	NA	NA	NA	0.0275476	14.4912:14.4912:1:1:1:1	0.428736(0.551724:0.393103:0.341379)	NA	NA	NA	NA
contig00728	YN	NA	0.160234	0	NA	378	76.7426	301.257	NA	11	11	NA	NA	NA	0.0325312	2.09984:2.09984:1:1:1:1	0.374339(0.579365:0.277778:0.265873)	NA	NA	NA	NA
contig00703	YN	NA	0.0548079	0	NA	720	228.268	491.732	NA	12	12	NA	NA	NA	0.0173763	3.86144:3.86144:1:1:1:1	0.515278(0.55625:0.458333:0.53125)	NA	NA	NA	NA
contig00694	YN	NA	0.0970912	0	NA	648	156.962	491.038	NA	14	14	NA	NA	NA	0.023518	13.3661:13.3661:1:1:1:1	0.388117(0.560185:0.333333:0.270833)	NA	NA	NA	NA
contig00597	YN	NA	0.121196	0	NA	549	174.746	374.254	NA	19	19	NA	NA	NA	0.0385766	14.7905:14.7905:1:1:1:1	0.458781(0.41129:0.384409:0.580645)	NA	NA	NA	NA
contig00440	YN	NA	0.0355062	0	NA	525	115.344	409.656	NA	4	4	NA	NA	NA	0.00780082	2:2:1:1:1:1	0.445714(0.48:0.594286:0.262857)	NA	NA	NA	NA
contig00421	YN	NA	0.0619251	0	NA	1236	270.061	965.939	NA	16	16	NA	NA	NA	0.0135304	1.48039:1.48039:1:1:1:1	0.420307(0.523058:0.347087:0.390777)	NA	NA	NA	NA
contig00414	YN	NA	0.125736	0	NA	351	52.5019	298.498	NA	6	6	NA	NA	NA	0.0188073	3.35006:3.35006:1:1:1:1	0.561254(0.393162:0.42735:0.863248)	NA	NA	NA	NA
contig00394	YN	NA	0.0664838	0	NA	618	157.178	460.822	NA	10	10	NA	NA	NA	0.016909	2:2:1:1:1:1	0.504854(0.553398:0.359223:0.601942)	NA	NA	NA	NA
contig00350	YN	NA	0.11623	0	NA	693	160.814	532.186	NA	17	17	NA	NA	NA	0.0269717	7.05414:7.05414:1:1:1:1	0.382902(0.469828:0.387931:0.290948)	NA	NA	NA	NA
contig00591	YN	NA	0.0365037	0	NA	444	112.266	331.734	NA	4	4	NA	NA	NA	0.00923003	2:2:1:1:1:1	0.434685(0.533784:0.344595:0.425676)	NA	NA	NA	NA
contig00577	YN	NA	0.0684004	0	NA	456	108.821	347.179	NA	7	7	NA	NA	NA	0.0163232	4.64432:4.64432:1:1:1:1	0.428728(0.513158:0.453947:0.319079)	NA	NA	NA	NA
contig00557	YN	NA	0.0845616	0	NA	387	75.0293	311.971	NA	6	6	NA	NA	NA	0.0163943	2:2:1:1:1:1	0.483204(0.391473:0.310078:0.748062)	NA	NA	NA	NA
contig00550	YN	NA	0.0682229	0	NA	594	170.763	423.237	NA	11	11	NA	NA	NA	0.0196127	4.73683:4.73683:1:1:1:1	0.453704(0.474747:0.439394:0.44697)	NA	NA	NA	NA
contig00036	YN	NA	0.0692943	0	NA	237	61.0788	175.921	NA	4	4	NA	NA	NA	0.0178583	3.28882:3.28882:1:1:1:1	0.57173(0.443038:0.64557:0.626582)	NA	NA	NA	NA
contig00020	YN	NA	0.0576002	0	NA	807	218.805	588.195	NA	12	12	NA	NA	NA	0.0156174	5.48377:5.48377:1:1:1:1	0.534077(0.581784:0.289963:0.730483)	NA	NA	NA	NA
contig00011	YN	NA	0.160065	0	NA	510	113.481	396.519	NA	16	16	NA	NA	NA	0.0356163	1.63829:1.63829:1:1:1:1	0.570588(0.538235:0.482353:0.691176)	NA	NA	NA	NA
contig00197	YN	NA	0.0946774	0	NA	555	148.216	406.784	NA	13	13	NA	NA	NA	0.0252842	4.28524:4.28524:1:1:1:1	0.468468(0.394595:0.410811:0.6)	NA	NA	NA	NA
contig00190	YN	NA	0.100393	0	NA	276	75.3538	200.646	NA	7	7	NA	NA	NA	0.0274094	4.98112:4.98112:1:1:1:1	0.391304(0.5:0.326087:0.347826)	NA	NA	NA	NA
contig00137	YN	NA	0.0545056	0	NA	774	171.193	602.807	NA	9	9	NA	NA	NA	0.0120555	2:2:1:1:1:1	0.381783(0.46124:0.337209:0.346899)	NA	NA	NA	NA
contig00114	YN	NA	0.0910018	0	NA	207	35.3985	171.601	NA	3	3	NA	NA	NA	0.015562	5.20531:5.20531:1:1:1:1	0.375(0.430556:0.513889:0.180556)	NA	NA	NA	NA
aphid_rep_c51127	YN	NA	0.0728041	0	NA	666	146.778	519.222	NA	10	10	NA	NA	NA	0.0160451	8.74919:8.74919:1:1:1:1	0.381381(0.509009:0.387387:0.247748)	NA	NA	NA	NA
aphid_rep_c41270	YN	NA	0.0262644	0	NA	480	116.235	363.765	NA	3	3	NA	NA	NA	0.00636007	2:2:1:1:1:1	0.438923(0.583851:0.329193:0.403727)	NA	NA	NA	NA
aphid_rep_c39394	YN	NA	0.0371861	0	NA	228	55.1279	172.872	NA	2	2	NA	NA	NA	0.00899119	2:2:1:1:1:1	0.428571(0.415584:0.350649:0.519481)	NA	NA	NA	NA
aphid_rep_c44122	YN	NA	0.0868375	0	NA	426	123.796	302.204	NA	10	10	NA	NA	NA	0.025235	4.75242:4.75242:1:1:1:1	0.448357(0.510563:0.394366:0.440141)	NA	NA	NA	NA
aphid_rep_c42759	YN	NA	0.0577492	0	NA	465	108.522	356.478	NA	6	6	NA	NA	NA	0.0134776	3.57806:3.57806:1:1:1:1	0.553763(0.554839:0.412903:0.693548)	NA	NA	NA	NA
aphid_rep_c36768	YN	NA	0.0835824	0	NA	240	51.325	188.675	NA	4	4	NA	NA	NA	0.0178745	7.71161:7.71161:1:1:1:1	0.435417(0.53125:0.4875:0.2875)	NA	NA	NA	NA
aphid_rep_c36540	YN	NA	0.0487897	0	NA	231	42.34	188.66	NA	2	2	NA	NA	NA	0.00894268	2:2:1:1:1:1	0.369658(0.551282:0.307692:0.25)	NA	NA	NA	NA
aphid_rep_c36364	YN	NA	0.0699201	0	NA	186	44.9372	141.063	NA	3	3	NA	NA	NA	0.0168925	2:2:1:1:1:1	0.518817(0.419355:0.580645:0.556452)	NA	NA	NA	NA
aphid_rep_c34090	YN	NA	0.0769055	0	NA	273	55.4334	217.567	NA	4	4	NA	NA	NA	0.0156159	8.13718:8.13718:1:1:1:1	0.419414(0.521978:0.472527:0.263736)	NA	NA	NA	NA
aphid_rep_c27301	YN	NA	0.0319066	0	NA	294	64.0258	229.974	NA	2	2	NA	NA	NA	0.00694845	2:2:1:1:1:1	0.397306(0.484848:0.363636:0.343434)	NA	NA	NA	NA
aphid_rep_c26930	YN	NA	0.205664	0	NA	285	46.1931	238.807	NA	8	8	NA	NA	NA	0.0333342	8.23831:8.23831:1:1:1:1	0.38488(0.618557:0.386598:0.149485)	NA	NA	NA	NA
aphid_rep_c26905	YN	NA	0.0276809	0	NA	429	110.695	318.305	NA	3	3	NA	NA	NA	0.00714253	2.36396:2.36396:1:1:1:1	0.627315(0.559028:0.597222:0.725694)	NA	NA	NA	NA
aphid_rep_c31892	YN	NA	0.0155961	0	NA	264	64.7875	199.212	NA	1	1	NA	NA	NA	0.0038274	2:2:1:1:1:1	0.417603(0.404494:0.404494:0.44382)	NA	NA	NA	NA
aphid_rep_c30989	YN	NA	0.168169	0	NA	324	96.2121	227.788	NA	14	14	NA	NA	NA	0.0499379	27.3445:27.3445:1:1:1:1	0.65(0.577273:0.686364:0.686364)	NA	NA	NA	NA
aphid_rep_c24888	YN	NA	0.110157	0	NA	480	120.173	359.827	NA	12	12	NA	NA	NA	0.0275788	7.97348:7.97348:1:1:1:1	0.422917(0.56875:0.4:0.3)	NA	NA	NA	NA
aphid_rep_c24299	YN	NA	0.0661754	0	NA	462	78.9392	383.061	NA	5	5	NA	NA	NA	0.011307	2:2:1:1:1:1	0.377706(0.522727:0.357143:0.253247)	NA	NA	NA	NA
aphid_rep_c23946	YN	NA	0.120536	0	NA	513	109.944	403.056	NA	12	12	NA	NA	NA	0.0258326	1.58381:1.58381:1:1:1:1	0.405458(0.587719:0.327485:0.30117)	NA	NA	NA	NA
aphid_rep_c23839	YN	NA	0.0474408	0	NA	444	131.697	312.303	NA	6	6	NA	NA	NA	0.0140716	4.17092:4.17092:1:1:1:1	0.4217(0.496644:0.342282:0.426174)	NA	NA	NA	NA
aphid_rep_c23833	YN	NA	0.0678124	0	NA	705	186.766	518.234	NA	12	12	NA	NA	NA	0.0179646	2.18127:2.18127:1:1:1:1	0.443262(0.519149:0.348936:0.461702)	NA	NA	NA	NA
aphid_rep_c23796	YN	NA	0.111014	0	NA	627	98.4518	528.548	NA	10	10	NA	NA	NA	0.0174315	0.913849:0.913849:1:1:1:1	0.344086(0.467742:0.396313:0.168203)	NA	NA	NA	NA
aphid_rep_c23234	YN	NA	0.0993332	0	NA	336	87.8984	248.102	NA	8	8	NA	NA	NA	0.0259858	14.2611:14.2611:1:1:1:1	0.409357(0.565789:0.385965:0.276316)	NA	NA	NA	NA
aphid_rep_c22969	YN	NA	0.101501	0	NA	1005	223.881	781.119	NA	21	21	NA	NA	NA	0.0226111	2.91123:2.91123:1:1:1:1	0.417148(0.49711:0.455202:0.299133)	NA	NA	NA	NA
aphid_rep_c22861	YN	NA	0.0279307	0	NA	408	109.421	298.579	NA	3	3	NA	NA	NA	0.00749071	2:2:1:1:1:1	0.452206(0.522059:0.352941:0.481618)	NA	NA	NA	NA
aphid_rep_c22692	YN	NA	0.111572	0	NA	1140	285.023	854.977	NA	29	29	NA	NA	NA	0.0278953	2.30451:2.30451:1:1:1:1	0.421697(0.507874:0.408136:0.349081)	NA	NA	NA	NA
aphid_rep_c22507	YN	NA	0.133526	0	NA	951	175.089	775.911	NA	21	21	NA	NA	NA	0.0245835	2.15011:2.15011:1:1:1:1	0.374738(0.507862:0.367925:0.248428)	NA	NA	NA	NA
aphid_rep_c22445	YN	NA	0.0546829	0	NA	366	95.7172	270.283	NA	5	5	NA	NA	NA	0.0143008	3.56191:3.56191:1:1:1:1	0.465847(0.508197:0.483607:0.405738)	NA	NA	NA	NA
aphid_rep_c22332	YN	NA	0.0754198	0	NA	1563	383.267	1179.73	NA	27	27	NA	NA	NA	0.0184939	7.39499:7.39499:1:1:1:1	0.358925(0.49904:0.303263:0.274472)	NA	NA	NA	NA
aphid_rep_c21874	YN	NA	0.0245167	0	NA	564	124.376	439.624	NA	3	3	NA	NA	NA	0.00540656	2:2:1:1:1:1	0.378546(0.452128:0.329787:0.353723)	NA	NA	NA	NA
aphid_rep_c21844	YN	NA	0.054971	0	NA	480	95.3821	384.618	NA	5	5	NA	NA	NA	0.0109234	14.924:14.924:1:1:1:1	0.403125(0.525:0.4625:0.221875)	NA	NA	NA	NA
aphid_rep_c21798	YN	NA	0.124265	0	NA	1560	421.679	1138.32	NA	47	47	NA	NA	NA	0.0335897	9.44559:9.44559:1:1:1:1	0.436538(0.527885:0.421154:0.360577)	NA	NA	NA	NA
aphid_rep_c21758	YN	NA	0.0763016	0	NA	480	98.2581	381.742	NA	7	7	NA	NA	NA	0.0156193	24.3163:24.3163:1:1:1:1	0.405208(0.525:0.4625:0.228125)	NA	NA	NA	NA
aphid_rep_c22004	YN	NA	0.139656	0	NA	939	160.637	778.363	NA	20	20	NA	NA	NA	0.0238914	1.75828:1.75828:1:1:1:1	0.389776(0.552716:0.402556:0.214058)	NA	NA	NA	NA
aphid_rep_c21898	YN	NA	0.0546829	0	NA	366	95.7172	270.283	NA	5	5	NA	NA	NA	0.0143008	3.56191:3.56191:1:1:1:1	0.465847(0.508197:0.483607:0.405738)	NA	NA	NA	NA
aphid_c9752	YN	NA	0.0917798	0	NA	591	140.912	450.088	NA	12	12	NA	NA	NA	0.0218831	9.35087:9.35087:1:1:1:1	0.384095(0.411168:0.441624:0.299492)	NA	NA	NA	NA
aphid_c9675	YN	NA	0.0598694	0	NA	1137	245.944	891.056	NA	14	14	NA	NA	NA	0.0129503	8.48756:8.48756:1:1:1:1	0.353562(0.42876:0.366755:0.265172)	NA	NA	NA	NA
aphid_c9811	YN	NA	0.116435	0	NA	747	162.831	584.169	NA	17	17	NA	NA	NA	0.0253806	15.4974:15.4974:1:1:1:1	0.374163(0.473896:0.405622:0.242972)	NA	NA	NA	NA
aphid_c9540	YN	NA	0.0368979	0	NA	921	279.427	641.573	NA	10	10	NA	NA	NA	0.0111946	5.11712:5.11712:1:1:1:1	0.514658(0.501629:0.488599:0.553746)	NA	NA	NA	NA
aphid_c9388	YN	NA	0.0935078	0	NA	735	126.164	608.836	NA	11	11	NA	NA	NA	0.0160507	0.517766:0.517766:1:1:1:1	0.387075(0.489796:0.334694:0.336735)	NA	NA	NA	NA
aphid_c9359	YN	NA	0.0763245	0	NA	678	138.75	539.25	NA	10	10	NA	NA	NA	0.0156196	0.79758:0.79758:1:1:1:1	0.428466(0.519912:0.429204:0.336283)	NA	NA	NA	NA
aphid_c9199	YN	NA	0.0869051	0	NA	1461	432.716	1028.28	NA	35	35	NA	NA	NA	0.0257394	6.85938:6.85938:1:1:1:1	0.528405(0.539014:0.404517:0.641684)	NA	NA	NA	NA
aphid_c9184	YN	NA	0.173605	0	NA	384	58.0732	325.927	NA	9	9	NA	NA	NA	0.0262546	2:2:1:1:1:1	0.337179(0.457692:0.338462:0.215385)	NA	NA	NA	NA
aphid_c8741	YN	NA	0.0924816	0	NA	519	106.072	412.928	NA	9	9	NA	NA	NA	0.0189012	2:2:1:1:1:1	0.399425(0.442529:0.436782:0.318966)	NA	NA	NA	NA
aphid_c8728	YN	NA	0.0577932	0	NA	606	126.771	479.229	NA	7	7	NA	NA	NA	0.01209	5.0663:5.0663:1:1:1:1	0.357843(0.436275:0.409314:0.227941)	NA	NA	NA	NA
aphid_c8715	YN	NA	0.119011	0	NA	627	119.977	507.023	NA	13	13	NA	NA	NA	0.0227727	11.8044:11.8044:1:1:1:1	0.297956(0.429245:0.311321:0.153302)	NA	NA	NA	NA
aphid_c9024	YN	NA	0.0924919	0	NA	504	128.694	375.306	NA	11	11	NA	NA	NA	0.0236174	10.951:10.951:1:1:1:1	0.366071(0.491071:0.321429:0.285714)	NA	NA	NA	NA
aphid_c888	YN	NA	0.134343	0	NA	606	157.849	448.151	NA	19	19	NA	NA	NA	0.0349932	2.24663:2.24663:1:1:1:1	0.472772(0.430693:0.425743:0.561881)	NA	NA	NA	NA
aphid_c8869	YN	NA	0.0760836	0	NA	927	252.645	674.355	NA	18	18	NA	NA	NA	0.0207359	6.85279:6.85279:1:1:1:1	0.332258(0.372581:0.345161:0.279032)	NA	NA	NA	NA
aphid_c8678	YN	NA	0.0934173	0	NA	582	117.106	464.894	NA	10	10	NA	NA	NA	0.0187967	2:2:1:1:1:1	0.377148(0.463918:0.396907:0.270619)	NA	NA	NA	NA
aphid_c8651	YN	NA	0.0363265	0	NA	546	112.801	433.199	NA	4	4	NA	NA	NA	0.00750486	2:2:1:1:1:1	0.416216(0.459459:0.5:0.289189)	NA	NA	NA	NA
aphid_c8586	YN	NA	0.0669356	0	NA	1230	236.172	993.828	NA	15	15	NA	NA	NA	0.0128523	5.78522:5.78522:1:1:1:1	0.413008(0.547561:0.490244:0.20122)	NA	NA	NA	NA
aphid_c8511	YN	NA	0.027471	0	NA	408	74.3259	333.674	NA	2	2	NA	NA	NA	0.00500443	2:2:1:1:1:1	0.315348(0.471223:0.298561:0.176259)	NA	NA	NA	NA
aphid_c8475	YN	NA	0.0413968	0	NA	714	199.78	514.22	NA	8	8	NA	NA	NA	0.011583	4.92387:4.92387:1:1:1:1	0.364454(0.5:0.271784:0.321577)	NA	NA	NA	NA
aphid_c8400	YN	NA	0.0591823	0	NA	597	123.893	473.107	NA	7	7	NA	NA	NA	0.0122818	2.2634:2.2634:1:1:1:1	0.448911(0.535176:0.532663:0.278894)	NA	NA	NA	NA
aphid_c8372	YN	NA	0.071893	0	NA	732	177.009	554.991	NA	12	12	NA	NA	NA	0.0173849	5.42221:5.42221:1:1:1:1	0.380272(0.540816:0.314286:0.285714)	NA	NA	NA	NA
aphid_c8250	YN	NA	0.119465	0	NA	747	137.469	609.531	NA	15	15	NA	NA	NA	0.0219849	4.49326:4.49326:1:1:1:1	0.378849(0.548193:0.421687:0.166667)	NA	NA	NA	NA
aphid_c8148	YN	NA	0.127352	0	NA	282	52.6451	229.355	NA	6	6	NA	NA	NA	0.0237747	7.20864:7.20864:1:1:1:1	0.303191(0.393617:0.297872:0.218085)	NA	NA	NA	NA
aphid_c8123	YN	NA	0.0482556	0	NA	435	107.915	327.085	NA	5	5	NA	NA	NA	0.0119713	7.05657:7.05657:1:1:1:1	0.39726(0.554795:0.369863:0.267123)	NA	NA	NA	NA
aphid_c8096	YN	NA	0.0239567	0	NA	195	42.5621	152.438	NA	1	1	NA	NA	NA	0.00522896	2:2:1:1:1:1	0.335859(0.348485:0.378788:0.280303)	NA	NA	NA	NA
aphid_c8075	YN	NA	0.0408843	0	NA	267	75.6669	191.333	NA	3	3	NA	NA	NA	0.0115865	5.24209:5.24209:1:1:1:1	0.627341(0.741573:0.404494:0.735955)	NA	NA	NA	NA
aphid_c7993	YN	NA	0.104167	0	NA	660	115.059	544.941	NA	11	11	NA	NA	NA	0.0181595	1.8427:1.8427:1:1:1:1	0.34009(0.454955:0.324324:0.240991)	NA	NA	NA	NA
aphid_c786	YN	NA	0.0847205	0	NA	603	138.424	464.576	NA	11	11	NA	NA	NA	0.0194484	1.27576:1.27576:1:1:1:1	0.347222(0.360294:0.372549:0.308824)	NA	NA	NA	NA
aphid_c786	YN	NA	0.0838656	0	NA	609	139.744	469.256	NA	11	11	NA	NA	NA	0.0192442	1.29212:1.29212:1:1:1:1	0.347087(0.36165:0.373786:0.305825)	NA	NA	NA	NA
aphid_c7743	YN	NA	0.0552258	0	NA	570	170.449	399.551	NA	9	9	NA	NA	NA	0.0165143	5.8963:5.8963:1:1:1:1	0.485965(0.502632:0.347368:0.607895)	NA	NA	NA	NA
aphid_c7506	YN	NA	0.0576866	0	NA	174	36.0205	137.98	NA	2	2	NA	NA	NA	0.011942	2:2:1:1:1:1	0.367816(0.448276:0.413793:0.241379)	NA	NA	NA	NA
aphid_c7439	YN	NA	0.0969065	0	NA	684	166.529	517.471	NA	15	15	NA	NA	NA	0.0235932	3.77066:3.77066:1:1:1:1	0.388158(0.473684:0.368421:0.322368)	NA	NA	NA	NA
aphid_c7353	YN	NA	0.119275	0	NA	978	288.583	689.417	NA	31	31	NA	NA	NA	0.0351949	5.37918:5.37918:1:1:1:1	0.446483(0.501529:0.357798:0.480122)	NA	NA	NA	NA
aphid_c7290	YN	NA	0.211788	0	NA	267	60.7726	206.227	NA	11	11	NA	NA	NA	0.0482055	4.41462:4.41462:1:1:1:1	0.634831(0.573034:0.561798:0.769663)	NA	NA	NA	NA
aphid_c6790	YN	NA	0.111069	0	NA	774	129.149	644.851	NA	13	13	NA	NA	NA	0.0185328	1.29813:1.29813:1:1:1:1	0.363049(0.546512:0.329457:0.213178)	NA	NA	NA	NA
aphid_c6734	YN	NA	0.132942	0	NA	399	92.6896	306.31	NA	11	11	NA	NA	NA	0.0308831	2.75965:2.75965:1:1:1:1	0.378446(0.492481:0.338346:0.304511)	NA	NA	NA	NA
aphid_c6717	YN	NA	0.122254	0	NA	732	110.76	621.24	NA	12	12	NA	NA	NA	0.0184984	2:2:1:1:1:1	0.348178(0.447368:0.380567:0.216599)	NA	NA	NA	NA
aphid_c6693	YN	NA	0.112184	0	NA	309	58.5722	250.428	NA	6	6	NA	NA	NA	0.021265	3.31826:3.31826:1:1:1:1	0.378641(0.451456:0.436893:0.247573)	NA	NA	NA	NA
aphid_c6693	YN	NA	0.112431	0	NA	312	58.4491	253.551	NA	6	6	NA	NA	NA	0.0210625	3.32655:3.32655:1:1:1:1	0.38141(0.456731:0.442308:0.245192)	NA	NA	NA	NA
aphid_c6686	YN	NA	0.0798153	0	NA	579	120.798	458.202	NA	9	9	NA	NA	NA	0.016652	3.87599:3.87599:1:1:1:1	0.340171(0.451282:0.338462:0.230769)	NA	NA	NA	NA
aphid_c6684	YN	NA	0.15545	0	NA	642	137.741	504.259	NA	19	19	NA	NA	NA	0.0333519	2.77683:2.77683:1:1:1:1	0.36838(0.495327:0.331776:0.278037)	NA	NA	NA	NA
aphid_c7028	YN	NA	0.0689658	0	NA	477	123.451	353.549	NA	8	8	NA	NA	NA	0.0178488	10.058:10.058:1:1:1:1	0.433333(0.5125:0.44375:0.34375)	NA	NA	NA	NA
aphid_c7026	YN	NA	0.0944111	0	NA	732	184.455	547.545	NA	16	16	NA	NA	NA	0.0237904	24.4942:24.4942:1:1:1:1	0.357923(0.467213:0.344262:0.262295)	NA	NA	NA	NA
aphid_c6939	YN	NA	0.0669072	0	NA	813	285.622	527.378	NA	18	18	NA	NA	NA	0.0235057	11.2286:11.2286:1:1:1:1	0.403444(0.45203:0.287823:0.47048)	NA	NA	NA	NA
aphid_c6867	YN	NA	0.127075	0	NA	294	78.6173	215.383	NA	9	9	NA	NA	NA	0.0339807	2:2:1:1:1:1	0.438776(0.464286:0.408163:0.443878)	NA	NA	NA	NA
aphid_c6521	YN	NA	0.0800037	0	NA	933	214.151	718.849	NA	16	16	NA	NA	NA	0.0183632	2.12246:2.12246:1:1:1:1	0.4375(0.487179:0.464744:0.360577)	NA	NA	NA	NA
aphid_c6505	YN	NA	0.127028	0	NA	738	158.117	579.883	NA	18	18	NA	NA	NA	0.0272159	15.1451:15.1451:1:1:1:1	0.371274(0.51626:0.382114:0.215447)	NA	NA	NA	NA
aphid_c6458	YN	NA	0.085137	0	NA	1410	339.622	1070.38	NA	27	27	NA	NA	NA	0.0205067	2.3177:2.3177:1:1:1:1	0.423759(0.504255:0.434043:0.332979)	NA	NA	NA	NA
aphid_c6440	YN	NA	0.165856	0	NA	798	159.18	638.82	NA	23	23	NA	NA	NA	0.033084	3.75198:3.75198:1:1:1:1	0.379699(0.511278:0.368421:0.259398)	NA	NA	NA	NA
aphid_c6421	YN	NA	0.130717	0	NA	573	136.61	436.39	NA	16	16	NA	NA	NA	0.0311645	2.14198:2.14198:1:1:1:1	0.435233(0.471503:0.316062:0.518135)	NA	NA	NA	NA
aphid_c6293	YN	NA	0.125146	0	NA	951	256.815	694.185	NA	29	29	NA	NA	NA	0.0337953	2.95867:2.95867:1:1:1:1	0.446017(0.460692:0.424528:0.45283)	NA	NA	NA	NA
aphid_c6277	YN	NA	0.225565	0	NA	165	42.3902	122.61	NA	8	8	NA	NA	NA	0.05795	9.45511:9.45511:1:1:1:1	0.575758(0.572727:0.436364:0.718182)	NA	NA	NA	NA
aphid_c6189	YN	NA	0.0613224	0	NA	357	68.6383	288.362	NA	4	4	NA	NA	NA	0.0117901	3.06903:3.06903:1:1:1:1	0.343137(0.504202:0.294118:0.231092)	NA	NA	NA	NA
aphid_c618	YN	NA	0.107051	0	NA	552	93.5894	458.411	NA	9	9	NA	NA	NA	0.0181501	2:2:1:1:1:1	0.324275(0.418478:0.347826:0.206522)	NA	NA	NA	NA
aphid_c6077	YN	NA	0.0553681	0	NA	696	189.159	506.841	NA	10	10	NA	NA	NA	0.0150479	4.78949:4.78949:1:1:1:1	0.375887(0.480851:0.276596:0.370213)	NA	NA	NA	NA
aphid_c6060	YN	NA	0.124998	0	NA	876	186.899	689.101	NA	21	21	NA	NA	NA	0.0266691	4.82825:4.82825:1:1:1:1	0.365297(0.458904:0.393836:0.243151)	NA	NA	NA	NA
aphid_c6042	YN	NA	0.109841	0	NA	588	170.656	417.344	NA	17	17	NA	NA	NA	0.0318793	8.26438:8.26438:1:1:1:1	0.515(0.5475:0.335:0.6625)	NA	NA	NA	NA
aphid_c6042	YN	NA	0.214265	0	NA	669	154.835	514.165	NA	28	28	NA	NA	NA	0.0495901	5.96227:5.96227:1:1:1:1	0.624444(0.606667:0.497778:0.768889)	NA	NA	NA	NA
aphid_c6017	YN	NA	0.0581233	0	NA	705	127.163	577.837	NA	7	7	NA	NA	NA	0.0104839	14.702:14.702:1:1:1:1	0.349645(0.425532:0.442553:0.180851)	NA	NA	NA	NA
aphid_c5767	YN	NA	0.104692	0	NA	666	145.944	520.056	NA	14	14	NA	NA	NA	0.0229416	13.5404:13.5404:1:1:1:1	0.391892(0.524775:0.423423:0.227477)	NA	NA	NA	NA
aphid_c5758	YN	NA	0.0540421	0	NA	462	135.776	326.224	NA	7	7	NA	NA	NA	0.0158823	6.6159:6.6159:1:1:1:1	0.442641(0.487013:0.409091:0.431818)	NA	NA	NA	NA
aphid_c5430	YN	NA	0.14341	0	NA	804	163.628	640.372	NA	21	21	NA	NA	NA	0.0291866	2.78775:2.78775:1:1:1:1	0.353234(0.343284:0.473881:0.242537)	NA	NA	NA	NA
aphid_c5428	YN	NA	0.056147	0	NA	1737	616.893	1120.11	NA	33	33	NA	NA	NA	0.0199405	10.4705:10.4705:1:1:1:1	0.560737(0.675302:0.48532:0.521589)	NA	NA	NA	NA
aphid_c5405	YN	NA	0.0796327	0	NA	837	158.833	678.167	NA	12	12	NA	NA	NA	0.0151115	2:2:1:1:1:1	0.379928(0.53405:0.376344:0.229391)	NA	NA	NA	NA
aphid_c5383	YN	NA	0.0358286	0	NA	315	86.0145	228.986	NA	3	3	NA	NA	NA	0.00978342	2.09945:2.09945:1:1:1:1	0.485714(0.471429:0.419048:0.566667)	NA	NA	NA	NA
aphid_c568	YN	NA	0.109639	0	NA	780	161.997	618.003	NA	16	16	NA	NA	NA	0.0227709	38.4821:38.4821:1:1:1:1	0.588462(0.565385:0.392308:0.807692)	NA	NA	NA	NA
aphid_c5553	YN	NA	0.094112	0	NA	870	183.091	686.909	NA	16	16	NA	NA	NA	0.0198058	4.67927:4.67927:1:1:1:1	0.328179(0.446735:0.295533:0.242268)	NA	NA	NA	NA
[truncated: 325 more rows]

## Sheet: <1 Kegg
#Pathway	Sample1 (1902)
Wnt signaling pathway	33
Vitamin digestion and absorption	7
Vitamin B6 metabolism	1
[truncated: 166 more rows]

## Sheet: >1 kegg
#Pathway	Sample1 (186)
[truncated: 94 more rows]

[truncated: 1 more sheets: comparison]
