# Supplementary material for: Comparative transcriptomic analyses revealed divergences of two agriculturally important aphid species
Source: BMC Genomics. 2014 Nov 25;15(1):1023. doi: 10.1186/1471-2164-15-1023 (PMC4301665; doi:10.1186/1471-2164-15-1023)
Supplement: Supplementary file 5 — Additional file 5: The KEGG pathway classifications of orthologs with the value of Ka/Ks >1 and Ka/Ks <1 between grain aphid and pea aphid. (XLSX 29 KB) [file 12864_2013_6840_MOESM5_ESM.xlsx]

## Sheet: no_homology_to_Aspisum_rem_tx_n
#Pathway	Sample1 (609)	Percentage(%)	Pvalue	Qvalue	Pathway ID	Genes	KOs
Metabolic pathways	208	34.1544	2.41e-19	4.99e-17	ko01100	aphid_c10017;aphid_c10539;aphid_c10687;aphid_c10837;aphid_c11081;aphid_c11225;aphid_c11348;aphid_c11863;aphid_c12144;aphid_c13145;aphid_c13205;aphid_c13477;aphid_c13888;aphid_c14147;aphid_c14240;aphid_c1429;aphid_c14540;aphid_c14663;aphid_c14757;aphid_c14812;aphid_c14853;aphid_c15042;aphid_c15406;aphid_c15584;aphid_c15604;aphid_c15775;aphid_c15784;aphid_c16118;aphid_c16489;aphid_c16811;aphid_c169…	K00764+K00812+K02265+K00415+K01655+K00492+K03380+K00844+K00517+K07824+K01610+K00833+K01477+K02263+K01613+K01012+K00122+K02371+K00869+K00828+K01637+K05936+K09829+K00888+K00053+K01638+K01114+K00601+K02140+K00457+K00451+K03965+K00939+K00591+K01953+K01488+K00416+K00290+K12349+K02127+K03782+K01733+K03785+K03391+K00249+K00044+K00365+K03505+K03012+K00889+K00804+K05534+K06116+K06117+K00465+K03381+K09659+…
Chlorocyclohexane and chlorobenzene degradation	12	1.97044	5.74e-16	5.95e-14	ko00361	aphid_c11225;aphid_c25000;aphid_c26384;aphid_c27207;aphid_c27694;aphid_c28030;aphid_c29770;aphid_c30705;aphid_c31610;aphid_c33352;aphid_c34263;aphid_c35907	K00492+K03380+K03391+K03381+K04098+K10676+K01061+K00446
Toluene degradation	9	1.47783	5.49e-12	3.79e-10	ko00623	aphid_c11225;aphid_c26384;aphid_c27207;aphid_c27694;aphid_c28030;aphid_c29770;aphid_c31610;aphid_c33352;aphid_c35907	K00492+K03380+K03381+K01061
Biosynthesis of secondary metabolites	81	13.3005	1.08e-11	5.57e-10	ko01110	aphid_c10017;aphid_c10539;aphid_c11348;aphid_c11863;aphid_c12144;aphid_c14540;aphid_c14708;aphid_c15406;aphid_c15584;aphid_c15604;aphid_c16012;aphid_c16118;aphid_c17098;aphid_c17536;aphid_c18492;aphid_c19791;aphid_c2000;aphid_c24788;aphid_c25030;aphid_c25552;aphid_c26069;aphid_c26091;aphid_c26971;aphid_c27661;aphid_c27720;aphid_c27757;aphid_c28087;aphid_c28113;aphid_c28419;aphid_c28576;aphid_c286…	K00764+K00812+K00844+K00517+K01610+K00869+K01188+K00053+K00601+K00939+K00591+K01953+K00290+K03782+K03785+K00249+K00804+K05349+K01580+K00222+K00928+K10852+K00257+K12659+K00430+K10775+K13064+K01568+K00077+K00021+K01824+K00800+K01624+K00013+K00236+K01885+K00611+K00231+K13830+K00120+K00002+K00511+K00850+K00031+K05933+K00627+K01923+K01681+K00559+K00963+K00801+K01803+K01807+K01735+K00626+K00318+K00549+…
Steroid biosynthesis	10	1.64204	6.92e-08	2.39e-06	ko00100	aphid_c14853;aphid_c27661;aphid_c30175;aphid_c30854;aphid_c33766;aphid_c34863;aphid_c36215;aphid_c37370;aphid_c37375;aphid_c8734	K09829+K00222+K01824+K09831+K00511+K07750+K00559+K00801
Phenylpropanoid biosynthesis	11	1.80624	3.21e-07	9.48e-06	ko00940	aphid_c14708;aphid_c16012;aphid_c2000;aphid_c26069;aphid_c28419;aphid_c28576;aphid_c29891;aphid_c34278;aphid_c35703;aphid_c36793;aphid_c7241	K01188+K03782+K05349+K00430+K10775+K13064
Fluorobenzoate degradation	4	0.656814	3.68e-06	9.51e-05	ko00364	aphid_c25000;aphid_c26384;aphid_c27694;aphid_c31610	K03391+K03381+K01061
Naphthalene degradation	15	2.46305	4.39e-06	0.000101	ko00626	aphid_c11225;aphid_c26384;aphid_c27207;aphid_c27528;aphid_c27694;aphid_c28030;aphid_c28087;aphid_c29539;aphid_c29624;aphid_c29770;aphid_c30058;aphid_c33177;aphid_c33352;aphid_c34263;aphid_c35907	K00492+K00465+K00680+K00257+K00480+K00120+K05915
Methane metabolism	15	2.46305	1.54e-05	0.000319	ko00680	aphid_c14240;aphid_c16224;aphid_c18990;aphid_c2000;aphid_c25645;aphid_c28419;aphid_c28729;aphid_c29891;aphid_c30214;aphid_c30518;aphid_c31803;aphid_c33946;aphid_c34278;aphid_c35703;aphid_c36793	K00122+K00485+K03782+K00430+K00863+K01624+K01079+K00058+K00850
Polycyclic aromatic hydrocarbon degradation	14	2.29885	4.5e-05	0.000848	ko00624	aphid_c11225;aphid_c11863;aphid_c19791;aphid_c26384;aphid_c27207;aphid_c27694;aphid_c28030;aphid_c29770;aphid_c30058;aphid_c30567;aphid_c33177;aphid_c33352;aphid_c34263;aphid_c35907	K00492+K00517+K00465+K00480+K00599+K00120
Glyoxylate and dicarboxylate metabolism	11	1.80624	0.000145548	0.00243	ko00630	aphid_c14240;aphid_c14757;aphid_c15775;aphid_c17180;aphid_c27061;aphid_c30688;aphid_c34033;aphid_c34515;aphid_c36057;aphid_c38599;aphid_c39977	K00122+K01637+K01638+K01091+K01433+K01681+K00626
Lysine biosynthesis	6	0.985222	0.00015941	0.00243	ko00300	aphid_c11081;aphid_c18492;aphid_c26091;aphid_c27720;aphid_c29457;aphid_c34584	K01655+K00290+K00928+K01705
Phenylalanine metabolism	10	1.64204	0.000164483	0.00243	ko00360	aphid_c10539;aphid_c16811;aphid_c2000;aphid_c28419;aphid_c28576;aphid_c29891;aphid_c34278;aphid_c35703;aphid_c36793;aphid_c4226	K00812+K00457+K03782+K00430+K10775+K13064
Phenylalanine, tyrosine and tryptophan biosynthesis	5	0.821018	0.000467276	0.00605	ko00400	aphid_c10539;aphid_c24788;aphid_c30205;aphid_c31643;aphid_c39749	K00812+K03785+K00800+K13830+K01735
Plant hormone signal transduction	3	0.492611	0.000787245	0.00858	ko04075	aphid_c26315;aphid_c30140;aphid_c38073	K13422+K13464+K13416
DDT degradation	3	0.492611	0.000787245	0.00858	ko00351	aphid_c26384;aphid_c27694;aphid_c34263	K00465
Bisphenol degradation	12	1.97044	0.00118136	0.0122	ko00363	aphid_c11225;aphid_c11863;aphid_c19791;aphid_c27207;aphid_c28030;aphid_c29214;aphid_c29770;aphid_c33177;aphid_c33352;aphid_c34263;aphid_c35124;aphid_c35907	K00492+K00517+K00100+K00120+K05915
Amino sugar and nucleotide sugar metabolism	15	2.46305	0.00133431	0.0132	ko00520	aphid_c11348;aphid_c15406;aphid_c15757;aphid_c25626;aphid_c27010;aphid_c29332;aphid_c30349;aphid_c31586;aphid_c33716;aphid_c33797;aphid_c33854;aphid_c34053;aphid_c37027;aphid_c39258;aphid_c40077	K00844+K00698+K01183+K01233+K01784+K12373+K00963
Starch and sucrose metabolism	19	3.11987	0.00154441	0.0145	ko00500	aphid_c10433;aphid_c11348;aphid_c14708;aphid_c15406;aphid_c16012;aphid_c18105;aphid_c24630;aphid_c26069;aphid_c26182;aphid_c28004;aphid_c29772;aphid_c30688;aphid_c31501;aphid_c31637;aphid_c36779;aphid_c37027;aphid_c5247;aphid_c7241;aphid_c9342	K01210+K00844+K01188+K00694+K05349+K01199+K01194+K01838+K00706+K01178+K00963+K00697
Dioxin degradation	2	0.328407	0.0019232	0.0173	ko00621	aphid_c30058;aphid_c33352	K00480
Glycerophospholipid metabolism	13	2.13465	0.00250041	0.0216	ko00564	aphid_c13888;aphid_c15784;aphid_c25900;aphid_c28958;aphid_c29162;aphid_c32765;aphid_c33169;aphid_c33516;aphid_c33829;aphid_c37656;aphid_c37932;aphid_c38320;aphid_c9797	K01613+K01114+K13333+K00998+K00551+K01115+K00993+K01047
Histidine metabolism	8	1.31363	0.00290291	0.024	ko00340	aphid_c11225;aphid_c27207;aphid_c28030;aphid_c29770;aphid_c30245;aphid_c30567;aphid_c33352;aphid_c35907	K00492+K00013+K00599
Ubiquinone and other terpenoid-quinone biosynthesis	5	0.821018	0.00339891	0.0271	ko00130	aphid_c16811;aphid_c17098;aphid_c4226;aphid_c8289;aphid_rep_c26796	K00457+K00591+K05928
Aminobenzoate degradation	17	2.79146	0.00381285	0.0292	ko00627	aphid_c11225;aphid_c11863;aphid_c15407;aphid_c19791;aphid_c26384;aphid_c27207;aphid_c27528;aphid_c27694;aphid_c28030;aphid_c28976;aphid_c29624;aphid_c29770;aphid_c33177;aphid_c33352;aphid_c33729;aphid_c34263;aphid_c35907	K00492+K03380+K00517+K07824+K01078+K00465+K00680+K00120
Arginine and proline metabolism	11	1.80624	0.00507083	0.0375	ko00330	aphid_c10539;aphid_c28113;aphid_c29447;aphid_c31390;aphid_c32225;aphid_c32280;aphid_c32597;aphid_c37342;aphid_c39980;aphid_c9642;aphid_rep_c29690	K00812+K12659+K00611+K00613+K00260+K01611+K11394+K00318+K01940+K00797
Sulfur metabolism	4	0.656814	0.0055362	0.0395	ko00920	aphid_c31090;aphid_c35107;aphid_c35796;aphid_c37095	K01082+K00387+K00958+K00381
Protein export	8	1.31363	0.00731563	0.0501	ko03060	aphid_c17168;aphid_c17566;aphid_c25235;aphid_c25788;aphid_c29356;aphid_c30924;aphid_c35538;aphid_c36011	K12947+K03110+K09540+K03217+K09481+K09490
Glycosylphosphatidylinositol(GPI)-anchor biosynthesis	6	0.985222	0.0074971	0.0501	ko00563	aphid_c28354;aphid_c29142;aphid_c29712;aphid_c33160;aphid_c39028;aphid_c8445	K05310+K05286+K05287+K05294+K03434
Riboflavin metabolism	5	0.821018	0.00792852	0.0501	ko00740	aphid_c15407;aphid_c28976;aphid_c33729;aphid_c37019;aphid_c5446	K01078+K00793+K02858
Styrene degradation	3	0.492611	0.00800969	0.0501	ko00643	aphid_c16940;aphid_c25164;aphid_c34263	K00451+K01502+K00446
Cysteine and methionine metabolism	9	1.47783	0.00822311	0.0501	ko00270	aphid_c10539;aphid_c27720;aphid_c28381;aphid_c32597;aphid_c32767;aphid_c34745;aphid_c6108;aphid_c7025;aphid_rep_c29690	K00812+K00928+K01761+K01611+K00558+K05933+K00549+K00797
Oxidative phosphorylation	22	3.61248	0.0093618	0.0554	ko00190	aphid_c10687;aphid_c10837;aphid_c13477;aphid_c16489;aphid_c16979;aphid_c18153;aphid_c19692;aphid_c27299;aphid_c27329;aphid_c27482;aphid_c29311;aphid_c29955;aphid_c30359;aphid_c30880;aphid_c33350;aphid_c34281;aphid_c40663;aphid_c4969;aphid_c7964;aphid_c8403;aphid_rep_c24272;contig02308	K02265+K00415+K02263+K02140+K03965+K00416+K02127+K03938+K03950+K03935+K03885+K03941+K00236+K01535+K00419+K03939+K02141+K03949+K00412
Cyanoamino acid metabolism	5	0.821018	0.0137267	0.0789	ko00460	aphid_c14708;aphid_c16012;aphid_c25164;aphid_c26069;aphid_c7241	K01188+K10675+K05349
Selenocompound metabolism	5	0.821018	0.0155279	0.0869	ko00450	aphid_c28381;aphid_c35796;aphid_c36742;aphid_c6108;aphid_c7025	K01761+K00958+K00384+K00549
Benzoate degradation	8	1.31363	0.0289476	0.15	ko00362	aphid_c11863;aphid_c26384;aphid_c27442;aphid_c27528;aphid_c27694;aphid_c29624;aphid_c34263;aphid_c39977	K07824+K00465+K03381+K00074+K00680+K04098+K00446+K00626
Propanoate metabolism	8	1.31363	0.0327659	0.161	ko00640	aphid_c25030;aphid_c28087;aphid_c29539;aphid_c32496;aphid_c35402;aphid_c36210;aphid_c39977;contig00788	K00249+K01720+K11262+K00626
Carbon fixation in photosynthetic organisms	8	1.31363	0.0327659	0.161	ko00710	aphid_c10539;aphid_c12144;aphid_c15604;aphid_c30214;aphid_c31239;aphid_c38714;aphid_c39608;aphid_c8795	K00812+K01610+K01624+K01100+K01803+K01807+K00615
Nitrogen metabolism	6	0.985222	0.035328	0.166	ko00910	aphid_c17536;aphid_c28576;aphid_c31351;aphid_c32280;aphid_c33295;aphid_c37342	K01953+K10775+K13064+K00360+K00260+K00459
Purine metabolism	24	3.94089	0.0415923	0.189	ko00230	aphid_c10017;aphid_c13205;aphid_c16118;aphid_c17098;aphid_c17763;aphid_c24896;aphid_c25196;aphid_c25323;aphid_c25442;aphid_c26706;aphid_c29773;aphid_c29949;aphid_c30027;aphid_c32022;aphid_c35348;aphid_c35514;aphid_c35796;aphid_c36775;aphid_c39986;aphid_c40907;aphid_c9239;aphid_rep_c26796;aphid_rep_c34868;aphid_rep_c39159	K00764+K01477+K00601+K00939+K01488+K00365+K03505+K03012+K07127+K03006+K01768+K02320+K01923+K00958+K01120+K13294+K01487
Limonene and pinene degradation	11	1.80624	0.0422693	0.189	ko00903	aphid_c11225;aphid_c11863;aphid_c19791;aphid_c27207;aphid_c27528;aphid_c28030;aphid_c29624;aphid_c29770;aphid_c33177;aphid_c33352;aphid_c35907	K00492+K00517+K00680+K00120
Xylene degradation	1	0.164204	0.0438887	0.189	ko00622	aphid_c34263	K00446
Benzoxazinoid biosynthesis	1	0.164204	0.0438887	0.189	ko00402	aphid_c28872	K13230
Tryptophan metabolism	7	1.14943	0.0646509	0.273	ko00380	aphid_c2000;aphid_c29085;aphid_c29891;aphid_c31467;aphid_c35703;aphid_c39977;contig02923	K03782+K03392+K01556+K00626
Photosynthesis	1	0.164204	0.0858543	0.348	ko00195	aphid_c32033	K02691
Butirosin and neomycin biosynthesis	2	0.328407	0.0948898	0.371	ko00524	aphid_c11348;aphid_c15406	K00844
Ether lipid metabolism	4	0.656814	0.118508	0.454	ko00565	aphid_c15784;aphid_c37656;aphid_c38320;aphid_c9797	K01114+K01115+K00993+K01047
Biotin metabolism	2	0.328407	0.123608	0.465	ko00780	aphid_c13145;aphid_c14147	K00833+K01012
Terpenoid backbone biosynthesis	4	0.656814	0.12611	0.466	ko00900	aphid_c14540;aphid_c25552;aphid_c29719;aphid_c39977	K00869+K00804+K00021+K00626
beta-Alanine metabolism	5	0.821018	0.128848	0.468	ko00410	aphid_c25030;aphid_c26971;aphid_c28087;aphid_c29539;aphid_rep_c29690	K00249+K01580+K00797
Glycolysis / Gluconeogenesis	11	1.80624	0.131993	0.471	ko00010	aphid_c11348;aphid_c12144;aphid_c15406;aphid_c15604;aphid_c28672;aphid_c30214;aphid_c33177;aphid_c33946;aphid_c35119;aphid_c38714;aphid_c8902	K00844+K01610+K01568+K01624+K00002+K00850+K00627+K01803+K01792
Galactose metabolism	8	1.31363	0.137491	0.48	ko00052	aphid_c11348;aphid_c15406;aphid_c30349;aphid_c33587;aphid_c33716;aphid_c33946;aphid_c35750;aphid_c37027	K00844+K01784+K06611+K00850+K00963
Alanine, aspartate and glutamate metabolism	7	1.14943	0.139011	0.48	ko00250	aphid_c10017;aphid_c10539;aphid_c17536;aphid_c26971;aphid_c32280;aphid_c37342;aphid_c9642	K00764+K00812+K01953+K01580+K00260+K01940
Caffeine metabolism	1	0.164204	0.164349	0.557	ko00232	aphid_c25196	K00365
Homologous recombination	4	0.656814	0.166949	0.557	ko03440	aphid_c25323;aphid_c28007;aphid_c30231;aphid_c31708	K03505+K10866+K03584+K04482
Butanoate metabolism	6	0.985222	0.18924	0.622	ko00650	aphid_c25190;aphid_c26971;aphid_c27442;aphid_c29214;aphid_c35124;aphid_c39977	K01907+K01580+K00074+K00100+K00626
Aminoacyl-tRNA biosynthesis	8	1.31363	0.194777	0.63	ko00970	aphid_c15525;aphid_c28456;aphid_c28552;aphid_c30524;aphid_c34102;aphid_c34130;aphid_c37768;aphid_c7716	K01889+K01886+K01885+K01876+K01883+K01869
Biosynthesis of siderophore group nonribosomal peptides	1	0.164204	0.201035	0.64	ko01053	aphid_c26546	K04792
Glutathione metabolism	8	1.31363	0.206132	0.645	ko00480	aphid_c26496;aphid_c29604;aphid_c30137;aphid_c30346;aphid_c34440;aphid_c35567;aphid_c38624;aphid_rep_c29690	K00799+K01920+K00031+K00797
Carbohydrate digestion and absorption	4	0.656814	0.211746	0.645	ko04973	aphid_c11348;aphid_c15406;aphid_c30910;aphid_rep_c26796	K00844+K07593+K01539
Pyruvate metabolism	9	1.47783	0.218974	0.657	ko00620	aphid_c11081;aphid_c12144;aphid_c15604;aphid_c15775;aphid_c32162;aphid_c35119;aphid_c35402;aphid_c39977;contig00788	K01655+K01610+K01638+K00101+K00627+K11262+K00626
Glycosaminoglycan degradation	3	0.492611	0.232125	0.683	ko00531	aphid_c28418;aphid_c33854;aphid_c34195	K07964+K12373
Fructose and mannose metabolism	7	1.14943	0.234329	0.683	ko00051	aphid_c11348;aphid_c15406;aphid_c29214;aphid_c30214;aphid_c33946;aphid_c35124;aphid_c38714	K00844+K00100+K01624+K00850+K01803
Geraniol degradation	2	0.328407	0.251196	0.722	ko00281	aphid_c28087;aphid_c29539	K00257
SNARE interactions in vesicular transport	3	0.492611	0.255866	0.725	ko04130	aphid_c12859;aphid_c27757;aphid_c35397	K08492+K08496+K08502
Caprolactam degradation	2	0.328407	0.267721	0.725	ko00930	aphid_c13021;aphid_c33177	K03379+K00002
Cell cycle - Caulobacter	1	0.164204	0.269654	0.725	ko04112	aphid_c31542	K01338
Glycine, serine and threonine metabolism	6	0.985222	0.290666	0.771	ko00260	aphid_c242;aphid_c27720;aphid_c29162;aphid_c30518;aphid_c31803;aphid_c32225	K01733+K00928+K00998+K01079+K00058+K00613
Vitamin B6 metabolism	1	0.164204	0.301724	0.791	ko00750	aphid_c242	K01733
Folate biosynthesis	2	0.328407	0.317138	0.821	ko00790	aphid_c28073;aphid_c33939	K01930
Lysine degradation	7	1.14943	0.330831	0.822	ko00310	aphid_c18492;aphid_c26091;aphid_c29457;aphid_c31535;aphid_c38358;aphid_c39977;aphid_c40024	K00290+K11429+K11422+K00626+K01843
Two-component system	2	0.328407	0.333463	0.822	ko02020	aphid_c35756;aphid_c39977	K07636+K00626
Pantothenate and CoA biosynthesis	2	0.328407	0.333463	0.822	ko00770	aphid_c15584;aphid_c29214	K00053+K00077
Peroxisome	10	1.64204	0.352821	0.859	ko04146	aphid_c14525;aphid_c14540;aphid_c27097;aphid_c28852;aphid_c33646;aphid_c34043;aphid_c34118;aphid_c34440;aphid_c36714;aphid_c39082	K13354+K00869+K00624+K13336+K01897+K13342+K00031+K13338
Thiamine metabolism	1	0.164204	0.361708	0.871	ko00730	aphid_c32022	K03707
Fatty acid biosynthesis	5	0.821018	0.422527	0.977	ko00061	aphid_c1429;aphid_c28052;aphid_c28109;aphid_c35402;contig00788	K02371+K00668+K11262
Stilbenoid, diarylheptanoid and gingerol biosynthesis	3	0.492611	0.424767	0.977	ko00945	aphid_c11863;aphid_c19791;aphid_c29770	K00517
Chloroalkane and chloroalkene degradation	3	0.492611	0.436518	0.993	ko00625	aphid_c29214;aphid_c33177;aphid_c35124	K00100+K00120
Phosphonate and phosphinate metabolism	1	0.164204	0.442175	0.995	ko00440	aphid_c38320	K00993
One carbon pool by folate	2	0.328407	0.458369	1	ko00670	aphid_c16118;aphid_c34033	K00601+K01433
Metabolism of xenobiotics by cytochrome P450	6	0.985222	0.463165	1	ko00980	aphid_c10457;aphid_c26496;aphid_c29604;aphid_c30346;aphid_c35567;aphid_c38624	K01253+K00799
Plant-pathogen interaction	5	0.821018	0.499692	1	ko04626	aphid_c26315;aphid_c30140;aphid_c32767;aphid_c35196;aphid_c38073	K13422+K13464+K13430+K12795+K13417+K13416
Fatty acid metabolism	6	0.985222	0.501566	1	ko00071	aphid_c25030;aphid_c28087;aphid_c29539;aphid_c33646;aphid_c34043;aphid_c39977	K00249+K01897+K00626
Apoptosis	3	0.492611	0.504874	1	ko04210	aphid_c29219;aphid_c33089;aphid_c37021	K04348+K01173
N-Glycan biosynthesis	4	0.656814	0.525326	1	ko00510	aphid_c26713;aphid_c28434;aphid_c28550;aphid_c30070	K09659+K01001+K00737+K12667
Inositol phosphate metabolism	6	0.985222	0.560808	1	ko00562	aphid_c15042;aphid_c15784;aphid_c25490;aphid_c27959;aphid_c34799;aphid_c38714	K00888+K01114+K00889+K00921+K01771+K01083+K01803
Non-homologous end-joining	1	0.164204	0.573995	1	ko03450	aphid_c28007	K10866
Citrate cycle (TCA cycle)	7	1.14943	0.577711	1	ko00020	aphid_c12144;aphid_c15604;aphid_c30359;aphid_c34440;aphid_c35119;aphid_c36057;aphid_c38599	K01610+K00236+K00031+K00627+K01681
Protein processing in endoplasmic reticulum	26	4.26929	0.584319	1	ko04141	aphid_c13239;aphid_c16788;aphid_c25235;aphid_c25788;aphid_c25980;aphid_c26470;aphid_c26587;aphid_c26703;aphid_c27617;aphid_c27669;aphid_c28946;aphid_c29356;aphid_c30070;aphid_c32274;aphid_c32639;aphid_c32838;aphid_c33410;aphid_c34888;aphid_c35507;aphid_c35538;aphid_c36011;aphid_c37664;aphid_c38407;aphid_c4775;aphid_rep_c34838;contig00768	K04523+K14001+K09540+K08288+K14005+K01456+K13993+K09584+K12667+K14007+K10088+K09481+K09490+K11718+K09562
Pentose phosphate pathway	4	0.656814	0.587652	1	ko00030	aphid_c30214;aphid_c33946;aphid_c39608;aphid_c8795	K01624+K00850+K01807+K00615
Taurine and hypotaurine metabolism	1	0.164204	0.592718	1	ko00430	aphid_c26971	K01580
Other glycan degradation	2	0.328407	0.605654	1	ko00511	aphid_c33854;aphid_c34472	K12373+K01191
Linoleic acid metabolism	3	0.492611	0.608313	1	ko00591	aphid_c29214;aphid_c35124;aphid_c9797	K00100+K01047
Glycosphingolipid biosynthesis - globo series	1	0.164204	0.627734	1	ko00603	aphid_c33854	K12373
Synthesis and degradation of ketone bodies	1	0.164204	0.627734	1	ko00072	aphid_c39977	K00626
alpha-Linolenic acid metabolism	1	0.164204	0.644098	1	ko00592	aphid_c9797	K01047
Tyrosine metabolism	7	1.14943	0.646525	1	ko00350	aphid_c10539;aphid_c16811;aphid_c16940;aphid_c27528;aphid_c29624;aphid_c30567;aphid_c4226	K00812+K00457+K00451+K00680+K00599
Sphingolipid metabolism	2	0.328407	0.661834	1	ko00600	aphid_c19468;aphid_c39273	K12349+K00720
RIG-I-like receptor signaling pathway	1	0.164204	0.689006	1	ko04622	aphid_c28729	K00863
Ethylbenzene degradation	2	0.328407	0.692347	1	ko00642	aphid_c27528;aphid_c29624	K00680
RNA transport	12	1.97044	0.729388	1	ko03013	aphid_c14637;aphid_c14731;aphid_c16871;aphid_c24789;aphid_c27581;aphid_c29403;aphid_c31101;aphid_c31241;aphid_c31994;aphid_c34036;aphid_c34558;aphid_rep_c31136	K03258+K12881+K03254+K09291+K03259+K03252+K12879+K03246+K03540
Ribosome biogenesis in eukaryotes	2	0.328407	0.729459	1	ko03008	aphid_c29162;aphid_c31770	K11128+K11129
ABC transporters	6	0.985222	0.741877	1	ko02010	aphid_c27379;aphid_c30906;aphid_c32733;aphid_c32994;aphid_c34944;aphid_c693	K05658+K11085+K05665+K05033+K02051+K05666+K05673
Valine, leucine and isoleucine degradation	4	0.656814	0.742879	1	ko00280	aphid_c25030;aphid_c28087;aphid_c29539;aphid_c39977	K00249+K00626
Valine, leucine and isoleucine biosynthesis	2	0.328407	0.754741	1	ko00290	aphid_c15584;aphid_c37768	K00053+K01869
Various types of N-glycan biosynthesis	2	0.328407	0.770442	1	ko00513	aphid_c25875;aphid_c30070	K05534+K12667
Tropane, piperidine and pyridine alkaloid biosynthesis	1	0.164204	0.773004	1	ko00960	aphid_c10539	K00812
Isoquinoline alkaloid biosynthesis	1	0.164204	0.78299	1	ko00950	aphid_c10539	K00812
Mismatch repair	1	0.164204	0.792538	1	ko03430	aphid_c25323	K03505
Proximal tubule bicarbonate reclamation	1	0.164204	0.792538	1	ko04964	aphid_rep_c26796	K01539
RNA polymerase	2	0.328407	0.81239	1	ko03020	aphid_c25442;aphid_c29949	K03012+K03006
Porphyrin and chlorophyll metabolism	3	0.492611	0.820915	1	ko00860	aphid_c14812;aphid_c30524;aphid_c31616	K05936+K01885+K00231
DNA replication	2	0.328407	0.824774	1	ko03030	aphid_c25323;aphid_c32022	K03505+K02320
Long-term depression	2	0.328407	0.867269	1	ko04730	aphid_c39703;aphid_c9797	K03456+K01047
Pyrimidine metabolism	6	0.985222	0.868619	1	ko00240	aphid_c25323;aphid_c25442;aphid_c29949;aphid_c31650;aphid_c32022;aphid_c36742	K03505+K03012+K03006+K00761+K02320+K00384
Glycosphingolipid biosynthesis - ganglio series	1	0.164204	0.873556	1	ko00604	aphid_c33854	K12373
RNA degradation	5	0.821018	0.875514	1	ko03018	aphid_c15341;aphid_c27349;aphid_c32589;aphid_c35740;aphid_c39072	K12584+K12614+K12608+K12599+K10643
Proteasome	3	0.492611	0.885809	1	ko03050	aphid_c34686;aphid_c35137;aphid_c36383	K03037+K03035+K11599
GnRH signaling pathway	3	0.492611	0.889281	1	ko04912	aphid_c14578;aphid_c37656;aphid_c9797	K04428+K01115+K01047
Vasopressin-regulated water reabsorption	2	0.328407	0.892695	1	ko04962	aphid_c30722;aphid_c31945	K10413+K10424
Mineral absorption	1	0.164204	0.899053	1	ko04978	aphid_rep_c26796	K01539
Adipocytokine signaling pathway	2	0.328407	0.900113	1	ko04920	aphid_c33646;aphid_c34043	K01897
Aldosterone-regulated sodium reabsorption	1	0.164204	0.9035	1	ko04960	aphid_rep_c26796	K01539
Base excision repair	1	0.164204	0.907751	1	ko03410	aphid_c25323	K03505
Vitamin digestion and absorption	1	0.164204	0.911815	1	ko04977	aphid_c30906	K05665
Arachidonic acid metabolism	1	0.164204	0.911815	1	ko00590	aphid_c9797	K01047
Fat digestion and absorption	1	0.164204	0.911815	1	ko04975	aphid_c9797	K01047
Glycerolipid metabolism	3	0.492611	0.921668	1	ko00561	aphid_c26139;aphid_c28729;aphid_c33177	K06116+K06117+K00863+K00002
Biosynthesis of unsaturated fatty acids	1	0.164204	0.926361	1	ko01040	aphid_c5195	K10256
Ribosome	12	1.97044	0.93107	1	ko03010	aphid_c26978;aphid_c27206;aphid_c30368;aphid_c32574;aphid_c32907;aphid_c33366;aphid_c33954;aphid_c34633;aphid_c38125;aphid_c3889;aphid_c7974;aphid_rep_c28521	K02874+K02933+K02900+K02896+K02871+K02902+K02945+K02878+K02946+K02998+K02926
Fc epsilon RI signaling pathway	1	0.164204	0.935675	1	ko04664	aphid_c9797	K01047
Natural killer cell mediated cytotoxicity	1	0.164204	0.943813	1	ko04650	aphid_c29219	K04348
mRNA surveillance pathway	2	0.328407	0.953808	1	ko03015	aphid_c14731;aphid_c39703	K12881+K03456
Lysosome	6	0.985222	0.96407	1	ko04142	aphid_c12780;aphid_c25687;aphid_c29241;aphid_c30219;aphid_c33854;aphid_c36663	K01279+K12400+K10089+K12373+K01373
Ubiquitin mediated proteolysis	7	1.14943	0.96538	1	ko04120	aphid_c13894;aphid_c15467;aphid_c29344;aphid_c30700;aphid_c35430;aphid_c35957;aphid_c36553	K10144+K10685+K10592+K03869+K03349+K03872
Phagosome	8	1.31363	0.969414	1	ko04145	aphid_c12859;aphid_c24854;aphid_c25490;aphid_c27641;aphid_c30219;aphid_c30640;aphid_c30722;aphid_c35538	K08492+K08008+K00921+K08010+K10089+K06560+K10413+K09481
Calcium signaling pathway	6	0.985222	0.974938	1	ko04020	aphid_c17788;aphid_c29219;aphid_c32240;aphid_c38049;aphid_c40836;aphid_c7071	K05863+K04348+K05862+K05864
Protein digestion and absorption	2	0.328407	0.976684	1	ko04974	aphid_c33198;aphid_rep_c26796	K06002+K01539
Endocrine and other factor-regulated calcium reabsorption	1	0.164204	0.977213	1	ko04961	aphid_rep_c26796	K01539
Nucleotide excision repair	1	0.164204	0.979181	1	ko03420	aphid_c25323	K03505
Basal transcription factors	1	0.164204	0.98098	1	ko03022	aphid_c29292	K03120
TGF-beta signaling pathway	1	0.164204	0.98182	1	ko04350	aphid_c39703	K03456
NOD-like receptor signaling pathway	1	0.164204	0.984124	1	ko04621	aphid_c35196	K12795
Other types of O-glycan biosynthesis	1	0.164204	0.987895	1	ko00514	aphid_c13534	K00728
Steroid hormone biosynthesis	1	0.164204	0.988942	1	ko00140	aphid_c25153	K00044
Long-term potentiation	1	0.164204	0.988942	1	ko04720	aphid_c29219	K04348
Pentose and glucuronate interconversions	1	0.164204	0.989898	1	ko00040	aphid_c37027	K00963
Phosphatidylinositol signaling system	2	0.328407	0.993849	1	ko04070	aphid_c15042;aphid_c25490	K00888+K00889+K00921
Wnt signaling pathway	3	0.492611	0.994923	1	ko04310	aphid_c29219;aphid_c31340;aphid_c39703	K04348+K04499+K03456
Cell cycle	2	0.328407	0.999616	1	ko04110	aphid_c35957;aphid_c36390	K03349+K06670
Tight junction	2	0.328407	0.999995	1	ko04530	aphid_c38623;aphid_c39703	K10352+K03456
MAPK signaling pathway	4	0.656814	0.999996	1	ko04010	aphid_c14578;aphid_c29219;aphid_c35392;aphid_c9797	K04428+K04348+K08052+K01047
Spliceosome	6	0.985222	0.999998	1	ko03040	aphid_c14731;aphid_c27327;aphid_c31101;aphid_c33532;aphid_c34403;aphid_c38989	K12881+K12847+K12879+K12837+K12868+K12838
Endocytosis	4	0.656814	0.999998	1	ko04144	aphid_c11802;aphid_c25490;aphid_c31259;aphid_c37656	K12481+K00889+K12493+K01115
